# Supplementary material for: G4‐Ligand‐Directed PROTACs Unveil DR1 as a Novel Ligand‐Co‐Binding G4‐Protein and Reshape G4‐Dependent Transcription
Source: Adv Sci (Weinh). 2026 Mar 9;13(27):e23819. doi: 10.1002/advs.202523819 (PMC13170204; doi:10.1002/advs.202523819)
Supplement: Supplementary file 2 — Supporting File 2: advs74746‐sup‐0002‐DataSet.zip. [file ADVS-13-e23819-s001.zip]

Archive with 3 entries (3 files):
- Supplementary Data S2.xlsx
- Supplementary Data S3.xlsx
- Supplementary Data S4.xlsx
