# Supplementary material for: G4‐Ligand‐Directed PROTACs Unveil DR1 as a Novel Ligand‐Co‐Binding G4‐Protein and Reshape G4‐Dependent Transcription
Source: Adv Sci (Weinh). 2026 Mar 9;13(27):e23819. doi: 10.1002/advs.202523819 (PMC13170204; doi:10.1002/advs.202523819)
Supplement: Supplementary file 2 — Supporting File 2: advs74746‐sup‐0002‐DataSet.zip. [file ADVS-13-e23819-s001.zip › Supplementary Data S2.xlsx]

## Sheet: PC2 VS Ctrl
Accession	Description	MW [kDa]	calc. pI	Score Sequest HT: Sequest HT	Abundance Ratio: (Sample) / (Control)	Abundance Ratio (log2): (Sample) / (Control)	Abundance Ratio P-Value: (Sample) / (Control)	Abundance Ratio Adj. P-Value: (Sample) / (Control)	Change
A0A096LP55	Cytochrome b-c1 complex subunit 6-like, mitochondrial OS=Homo sapiens OX=9606 GN=UQCRHL PE=3 SV=1	10.7	4.44	0	1.475	0.56	0.839625	0.979437	Stable
A0A0B4J2D5	Putative glutamine amidotransferase-like class 1 domain-containing protein 3B, mitochondrial OS=Homo sapiens OX=9606 GN=GATD3B PE=5 SV=1	28.1	8.27	41.61	4.201	2.07	0.0623285	0.467114	Stable
A0AVT1	Ubiquitin-like modifier-activating enzyme 6 OS=Homo sapiens OX=9606 GN=UBA6 PE=1 SV=1	117.9	6.14	56.58	1.315	0.39	0.978745	0.998575	Stable
A0FGR8	Extended synaptotagmin-2 OS=Homo sapiens OX=9606 GN=ESYT2 PE=1 SV=1	102.3	9.26	74.43	1.22	0.29	0.930276	0.993323	Stable
A0MZ66	Shootin-1 OS=Homo sapiens OX=9606 GN=SHTN1 PE=1 SV=4	71.6	5.33	92.96	0.982	-0.03	0.675456	0.92573	Stable
A0PJW6	Transmembrane protein 223 OS=Homo sapiens OX=9606 GN=TMEM223 PE=1 SV=1	22	11.02	8.58	0.465	-1.1	0.265879	0.762355	Stable
A1A4S6	Rho GTPase-activating protein 10 OS=Homo sapiens OX=9606 GN=ARHGAP10 PE=1 SV=1	89.3	7.18	0	0.651	-0.62	0.705065	0.93665	Stable
A1L0T0	2-hydroxyacyl-CoA lyase 2 OS=Homo sapiens OX=9606 GN=ILVBL PE=1 SV=2	67.8	8.15	49	2.37	1.25	0.330687	0.798514	Stable
A1L188	NADH dehydrogenase [ubiquinone] 1 alpha subcomplex assembly factor 8 OS=Homo sapiens OX=9606 GN=NDUFAF8 PE=1 SV=1	7.8	9.32	13.27	0.438	-1.19	0.298814	0.785657	Stable
A3KMH1	von Willebrand factor A domain-containing protein 8 OS=Homo sapiens OX=9606 GN=VWA8 PE=1 SV=2	214.7	7.4	27.84	0.648	-0.63	0.405807	0.835066	Stable
A3KN83	Protein strawberry notch homolog 1 OS=Homo sapiens OX=9606 GN=SBNO1 PE=1 SV=1	154.2	7.88	30.2	0.928	-0.11	0.612657	0.903883	Stable
A4D1E9	GTP-binding protein 10 OS=Homo sapiens OX=9606 GN=GTPBP10 PE=1 SV=1	42.9	9.03	36.98	2.533	1.34	0.238476	0.752724	Stable
A5YKK6	CCR4-NOT transcription complex subunit 1 OS=Homo sapiens OX=9606 GN=CNOT1 PE=1 SV=2	266.8	7.11	93.07	1.118	0.16	0.825042	0.973937	Stable
A6NCE7	Microtubule-associated proteins 1A/1B light chain 3 beta 2 OS=Homo sapiens OX=9606 GN=MAP1LC3B2 PE=1 SV=1	14.6	8.68	0	1.707	0.77	0.327444	0.797665	Stable
A6NDG6	Glycerol-3-phosphate phosphatase OS=Homo sapiens OX=9606 GN=PGP PE=1 SV=1	34	6.14	81.16	0.399	-1.33	0.0727721	0.505693	Stable
A6NDU8	RAB7A-interacting MON1-CCZ1 complex subunit 1 OS=Homo sapiens OX=9606 GN=RIMOC1 PE=1 SV=1	33.6	5.26	8.78	0.425	-1.23	0.281433	0.770788	Stable
A6NED2	RCC1 domain-containing protein 1 OS=Homo sapiens OX=9606 GN=RCCD1 PE=1 SV=1	40.1	5.27	5.55	0.28	-1.84	0.0956015	0.574164	Stable
A6NHG4	D-dopachrome decarboxylase-like protein OS=Homo sapiens OX=9606 GN=DDTL PE=2 SV=1	14.2	6.29	23.52	0.482	-1.05	0.286277	0.774262	Stable
A6NHL2	Tubulin alpha chain-like 3 OS=Homo sapiens OX=9606 GN=TUBAL3 PE=1 SV=2	49.9	6.05	84.48	0.01	-6.64	1e-17	1.72567e-16	Down
A6NHR9	Structural maintenance of chromosomes flexible hinge domain-containing protein 1 OS=Homo sapiens OX=9606 GN=SMCHD1 PE=1 SV=2	226.2	7.3	42.87	0.75	-0.42	0.405751	0.835066	Stable
A6NHX0	Cytosolic arginine sensor for mTORC1 subunit 2 OS=Homo sapiens OX=9606 GN=CASTOR2 PE=1 SV=3	36	5.16	7.1	3.638	1.86	0.0265251	0.283512	Up
A6NKD9	Coiled-coil domain-containing protein 85C OS=Homo sapiens OX=9606 GN=CCDC85C PE=1 SV=1	45.2	6.96	17.58	0.496	-1.01	0.221649	0.740883	Stable
A8MTT3	Protein CEBPZOS OS=Homo sapiens OX=9606 GN=CEBPZOS PE=1 SV=2	9.3	9.7	0	0.941	-0.09	0.920643	0.993323	Stable
A8MWX3	Putative WAS protein family homolog 4 OS=Homo sapiens OX=9606 GN=WASH4P PE=5 SV=1	51.6	6.67	6.91	3.024	1.6	0.0677133	0.48675	Stable
B1ANS9	WD repeat-containing protein 64 OS=Homo sapiens OX=9606 GN=WDR64 PE=2 SV=1	123.6	8.19	0	2.294	1.2	0.38052	0.82771	Stable
B2RTY4	Unconventional myosin-IXa OS=Homo sapiens OX=9606 GN=MYO9A PE=1 SV=2	292.5	8.88	0	0.596	-0.75	0.611131	0.903883	Stable
B5ME19	Eukaryotic translation initiation factor 3 subunit C-like protein OS=Homo sapiens OX=9606 GN=EIF3CL PE=1 SV=1	105.4	5.64	242.81	1.6	0.68	0.743854	0.953281	Stable
E9PAV3	Nascent polypeptide-associated complex subunit alpha, muscle-specific form OS=Homo sapiens OX=9606 GN=NACA PE=1 SV=1	205.3	9.58	122.11	3.386	1.76	0.141077	0.657386	Stable
E9PRG8	Uncharacterized protein C11orf98 OS=Homo sapiens OX=9606 GN=C11orf98 PE=4 SV=2	14.2	11.53	18.7	0.591	-0.76	0.23217	0.746396	Stable
L0R8F8	MIEF1 upstream open reading frame protein OS=Homo sapiens OX=9606 GN=MIEF1 PE=1 SV=1	8.4	10.58	7.66	1.767	0.82	0.386812	0.829071	Stable
O00115	Deoxyribonuclease-2-alpha OS=Homo sapiens OX=9606 GN=DNASE2 PE=1 SV=2	39.6	8.05	12.27	1.753	0.81	0.492799	0.876668	Stable
O00116	Alkyldihydroxyacetonephosphate synthase, peroxisomal OS=Homo sapiens OX=9606 GN=AGPS PE=1 SV=1	72.9	7.34	192.89	3.317	1.73	0.149801	0.668634	Stable
O00139	Kinesin-like protein KIF2A OS=Homo sapiens OX=9606 GN=KIF2A PE=1 SV=3	79.9	6.68	39.43	4.752	2.25	0.0337322	0.320472	Up
O00148	ATP-dependent RNA helicase DDX39A OS=Homo sapiens OX=9606 GN=DDX39A PE=1 SV=2	49.1	5.68	213.84	0.987	-0.02	0.680335	0.927111	Stable
O00151	PDZ and LIM domain protein 1 OS=Homo sapiens OX=9606 GN=PDLIM1 PE=1 SV=4	36	7.02	205.89	1.782	0.83	0.623199	0.906657	Stable
O00154	Cytosolic acyl coenzyme A thioester hydrolase OS=Homo sapiens OX=9606 GN=ACOT7 PE=1 SV=3	41.8	8.54	30.72	0.787	-0.35	0.44866	0.863189	Stable
O00159	Unconventional myosin-Ic OS=Homo sapiens OX=9606 GN=MYO1C PE=1 SV=4	121.6	9.41	174.67	1.608	0.69	0.737975	0.949529	Stable
O00161	Synaptosomal-associated protein 23 OS=Homo sapiens OX=9606 GN=SNAP23 PE=1 SV=1	23.3	5.01	13.19	100	6.64	1e-17	1.72567e-16	Up
O00165	HCLS1-associated protein X-1 OS=Homo sapiens OX=9606 GN=HAX1 PE=1 SV=2	31.6	4.92	5.2	0.653	-0.62	0.599083	0.900241	Stable
O00170	AH receptor-interacting protein OS=Homo sapiens OX=9606 GN=AIP PE=1 SV=3	37.6	6.42	58.75	1.516	0.6	0.806974	0.972011	Stable
O00178	GTP-binding protein 1 OS=Homo sapiens OX=9606 GN=GTPBP1 PE=1 SV=3	72.4	8.34	9.04	0.48	-1.06	0.340177	0.805003	Stable
O00186	Syntaxin-binding protein 3 OS=Homo sapiens OX=9606 GN=STXBP3 PE=1 SV=2	67.7	7.8	20.39	1.063	0.09	0.92026	0.993323	Stable
O00193	Small acidic protein OS=Homo sapiens OX=9606 GN=SMAP PE=1 SV=1	20.3	4.72	56.54	4.792	2.26	0.0337371	0.320472	Up
O00194	Ras-related protein Rab-27B OS=Homo sapiens OX=9606 GN=RAB27B PE=1 SV=4	24.6	5.52	5.93	0.61	-0.71	0.633508	0.908343	Stable
O00203	AP-3 complex subunit beta-1 OS=Homo sapiens OX=9606 GN=AP3B1 PE=1 SV=3	121.2	6.04	75.3	0.669	-0.58	0.315179	0.793496	Stable
O00217	NADH dehydrogenase [ubiquinone] iron-sulfur protein 8, mitochondrial OS=Homo sapiens OX=9606 GN=NDUFS8 PE=1 SV=1	23.7	6.34	5.11	1.753	0.81	0.469801	0.869263	Stable
O00231	26S proteasome non-ATPase regulatory subunit 11 OS=Homo sapiens OX=9606 GN=PSMD11 PE=1 SV=3	47.4	6.48	249.51	2.252	1.17	0.396164	0.832643	Stable
O00232	26S proteasome non-ATPase regulatory subunit 12 OS=Homo sapiens OX=9606 GN=PSMD12 PE=1 SV=3	52.9	7.65	104.88	0.991	-0.01	0.685388	0.929201	Stable
O00233	26S proteasome non-ATPase regulatory subunit 9 OS=Homo sapiens OX=9606 GN=PSMD9 PE=1 SV=3	24.7	6.95	38.52	1.461	0.55	0.850804	0.983883	Stable
O00244	Copper transport protein ATOX1 OS=Homo sapiens OX=9606 GN=ATOX1 PE=1 SV=1	7.4	7.24	15.17	2.787	1.48	0.0857768	0.546098	Stable
O00264	Membrane-associated progesterone receptor component 1 OS=Homo sapiens OX=9606 GN=PGRMC1 PE=1 SV=3	21.7	4.7	40.19	1.045	0.06	0.746132	0.953289	Stable
O00267	Transcription elongation factor SPT5 OS=Homo sapiens OX=9606 GN=SUPT5H PE=1 SV=1	120.9	5.06	66.25	2.507	1.33	0.311206	0.789761	Stable
O00273	DNA fragmentation factor subunit alpha OS=Homo sapiens OX=9606 GN=DFFA PE=1 SV=1	36.5	4.79	12.42	0.682	-0.55	0.670833	0.923629	Stable
O00291	Huntingtin-interacting protein 1 OS=Homo sapiens OX=9606 GN=HIP1 PE=1 SV=5	116.1	5.3	11.43	0.502	-0.99	0.148509	0.667175	Stable
O00299	Chloride intracellular channel protein 1 OS=Homo sapiens OX=9606 GN=CLIC1 PE=1 SV=4	26.9	5.17	213.24	1.623	0.7	0.727856	0.947895	Stable
O00303	Eukaryotic translation initiation factor 3 subunit F OS=Homo sapiens OX=9606 GN=EIF3F PE=1 SV=1	37.5	5.45	116.96	0.957	-0.06	0.647128	0.912657	Stable
O00330	Pyruvate dehydrogenase protein X component, mitochondrial OS=Homo sapiens OX=9606 GN=PDHX PE=1 SV=3	54.1	8.66	53.42	1.593	0.67	0.714518	0.941313	Stable
O00399	Dynactin subunit 6 OS=Homo sapiens OX=9606 GN=DCTN6 PE=1 SV=1	20.7	6.32	6.67	0.767	-0.38	0.525507	0.886177	Stable
O00401	Neural Wiskott-Aldrich syndrome protein OS=Homo sapiens OX=9606 GN=WASL PE=1 SV=2	54.8	7.93	7.48	0.975	-0.04	0.992359	0.999251	Stable
O00410	Importin-5 OS=Homo sapiens OX=9606 GN=IPO5 PE=1 SV=4	123.6	4.94	302.38	1.491	0.58	0.826995	0.973937	Stable
O00418	Eukaryotic elongation factor 2 kinase OS=Homo sapiens OX=9606 GN=EEF2K PE=1 SV=2	82.1	5.33	25.23	0.532	-0.91	0.175671	0.707676	Stable
O00422	Histone deacetylase complex subunit SAP18 OS=Homo sapiens OX=9606 GN=SAP18 PE=1 SV=1	17.6	9.35	17	1.524	0.61	0.800691	0.970517	Stable
O00423	Echinoderm microtubule-associated protein-like 1 OS=Homo sapiens OX=9606 GN=EML1 PE=1 SV=3	89.8	7.06	3.69	0.4	-1.32	0.240114	0.752724	Stable
O00425	Insulin-like growth factor 2 mRNA-binding protein 3 OS=Homo sapiens OX=9606 GN=IGF2BP3 PE=1 SV=2	63.7	8.87	180.85	1.357	0.44	0.940546	0.993716	Stable
O00429	Dynamin-1-like protein OS=Homo sapiens OX=9606 GN=DNM1L PE=1 SV=2	81.8	6.81	109.52	1.103	0.14	0.808671	0.973376	Stable
O00442	RNA 3'-terminal phosphate cyclase OS=Homo sapiens OX=9606 GN=RTCA PE=1 SV=1	39.3	7.85	2.54	0.474	-1.08	0.223967	0.740883	Stable
O00443	Phosphatidylinositol 4-phosphate 3-kinase C2 domain-containing subunit alpha OS=Homo sapiens OX=9606 GN=PIK3C2A PE=1 SV=2	190.6	8.02	13.92	1.018	0.03	0.990329	0.999251	Stable
O00458	Interferon-related developmental regulator 1 OS=Homo sapiens OX=9606 GN=IFRD1 PE=1 SV=4	50.2	7.18	21.49	0.126	-2.99	0.000439093	0.00742871	Down
O00461	Golgi integral membrane protein 4 OS=Homo sapiens OX=9606 GN=GOLIM4 PE=1 SV=1	81.8	4.77	32.18	2.795	1.48	0.183822	0.715971	Stable
O00469	Procollagen-lysine,2-oxoglutarate 5-dioxygenase 2 OS=Homo sapiens OX=9606 GN=PLOD2 PE=1 SV=2	84.6	6.71	23.38	1.069	0.1	0.771991	0.963443	Stable
O00471	Exocyst complex component 5 OS=Homo sapiens OX=9606 GN=EXOC5 PE=1 SV=1	81.8	6.71	11.1	7.588	2.92	0.000904402	0.0148167	Up
O00483	Cytochrome c oxidase subunit NDUFA4 OS=Homo sapiens OX=9606 GN=NDUFA4 PE=1 SV=1	9.4	9.38	4.56	1.356	0.44	0.941107	0.993903	Stable
O00487	26S proteasome non-ATPase regulatory subunit 14 OS=Homo sapiens OX=9606 GN=PSMD14 PE=1 SV=1	34.6	6.52	27.42	4.934	2.3	0.0406786	0.353679	Up
O00499	Myc box-dependent-interacting protein 1 OS=Homo sapiens OX=9606 GN=BIN1 PE=1 SV=1	64.7	5.06	94.7	3.451	1.79	0.133502	0.652222	Stable
O00505	Importin subunit alpha-4 OS=Homo sapiens OX=9606 GN=KPNA3 PE=1 SV=2	57.8	4.94	52.15	1.438	0.52	0.870462	0.984685	Stable
O00506	Serine/threonine-protein kinase 25 OS=Homo sapiens OX=9606 GN=STK25 PE=1 SV=1	48.1	6.74	48.42	0.629	-0.67	0.574434	0.899485	Stable
O00534	von Willebrand factor A domain-containing protein 5A OS=Homo sapiens OX=9606 GN=VWA5A PE=1 SV=2	86.4	6.58	148.38	0.848	-0.24	0.519756	0.883597	Stable
O00541	Pescadillo homolog OS=Homo sapiens OX=9606 GN=PES1 PE=1 SV=1	68	7.33	82.93	0.815	-0.3	0.481287	0.874674	Stable
O00560	Syntenin-1 OS=Homo sapiens OX=9606 GN=SDCBP PE=1 SV=1	32.4	7.53	25.3	1.294	0.37	0.998199	0.999669	Stable
O00566	U3 small nucleolar ribonucleoprotein protein MPP10 OS=Homo sapiens OX=9606 GN=MPHOSPH10 PE=1 SV=2	78.8	4.86	50.91	5.193	2.38	0.0340775	0.322522	Up
O00567	Nucleolar protein 56 OS=Homo sapiens OX=9606 GN=NOP56 PE=1 SV=4	66	9.19	201.97	2.868	1.52	0.223289	0.740883	Stable
O00571	ATP-dependent RNA helicase DDX3X OS=Homo sapiens OX=9606 GN=DDX3X PE=1 SV=3	73.2	7.18	341.99	1.245	0.32	0.954414	0.994989	Stable
O00592	Podocalyxin OS=Homo sapiens OX=9606 GN=PODXL PE=1 SV=2	58.6	5.49	23.1	0.691	-0.53	0.339516	0.805003	Stable
O00622	CCN family member 1 OS=Homo sapiens OX=9606 GN=CCN1 PE=1 SV=1	42	8.21	4.14	100	6.64	1e-17	1.72567e-16	Up
O00623	Peroxisome assembly protein 12 OS=Homo sapiens OX=9606 GN=PEX12 PE=1 SV=1	40.8	9.11	0	0.729	-0.46	0.765669	0.959977	Stable
O00625	Pirin OS=Homo sapiens OX=9606 GN=PIR PE=1 SV=1	32.1	6.92	33.17	0.717	-0.48	0.368282	0.81688	Stable
O00629	Importin subunit alpha-3 OS=Homo sapiens OX=9606 GN=KPNA4 PE=1 SV=1	57.9	4.96	36.93	1.115	0.16	0.953583	0.994989	Stable
O00743	Serine/threonine-protein phosphatase 6 catalytic subunit OS=Homo sapiens OX=9606 GN=PPP6C PE=1 SV=1	35.1	5.69	65.41	0.822	-0.28	0.489677	0.875449	Stable
O00744	Protein Wnt-10b OS=Homo sapiens OX=9606 GN=WNT10B PE=1 SV=2	43	9.03	2.44	1.227	0.29	0.667461	0.923065	Stable
O00750	Phosphatidylinositol 4-phosphate 3-kinase C2 domain-containing subunit beta OS=Homo sapiens OX=9606 GN=PIK3C2B PE=1 SV=2	184.7	7.3	15.55	0.462	-1.11	0.258486	0.759666	Stable
O00762	Ubiquitin-conjugating enzyme E2 C OS=Homo sapiens OX=9606 GN=UBE2C PE=1 SV=1	19.6	7.37	17.45	3.217	1.69	0.126073	0.637303	Stable
O00764	Pyridoxal kinase OS=Homo sapiens OX=9606 GN=PDXK PE=1 SV=1	35.1	6.13	33.93	0.466	-1.1	0.119154	0.626734	Stable
O00767	Stearoyl-CoA desaturase OS=Homo sapiens OX=9606 GN=SCD PE=1 SV=2	41.5	9	13.73	8.464	3.08	0.00203637	0.0317539	Up
O14497	AT-rich interactive domain-containing protein 1A OS=Homo sapiens OX=9606 GN=ARID1A PE=1 SV=3	241.9	6.7	37.4	0.617	-0.7	0.258993	0.759666	Stable
O14530	Thioredoxin domain-containing protein 9 OS=Homo sapiens OX=9606 GN=TXNDC9 PE=1 SV=2	26.5	5.88	39.05	0.762	-0.39	0.420222	0.843129	Stable
O14545	TRAF-type zinc finger domain-containing protein 1 OS=Homo sapiens OX=9606 GN=TRAFD1 PE=1 SV=1	64.8	5.29	10.9	0.409	-1.29	0.252913	0.753974	Stable
O14548	Cytochrome c oxidase subunit 7A-related protein, mitochondrial OS=Homo sapiens OX=9606 GN=COX7A2L PE=1 SV=2	12.6	9.42	28.17	2.55	1.35	0.299169	0.785889	Stable
O14561	Acyl carrier protein, mitochondrial OS=Homo sapiens OX=9606 GN=NDUFAB1 PE=1 SV=3	17.4	4.93	68.04	1.443	0.53	0.865834	0.984685	Stable
O14562	Ubiquitin domain-containing protein UBFD1 OS=Homo sapiens OX=9606 GN=UBFD1 PE=1 SV=2	33.4	5.77	28.41	1.235	0.3	0.969288	0.996031	Stable
O14579	Coatomer subunit epsilon OS=Homo sapiens OX=9606 GN=COPE PE=1 SV=3	34.5	5.12	44.44	2.891	1.53	0.20341	0.721978	Stable
O14617	AP-3 complex subunit delta-1 OS=Homo sapiens OX=9606 GN=AP3D1 PE=1 SV=1	130.1	8.48	9.42	3.663	1.87	0.0391661	0.34659	Up
O14618	Copper chaperone for superoxide dismutase OS=Homo sapiens OX=9606 GN=CCS PE=1 SV=1	29	5.58	7.3	0.529	-0.92	0.279798	0.770345	Stable
O14639	Actin-binding LIM protein 1 OS=Homo sapiens OX=9606 GN=ABLIM1 PE=1 SV=3	87.6	8.59	18.88	2.137	1.1	0.208242	0.726951	Stable
O14646	Chromodomain-helicase-DNA-binding protein 1 OS=Homo sapiens OX=9606 GN=CHD1 PE=1 SV=2	196.6	7.14	76.3	1.04	0.06	0.739803	0.950599	Stable
O14647	Chromodomain-helicase-DNA-binding protein 2 OS=Homo sapiens OX=9606 GN=CHD2 PE=1 SV=2	211.2	8.1	28.36	1.164	0.22	0.873001	0.985086	Stable
O14657	Torsin-1B OS=Homo sapiens OX=9606 GN=TOR1B PE=1 SV=2	38	8.54	15.54	1.429	0.52	0.601576	0.901406	Stable
O14662	Syntaxin-16 OS=Homo sapiens OX=9606 GN=STX16 PE=1 SV=3	37	6.11	2.13	1.25	0.32	0.539681	0.892842	Stable
O14672	Disintegrin and metalloproteinase domain-containing protein 10 OS=Homo sapiens OX=9606 GN=ADAM10 PE=1 SV=1	84.1	7.77	2.87	1.233	0.3	0.616367	0.905742	Stable
O14681	Etoposide-induced protein 2.4 homolog OS=Homo sapiens OX=9606 GN=EI24 PE=1 SV=4	38.9	9.72	6.74	2.215	1.15	0.297293	0.78325	Stable
O14730	Serine/threonine-protein kinase RIO3 OS=Homo sapiens OX=9606 GN=RIOK3 PE=1 SV=2	59.1	5.76	0	0.01	-6.64	1e-17	1.72567e-16	Down
O14732	Inositol monophosphatase 2 OS=Homo sapiens OX=9606 GN=IMPA2 PE=1 SV=1	31.3	6.61	3.64	1.04	0.06	0.912278	0.99162	Stable
O14734	Acyl-coenzyme A thioesterase 8 OS=Homo sapiens OX=9606 GN=ACOT8 PE=1 SV=1	35.9	7.56	1.95	1.204	0.27	0.626108	0.907677	Stable
O14737	Programmed cell death protein 5 OS=Homo sapiens OX=9606 GN=PDCD5 PE=1 SV=3	14.3	6.04	52.15	1.472	0.56	0.8421	0.980209	Stable
O14744	Protein arginine N-methyltransferase 5 OS=Homo sapiens OX=9606 GN=PRMT5 PE=1 SV=4	72.6	6.29	108.47	0.636	-0.65	0.278802	0.770345	Stable
O14745	Na(+)/H(+) exchange regulatory cofactor NHE-RF1 OS=Homo sapiens OX=9606 GN=SLC9A3R1 PE=1 SV=4	38.8	5.77	88.46	2.03	1.02	0.489893	0.875449	Stable
O14757	Serine/threonine-protein kinase Chk1 OS=Homo sapiens OX=9606 GN=CHEK1 PE=1 SV=2	54.4	8.25	36.67	0.932	-0.1	0.946815	0.994989	Stable
O14776	Transcription elongation regulator 1 OS=Homo sapiens OX=9606 GN=TCERG1 PE=1 SV=2	123.8	8.65	151.58	1.431	0.52	0.876325	0.985086	Stable
O14777	Kinetochore protein NDC80 homolog OS=Homo sapiens OX=9606 GN=NDC80 PE=1 SV=1	73.9	5.6	27.4	0.67	-0.58	0.315979	0.793696	Stable
O14802	DNA-directed RNA polymerase III subunit RPC1 OS=Homo sapiens OX=9606 GN=POLR3A PE=1 SV=2	155.5	8.48	20.23	0.544	-0.88	0.300334	0.785889	Stable
O14818	Proteasome subunit alpha type-7 OS=Homo sapiens OX=9606 GN=PSMA7 PE=1 SV=1	27.9	8.46	124.22	1.57	0.65	0.766142	0.959977	Stable
O14828	Secretory carrier-associated membrane protein 3 OS=Homo sapiens OX=9606 GN=SCAMP3 PE=1 SV=3	38.3	7.64	13.66	100	6.64	1e-17	1.72567e-16	Up
O14874	[3-methyl-2-oxobutanoate dehydrogenase [lipoamide]] kinase, mitochondrial OS=Homo sapiens OX=9606 GN=BCKDK PE=1 SV=2	46.3	8.82	8.51	0.01	-6.64	1e-17	1.72567e-16	Down
O14907	Tax1-binding protein 3 OS=Homo sapiens OX=9606 GN=TAX1BP3 PE=1 SV=2	13.7	8.48	14.96	2.801	1.49	0.125498	0.637303	Stable
O14908	PDZ domain-containing protein GIPC1 OS=Homo sapiens OX=9606 GN=GIPC1 PE=1 SV=2	36	6.28	24.17	0.478	-1.07	0.130585	0.645744	Stable
O14920	Inhibitor of nuclear factor kappa-B kinase subunit beta OS=Homo sapiens OX=9606 GN=IKBKB PE=1 SV=1	86.5	5.78	3.98	0.448	-1.16	0.204767	0.721978	Stable
O14929	Histone acetyltransferase type B catalytic subunit OS=Homo sapiens OX=9606 GN=HAT1 PE=1 SV=2	49.5	5.69	38.89	1.05	0.07	0.751535	0.956376	Stable
O14936	Peripheral plasma membrane protein CASK OS=Homo sapiens OX=9606 GN=CASK PE=1 SV=3	105.1	6.43	7.18	0.421	-1.25	0.150947	0.670776	Stable
O14949	Cytochrome b-c1 complex subunit 8 OS=Homo sapiens OX=9606 GN=UQCRQ PE=1 SV=4	9.9	10.08	12.33	0.44	-1.18	0.100017	0.586398	Stable
O14950	Myosin regulatory light chain 12B OS=Homo sapiens OX=9606 GN=MYL12B PE=1 SV=2	19.8	4.84	164.64	0.784	-0.35	0.445805	0.862733	Stable
O14964	Hepatocyte growth factor-regulated tyrosine kinase substrate OS=Homo sapiens OX=9606 GN=HGS PE=1 SV=1	86.1	6.16	25.98	0.626	-0.68	0.26793	0.763808	Stable
O14965	Aurora kinase A OS=Homo sapiens OX=9606 GN=AURKA PE=1 SV=3	45.8	9.39	8.44	0.948	-0.08	0.766176	0.959977	Stable
O14972	Vacuolar protein sorting-associated protein 26C OS=Homo sapiens OX=9606 GN=VPS26C PE=1 SV=1	33	7.68	2.27	2.443	1.29	0.103583	0.596498	Stable
O14974	Protein phosphatase 1 regulatory subunit 12A OS=Homo sapiens OX=9606 GN=PPP1R12A PE=1 SV=1	115.2	5.4	80.21	0.908	-0.14	0.589862	0.899485	Stable
O14975	Very long-chain acyl-CoA synthetase OS=Homo sapiens OX=9606 GN=SLC27A2 PE=1 SV=2	70.3	8.51	27.46	0.656	-0.61	0.300795	0.785889	Stable
O14979	Heterogeneous nuclear ribonucleoprotein D-like OS=Homo sapiens OX=9606 GN=HNRNPDL PE=1 SV=3	46.4	9.57	177.03	2.878	1.53	0.221222	0.740883	Stable
O14980	Exportin-1 OS=Homo sapiens OX=9606 GN=XPO1 PE=1 SV=1	123.3	6.06	263.29	1.689	0.76	0.68229	0.929041	Stable
O14981	TATA-binding protein-associated factor 172 OS=Homo sapiens OX=9606 GN=BTAF1 PE=1 SV=2	206.8	6.52	45.79	0.508	-0.98	0.153877	0.674533	Stable
O15013	Rho guanine nucleotide exchange factor 10 OS=Homo sapiens OX=9606 GN=ARHGEF10 PE=1 SV=4	151.5	5.68	24.58	0.515	-0.96	0.386282	0.829071	Stable
O15020	Spectrin beta chain, non-erythrocytic 2 OS=Homo sapiens OX=9606 GN=SPTBN2 PE=1 SV=3	271.2	6.11	41.36	0.632	-0.66	0.515601	0.882019	Stable
O15027	Protein transport protein Sec16A OS=Homo sapiens OX=9606 GN=SEC16A PE=1 SV=4	251.7	5.8	101.96	0.506	-0.98	0.152258	0.670995	Stable
O15031	Plexin-B2 OS=Homo sapiens OX=9606 GN=PLXNB2 PE=1 SV=3	205	6.24	70.89	1.205	0.27	0.915598	0.992889	Stable
O15042	U2 snRNP-associated SURP motif-containing protein OS=Homo sapiens OX=9606 GN=U2SURP PE=1 SV=2	118.2	8.47	40.87	3.699	1.89	0.108176	0.607497	Stable
O15049	NEDD4-binding protein 3 OS=Homo sapiens OX=9606 GN=N4BP3 PE=1 SV=3	60.4	8.1	2.09	0.397	-1.33	0.261396	0.759825	Stable
O15056	Synaptojanin-2 OS=Homo sapiens OX=9606 GN=SYNJ2 PE=1 SV=3	165.4	7.34	1.65	0.01	-6.64	1e-17	1.72567e-16	Down
O15061	Synemin OS=Homo sapiens OX=9606 GN=SYNM PE=1 SV=3	172.8	5.15	16.14	0.445	-1.17	0.232106	0.746396	Stable
O15067	Phosphoribosylformylglycinamidine synthase OS=Homo sapiens OX=9606 GN=PFAS PE=1 SV=4	144.6	5.76	105.47	0.7	-0.52	0.348724	0.80691	Stable
O15078	Centrosomal protein of 290 kDa OS=Homo sapiens OX=9606 GN=CEP290 PE=1 SV=2	290.2	5.95	3.56	0.616	-0.7	0.561691	0.897948	Stable
O15084	Serine/threonine-protein phosphatase 6 regulatory ankyrin repeat subunit A OS=Homo sapiens OX=9606 GN=ANKRD28 PE=1 SV=5	112.9	6.25	9.68	1.509	0.59	0.465795	0.868955	Stable
O15091	Mitochondrial ribonuclease P catalytic subunit OS=Homo sapiens OX=9606 GN=PRORP PE=1 SV=2	67.3	8.78	0	3.534	1.82	0.0399586	0.349435	Up
O15118	NPC intracellular cholesterol transporter 1 OS=Homo sapiens OX=9606 GN=NPC1 PE=1 SV=2	142.1	5.36	6.11	2.382	1.25	0.164271	0.685831	Stable
O15121	Sphingolipid delta(4)-desaturase DES1 OS=Homo sapiens OX=9606 GN=DEGS1 PE=1 SV=1	37.8	7.46	3.07	7.512	2.91	0.00122779	0.0198633	Up
O15126	Secretory carrier-associated membrane protein 1 OS=Homo sapiens OX=9606 GN=SCAMP1 PE=1 SV=2	37.9	7.42	17.51	3.246	1.7	0.104272	0.597671	Stable
O15143	Actin-related protein 2/3 complex subunit 1B OS=Homo sapiens OX=9606 GN=ARPC1B PE=1 SV=3	40.9	8.35	72.65	0.754	-0.41	0.410965	0.839276	Stable
O15144	Actin-related protein 2/3 complex subunit 2 OS=Homo sapiens OX=9606 GN=ARPC2 PE=1 SV=1	34.3	7.36	126.2	1.174	0.23	0.883671	0.986604	Stable
O15145	Actin-related protein 2/3 complex subunit 3 OS=Homo sapiens OX=9606 GN=ARPC3 PE=1 SV=3	20.5	8.59	34.6	0.908	-0.14	0.589949	0.899485	Stable
O15155	BET1 homolog OS=Homo sapiens OX=9606 GN=BET1 PE=1 SV=1	13.3	9.06	7.66	5.809	2.54	0.0136234	0.171186	Up
O15160	DNA-directed RNA polymerases I and III subunit RPAC1 OS=Homo sapiens OX=9606 GN=POLR1C PE=1 SV=1	39.2	5.5	1.91	1.804	0.85	0.285068	0.773521	Stable
O15164	Transcription intermediary factor 1-alpha OS=Homo sapiens OX=9606 GN=TRIM24 PE=1 SV=3	116.8	7.11	4.35	2.523	1.33	0.116414	0.623841	Stable
O15173	Membrane-associated progesterone receptor component 2 OS=Homo sapiens OX=9606 GN=PGRMC2 PE=1 SV=1	23.8	4.88	59.77	0.82	-0.29	0.487384	0.874674	Stable
O15212	Prefoldin subunit 6 OS=Homo sapiens OX=9606 GN=PFDN6 PE=1 SV=1	14.6	8.88	67.45	3.544	1.83	0.123276	0.635734	Stable
O15213	WD repeat-containing protein 46 OS=Homo sapiens OX=9606 GN=WDR46 PE=1 SV=3	68	9.67	39.54	0.757	-0.4	0.424261	0.84662	Stable
O15226	NF-kappa-B-repressing factor OS=Homo sapiens OX=9606 GN=NKRF PE=1 SV=2	77.6	8.79	126.49	0.963	-0.05	0.653226	0.915827	Stable
O15230	Laminin subunit alpha-5 OS=Homo sapiens OX=9606 GN=LAMA5 PE=1 SV=8	399.5	7.02	5.96	0.01	-6.64	1e-17	1.72567e-16	Down
O15231	Zinc finger protein 185 OS=Homo sapiens OX=9606 GN=ZNF185 PE=1 SV=3	73.5	7.01	0	0.378	-1.4	0.213165	0.732536	Stable
O15234	Protein CASC3 OS=Homo sapiens OX=9606 GN=CASC3 PE=1 SV=2	76.2	6.48	1.98	0.703	-0.51	0.63473	0.908343	Stable
O15235	28S ribosomal protein S12, mitochondrial OS=Homo sapiens OX=9606 GN=MRPS12 PE=1 SV=1	15.2	10.29	19.92	1.587	0.67	0.583043	0.899485	Stable
O15258	Protein RER1 OS=Homo sapiens OX=9606 GN=RER1 PE=1 SV=1	22.9	9.54	7.6	1.091	0.13	0.926751	0.993323	Stable
O15265	Ataxin-7 OS=Homo sapiens OX=9606 GN=ATXN7 PE=1 SV=1	95.4	9.85	14.47	0.595	-0.75	0.586708	0.899485	Stable
O15269	Serine palmitoyltransferase 1 OS=Homo sapiens OX=9606 GN=SPTLC1 PE=1 SV=1	52.7	6.01	37.98	1.656	0.73	0.704387	0.93665	Stable
O15270	Serine palmitoyltransferase 2 OS=Homo sapiens OX=9606 GN=SPTLC2 PE=1 SV=1	62.9	7.78	31.45	1.797	0.85	0.510222	0.880198	Stable
O15294	UDP-N-acetylglucosamine--peptide N-acetylglucosaminyltransferase 110 kDa subunit OS=Homo sapiens OX=9606 GN=OGT PE=1 SV=3	116.9	6.7	24.33	0.585	-0.77	0.225736	0.740883	Stable
O15305	Phosphomannomutase 2 OS=Homo sapiens OX=9606 GN=PMM2 PE=1 SV=1	28.1	6.77	2.46	100	6.64	1e-17	1.72567e-16	Up
O15344	E3 ubiquitin-protein ligase Midline-1 OS=Homo sapiens OX=9606 GN=MID1 PE=1 SV=1	75.2	6.8	18.43	0.932	-0.1	0.84878	0.983883	Stable
O15347	High mobility group protein B3 OS=Homo sapiens OX=9606 GN=HMGB3 PE=1 SV=4	23	8.37	90.39	2.731	1.45	0.252975	0.753974	Stable
O15355	Protein phosphatase 1G OS=Homo sapiens OX=9606 GN=PPM1G PE=1 SV=1	59.2	4.36	87.78	3.736	1.9	0.104823	0.59873	Stable
O15357	Phosphatidylinositol 3,4,5-trisphosphate 5-phosphatase 2 OS=Homo sapiens OX=9606 GN=INPPL1 PE=1 SV=2	138.5	6.54	38.55	1.326	0.41	0.968534	0.996031	Stable
O15371	Eukaryotic translation initiation factor 3 subunit D OS=Homo sapiens OX=9606 GN=EIF3D PE=1 SV=1	63.9	6.05	126.49	1.315	0.39	0.978647	0.998575	Stable
O15372	Eukaryotic translation initiation factor 3 subunit H OS=Homo sapiens OX=9606 GN=EIF3H PE=1 SV=1	39.9	6.54	100.16	1.276	0.35	0.98508	0.999251	Stable
O15381	Nuclear valosin-containing protein-like OS=Homo sapiens OX=9606 GN=NVL PE=1 SV=1	95	6.48	5.03	0.65	-0.62	0.452267	0.863189	Stable
O15382	Branched-chain-amino-acid aminotransferase, mitochondrial OS=Homo sapiens OX=9606 GN=BCAT2 PE=1 SV=2	44.3	8.65	20	1.231	0.3	0.831348	0.975054	Stable
O15392	Baculoviral IAP repeat-containing protein 5 OS=Homo sapiens OX=9606 GN=BIRC5 PE=1 SV=3	16.4	5.9	11.44	1.793	0.84	0.31262	0.790594	Stable
O15397	Importin-8 OS=Homo sapiens OX=9606 GN=IPO8 PE=1 SV=2	119.9	5.16	20.68	0.888	-0.17	0.989469	0.999251	Stable
O15400	Syntaxin-7 OS=Homo sapiens OX=9606 GN=STX7 PE=1 SV=4	29.8	5.55	18.59	1.7	0.77	0.389723	0.829071	Stable
O15427	Monocarboxylate transporter 4 OS=Homo sapiens OX=9606 GN=SLC16A3 PE=1 SV=1	49.4	7.96	10.96	2.062	1.04	0.3741	0.821313	Stable
O15439	ATP-binding cassette sub-family C member 4 OS=Homo sapiens OX=9606 GN=ABCC4 PE=1 SV=3	149.4	8.19	10.51	0.576	-0.8	0.514825	0.882019	Stable
O15446	DNA-directed RNA polymerase I subunit RPA34 OS=Homo sapiens OX=9606 GN=POLR1G PE=1 SV=1	55	8.51	2.65	100	6.64	1e-17	1.72567e-16	Up
O15460	Prolyl 4-hydroxylase subunit alpha-2 OS=Homo sapiens OX=9606 GN=P4HA2 PE=1 SV=1	60.9	5.71	23.93	0.839	-0.25	0.878573	0.986017	Stable
O15498	Synaptobrevin homolog YKT6 OS=Homo sapiens OX=9606 GN=YKT6 PE=1 SV=1	22.4	6.92	3.68	100	6.64	1e-17	1.72567e-16	Up
O15504	Nucleoporin NUP42 OS=Homo sapiens OX=9606 GN=NUP42 PE=1 SV=1	44.8	9.19	6.32	100	6.64	1e-17	1.72567e-16	Up
O15511	Actin-related protein 2/3 complex subunit 5 OS=Homo sapiens OX=9606 GN=ARPC5 PE=1 SV=3	16.3	5.67	20.76	5.951	2.57	0.0113819	0.150316	Up
O15514	DNA-directed RNA polymerase II subunit RPB4 OS=Homo sapiens OX=9606 GN=POLR2D PE=1 SV=1	16.3	4.79	12.11	0.466	-1.1	0.119646	0.626734	Stable
O15525	Transcription factor MafG OS=Homo sapiens OX=9606 GN=MAFG PE=1 SV=1	17.8	10.04	24.04	2.039	1.03	0.343749	0.806325	Stable
O15530	3-phosphoinositide-dependent protein kinase 1 OS=Homo sapiens OX=9606 GN=PDPK1 PE=1 SV=1	63.1	7.36	6.59	0.01	-6.64	1e-17	1.72567e-16	Down
O15533	Tapasin OS=Homo sapiens OX=9606 GN=TAPBP PE=1 SV=2	47.5	6.99	2.92	0.589	-0.76	0.537597	0.892685	Stable
O15541	E3 ubiquitin-protein ligase RNF113A OS=Homo sapiens OX=9606 GN=RNF113A PE=1 SV=1	38.8	5.69	39.25	0.485	-1.04	0.134584	0.652222	Stable
O43143	ATP-dependent RNA helicase DHX15 OS=Homo sapiens OX=9606 GN=DHX15 PE=1 SV=2	90.9	7.46	200.87	1.732	0.79	0.65435	0.916303	Stable
O43148	mRNA cap guanine-N7 methyltransferase OS=Homo sapiens OX=9606 GN=RNMT PE=1 SV=1	54.8	6.61	34.11	1.769	0.82	0.631468	0.908339	Stable
O43149	Zinc finger ZZ-type and EF-hand domain-containing protein 1 OS=Homo sapiens OX=9606 GN=ZZEF1 PE=1 SV=6	330.9	5.95	1.95	0.659	-0.6	0.706105	0.936947	Stable
O43156	TELO2-interacting protein 1 homolog OS=Homo sapiens OX=9606 GN=TTI1 PE=1 SV=3	122	5.97	9.85	4.271	2.09	0.0492272	0.399342	Up
O43159	Ribosomal RNA-processing protein 8 OS=Homo sapiens OX=9606 GN=RRP8 PE=1 SV=2	50.7	9.42	48.03	1.453	0.54	0.85769	0.984685	Stable
O43169	Cytochrome b5 type B OS=Homo sapiens OX=9606 GN=CYB5B PE=1 SV=3	16.7	4.97	48.92	1.378	0.46	0.913108	0.992224	Stable
O43172	U4/U6 small nuclear ribonucleoprotein Prp4 OS=Homo sapiens OX=9606 GN=PRPF4 PE=1 SV=2	58.4	7.42	140.44	0.991	-0.01	0.68525	0.929201	Stable
O43175	D-3-phosphoglycerate dehydrogenase OS=Homo sapiens OX=9606 GN=PHGDH PE=1 SV=4	56.6	6.71	177.73	1.478	0.56	0.83692	0.977383	Stable
O43181	NADH dehydrogenase [ubiquinone] iron-sulfur protein 4, mitochondrial OS=Homo sapiens OX=9606 GN=NDUFS4 PE=1 SV=1	20.1	10.3	24.8	0.76	-0.4	0.418016	0.842415	Stable
O43237	Cytoplasmic dynein 1 light intermediate chain 2 OS=Homo sapiens OX=9606 GN=DYNC1LI2 PE=1 SV=1	54.1	6.38	62.39	0.629	-0.67	0.278189	0.770345	Stable
O43242	26S proteasome non-ATPase regulatory subunit 3 OS=Homo sapiens OX=9606 GN=PSMD3 PE=1 SV=2	60.9	8.44	108.34	0.863	-0.21	0.537903	0.892825	Stable
O43252	Bifunctional 3'-phosphoadenosine 5'-phosphosulfate synthase 1 OS=Homo sapiens OX=9606 GN=PAPSS1 PE=1 SV=2	70.8	6.86	81.01	0.614	-0.7	0.256075	0.758844	Stable
O43264	Centromere/kinetochore protein zw10 homolog OS=Homo sapiens OX=9606 GN=ZW10 PE=1 SV=3	88.8	6.27	22.57	0.561	-0.83	0.205694	0.722723	Stable
O43290	U4/U6.U5 tri-snRNP-associated protein 1 OS=Homo sapiens OX=9606 GN=SART1 PE=1 SV=1	90.2	6.13	34.53	2.06	1.04	0.476164	0.87322	Stable
O43293	Death-associated protein kinase 3 OS=Homo sapiens OX=9606 GN=DAPK3 PE=1 SV=1	52.5	6.89	10.6	0.953	-0.07	0.888596	0.988029	Stable
O43301	Heat shock 70 kDa protein 12A OS=Homo sapiens OX=9606 GN=HSPA12A PE=1 SV=2	74.9	6.77	3.35	0.01	-6.64	1e-17	1.72567e-16	Down
O43314	Inositol hexakisphosphate and diphosphoinositol-pentakisphosphate kinase 2 OS=Homo sapiens OX=9606 GN=PPIP5K2 PE=1 SV=3	140.3	8.22	3.5	1.87	0.9	0.245138	0.753974	Stable
O43318	Mitogen-activated protein kinase kinase kinase 7 OS=Homo sapiens OX=9606 GN=MAP3K7 PE=1 SV=1	67.2	7.11	1.62	0.594	-0.75	0.586549	0.899485	Stable
O43324	Eukaryotic translation elongation factor 1 epsilon-1 OS=Homo sapiens OX=9606 GN=EEF1E1 PE=1 SV=1	19.8	8.54	29.57	2.18	1.12	0.423656	0.84662	Stable
O43353	Receptor-interacting serine/threonine-protein kinase 2 OS=Homo sapiens OX=9606 GN=RIPK2 PE=1 SV=2	61.2	7.09	1.67	0.01	-6.64	1e-17	1.72567e-16	Down
O43390	Heterogeneous nuclear ribonucleoprotein R OS=Homo sapiens OX=9606 GN=HNRNPR PE=1 SV=1	70.9	8.13	265.24	1.522	0.61	0.802484	0.970517	Stable
O43395	U4/U6 small nuclear ribonucleoprotein Prp3 OS=Homo sapiens OX=9606 GN=PRPF3 PE=1 SV=2	77.5	9.5	52.39	1.232	0.3	0.941642	0.993942	Stable
O43396	Thioredoxin-like protein 1 OS=Homo sapiens OX=9606 GN=TXNL1 PE=1 SV=3	32.2	4.96	55.71	0.412	-1.28	0.080995	0.535518	Stable
O43399	Tumor protein D54 OS=Homo sapiens OX=9606 GN=TPD52L2 PE=1 SV=2	22.2	5.36	121.24	1.043	0.06	0.7441	0.953281	Stable
O43402	ER membrane protein complex subunit 8 OS=Homo sapiens OX=9606 GN=EMC8 PE=1 SV=1	23.8	6.4	5.92	1.658	0.73	0.591062	0.899508	Stable
O43414	ERI1 exoribonuclease 3 OS=Homo sapiens OX=9606 GN=ERI3 PE=1 SV=2	37.2	8.07	23.94	0.927	-0.11	0.611795	0.903883	Stable
O43422	52 kDa repressor of the inhibitor of the protein kinase OS=Homo sapiens OX=9606 GN=THAP12 PE=1 SV=2	87.6	5.86	12.35	0.722	-0.47	0.779991	0.965672	Stable
O43426	Synaptojanin-1 OS=Homo sapiens OX=9606 GN=SYNJ1 PE=1 SV=2	173	7.42	2.37	0.01	-6.64	1e-17	1.72567e-16	Down
O43432	Eukaryotic translation initiation factor 4 gamma 3 OS=Homo sapiens OX=9606 GN=EIF4G3 PE=1 SV=2	176.5	5.38	101.41	0.566	-0.82	0.39302	0.829975	Stable
O43435	T-box transcription factor TBX1 OS=Homo sapiens OX=9606 GN=TBX1 PE=1 SV=1	43.1	8.16	0	0.702	-0.51	0.734259	0.948655	Stable
O43447	Peptidyl-prolyl cis-trans isomerase H OS=Homo sapiens OX=9606 GN=PPIH PE=1 SV=1	19.2	8.07	95.58	1.502	0.59	0.818425	0.973937	Stable
O43448	Voltage-gated potassium channel subunit beta-3 OS=Homo sapiens OX=9606 GN=KCNAB3 PE=1 SV=2	43.6	8.6	0	0.636	-0.65	0.582439	0.899485	Stable
O43464	Serine protease HTRA2, mitochondrial OS=Homo sapiens OX=9606 GN=HTRA2 PE=1 SV=2	48.8	10.07	10.71	100	6.64	1e-17	1.72567e-16	Up
O43474	Krueppel-like factor 4 OS=Homo sapiens OX=9606 GN=KLF4 PE=1 SV=3	54.6	8.37	18.42	1.255	0.33	0.582753	0.899485	Stable
O43482	Protein Mis18-beta OS=Homo sapiens OX=9606 GN=OIP5 PE=1 SV=2	24.7	7.37	3.61	0.732	-0.45	0.815963	0.973937	Stable
O43488	Aflatoxin B1 aldehyde reductase member 2 OS=Homo sapiens OX=9606 GN=AKR7A2 PE=1 SV=3	39.6	7.17	13.41	0.36	-1.47	0.106837	0.605137	Stable
O43491	Band 4.1-like protein 2 OS=Homo sapiens OX=9606 GN=EPB41L2 PE=1 SV=1	112.5	5.44	46.51	1.363	0.45	0.93456	0.993323	Stable
O43516	WAS/WASL-interacting protein family member 1 OS=Homo sapiens OX=9606 GN=WIPF1 PE=1 SV=3	51.2	11.47	3.22	0.406	-1.3	0.269485	0.764956	Stable
O43570	Carbonic anhydrase 12 OS=Homo sapiens OX=9606 GN=CA12 PE=1 SV=1	39.4	7.23	0	0.482	-1.05	0.404359	0.834701	Stable
O43592	Exportin-T OS=Homo sapiens OX=9606 GN=XPOT PE=1 SV=2	109.9	5.39	84.77	1.409	0.49	0.894449	0.989584	Stable
O43615	Mitochondrial import inner membrane translocase subunit TIM44 OS=Homo sapiens OX=9606 GN=TIMM44 PE=1 SV=2	51.3	8.32	88.62	2.978	1.57	0.202094	0.721978	Stable
O43617	Trafficking protein particle complex subunit 3 OS=Homo sapiens OX=9606 GN=TRAPPC3 PE=1 SV=1	20.3	4.96	7.07	1.584	0.66	0.548026	0.895397	Stable
O43633	Charged multivesicular body protein 2a OS=Homo sapiens OX=9606 GN=CHMP2A PE=1 SV=1	25.1	5.97	23.41	0.562	-0.83	0.203874	0.721978	Stable
O43660	Pleiotropic regulator 1 OS=Homo sapiens OX=9606 GN=PLRG1 PE=1 SV=1	57.2	9.17	55.74	1.01	0.01	0.706759	0.937109	Stable
O43663	Protein regulator of cytokinesis 1 OS=Homo sapiens OX=9606 GN=PRC1 PE=1 SV=2	71.6	6.68	16.75	0.804	-0.31	0.481869	0.874674	Stable
O43670	BUB3-interacting and GLEBS motif-containing protein ZNF207 OS=Homo sapiens OX=9606 GN=ZNF207 PE=1 SV=1	50.7	9.1	32.53	1.077	0.11	0.78141	0.966525	Stable
O43674	NADH dehydrogenase [ubiquinone] 1 beta subcomplex subunit 5, mitochondrial OS=Homo sapiens OX=9606 GN=NDUFB5 PE=1 SV=1	21.7	9.63	7.94	100	6.64	1e-17	1.72567e-16	Up
O43676	NADH dehydrogenase [ubiquinone] 1 beta subcomplex subunit 3 OS=Homo sapiens OX=9606 GN=NDUFB3 PE=1 SV=3	11.4	9.2	16.33	1.392	0.48	0.909372	0.991537	Stable
O43678	NADH dehydrogenase [ubiquinone] 1 alpha subcomplex subunit 2 OS=Homo sapiens OX=9606 GN=NDUFA2 PE=1 SV=3	10.9	9.57	12.55	0.717	-0.48	0.497852	0.878154	Stable
O43681	ATPase GET3 OS=Homo sapiens OX=9606 GN=GET3 PE=1 SV=2	38.8	4.91	43.19	0.859	-0.22	0.533489	0.88943	Stable
O43684	Mitotic checkpoint protein BUB3 OS=Homo sapiens OX=9606 GN=BUB3 PE=1 SV=1	37.1	6.84	110.38	1.397	0.48	0.90493	0.990242	Stable
O43707	Alpha-actinin-4 OS=Homo sapiens OX=9606 GN=ACTN4 PE=1 SV=2	104.8	5.44	1041.93	3.002	1.59	0.197867	0.720362	Stable
O43711	T-cell leukemia homeobox protein 3 OS=Homo sapiens OX=9606 GN=TLX3 PE=1 SV=3	31.8	9.94	2.23	0.748	-0.42	0.871054	0.984685	Stable
O43715	TP53-regulated inhibitor of apoptosis 1 OS=Homo sapiens OX=9606 GN=TRIAP1 PE=1 SV=1	8.8	5.48	10.71	7.943	2.99	0.0012092	0.0196239	Up
O43719	HIV Tat-specific factor 1 OS=Homo sapiens OX=9606 GN=HTATSF1 PE=1 SV=1	85.8	4.4	26.85	4.198	2.07	0.0718761	0.502841	Stable
O43747	AP-1 complex subunit gamma-1 OS=Homo sapiens OX=9606 GN=AP1G1 PE=1 SV=5	91.3	6.8	60.69	0.517	-0.95	0.16147	0.68017	Stable
O43752	Syntaxin-6 OS=Homo sapiens OX=9606 GN=STX6 PE=1 SV=1	29.2	4.93	6.74	0.638	-0.65	0.399644	0.833584	Stable
O43765	Small glutamine-rich tetratricopeptide repeat-containing protein alpha OS=Homo sapiens OX=9606 GN=SGTA PE=1 SV=1	34	4.87	51.33	1.58	0.66	0.758957	0.958978	Stable
O43768	Alpha-endosulfine OS=Homo sapiens OX=9606 GN=ENSA PE=1 SV=1	13.4	7.24	28.71	1.395	0.48	0.626364	0.907677	Stable
O43776	Asparagine--tRNA ligase, cytoplasmic OS=Homo sapiens OX=9606 GN=NARS1 PE=1 SV=1	62.9	6.25	79.09	2.346	1.23	0.362076	0.812348	Stable
O43795	Unconventional myosin-Ib OS=Homo sapiens OX=9606 GN=MYO1B PE=1 SV=3	131.9	9.38	219.46	1.401	0.49	0.901217	0.990098	Stable
O43805	Sjoegren syndrome nuclear autoantigen 1 OS=Homo sapiens OX=9606 GN=SSNA1 PE=1 SV=2	13.6	5.38	7.8	7.165	2.84	0.00149125	0.0237545	Up
O43809	Cleavage and polyadenylation specificity factor subunit 5 OS=Homo sapiens OX=9606 GN=NUDT21 PE=1 SV=1	26.2	8.82	99.1	1.225	0.29	0.935442	0.993323	Stable
O43813	Glutathione S-transferase LANCL1 OS=Homo sapiens OX=9606 GN=LANCL1 PE=1 SV=1	45.3	7.75	27.13	0.98	-0.03	0.761838	0.959645	Stable
O43815	Striatin OS=Homo sapiens OX=9606 GN=STRN PE=1 SV=4	86.1	5.27	3.87	0.01	-6.64	1e-17	1.72567e-16	Down
O43818	U3 small nucleolar RNA-interacting protein 2 OS=Homo sapiens OX=9606 GN=RRP9 PE=1 SV=1	51.8	7.85	41.61	0.69	-0.54	0.337428	0.802787	Stable
O43819	Protein SCO2 homolog, mitochondrial OS=Homo sapiens OX=9606 GN=SCO2 PE=1 SV=3	29.8	8.85	2.13	0.584	-0.78	0.585456	0.899485	Stable
O43823	A-kinase anchor protein 8 OS=Homo sapiens OX=9606 GN=AKAP8 PE=1 SV=1	76.1	5.15	26.71	1.548	0.63	0.658685	0.917657	Stable
O43837	Isocitrate dehydrogenase [NAD] subunit beta, mitochondrial OS=Homo sapiens OX=9606 GN=IDH3B PE=1 SV=2	42.2	8.46	17.83	2.995	1.58	0.19916	0.721978	Stable
O43847	Nardilysin OS=Homo sapiens OX=9606 GN=NRDC PE=1 SV=3	131.6	4.98	121.4	0.836	-0.26	0.505529	0.879235	Stable
O43852	Calumenin OS=Homo sapiens OX=9606 GN=CALU PE=1 SV=2	37.1	4.64	190.24	5.078	2.34	0.0365657	0.330895	Up
O43865	S-adenosylhomocysteine hydrolase-like protein 1 OS=Homo sapiens OX=9606 GN=AHCYL1 PE=1 SV=2	58.9	6.89	59.49	0.816	-0.29	0.482741	0.874674	Stable
O43913	Origin recognition complex subunit 5 OS=Homo sapiens OX=9606 GN=ORC5 PE=1 SV=1	50.3	7.74	9.98	0.997	0	0.960178	0.994989	Stable
O43916	Carbohydrate sulfotransferase 1 OS=Homo sapiens OX=9606 GN=CHST1 PE=1 SV=1	46.7	8.97	2.16	0.699	-0.52	0.623019	0.906657	Stable
O43920	NADH dehydrogenase [ubiquinone] iron-sulfur protein 5 OS=Homo sapiens OX=9606 GN=NDUFS5 PE=1 SV=3	12.5	9.14	28.35	0.946	-0.08	0.634505	0.908343	Stable
O43929	Origin recognition complex subunit 4 OS=Homo sapiens OX=9606 GN=ORC4 PE=1 SV=2	50.3	8	3.43	100	6.64	1e-17	1.72567e-16	Up
O60216	Double-strand-break repair protein rad21 homolog OS=Homo sapiens OX=9606 GN=RAD21 PE=1 SV=2	71.6	4.65	81.98	1.105	0.14	0.811407	0.973937	Stable
O60220	Mitochondrial import inner membrane translocase subunit Tim8 A OS=Homo sapiens OX=9606 GN=TIMM8A PE=1 SV=1	11	5.16	1.81	3.123	1.64	0.0671105	0.48675	Stable
O60231	Pre-mRNA-splicing factor ATP-dependent RNA helicase DHX16 OS=Homo sapiens OX=9606 GN=DHX16 PE=1 SV=2	119.2	6.8	12.92	0.717	-0.48	0.44109	0.85879	Stable
O60232	Protein ZNRD2 OS=Homo sapiens OX=9606 GN=ZNRD2 PE=1 SV=1	21.5	5.24	15.01	0.514	-0.96	0.300656	0.785889	Stable
O60244	Mediator of RNA polymerase II transcription subunit 14 OS=Homo sapiens OX=9606 GN=MED14 PE=1 SV=2	160.5	8.73	6.33	0.529	-0.92	0.452528	0.863189	Stable
O60256	Phosphoribosyl pyrophosphate synthase-associated protein 2 OS=Homo sapiens OX=9606 GN=PRPSAP2 PE=1 SV=1	40.9	7.44	2.09	1.331	0.41	0.617179	0.906421	Stable
O60264	SWI/SNF-related matrix-associated actin-dependent regulator of chromatin subfamily A member 5 OS=Homo sapiens OX=9606 GN=SMARCA5 PE=1 SV=1	121.8	8.09	199.6	1.482	0.57	0.833957	0.975712	Stable
O60271	C-Jun-amino-terminal kinase-interacting protein 4 OS=Homo sapiens OX=9606 GN=SPAG9 PE=1 SV=4	146.1	5.15	32.89	0.389	-1.36	0.0915671	0.56471	Stable
O60287	Nucleolar pre-ribosomal-associated protein 1 OS=Homo sapiens OX=9606 GN=URB1 PE=1 SV=4	254.2	6.47	8.44	0.855	-0.23	0.80289	0.970517	Stable
O60293	Zinc finger C3H1 domain-containing protein OS=Homo sapiens OX=9606 GN=ZFC3H1 PE=1 SV=3	226.2	8.13	29.69	0.622	-0.68	0.264554	0.762355	Stable
O60306	RNA helicase aquarius OS=Homo sapiens OX=9606 GN=AQR PE=1 SV=4	171.2	6.37	50.19	0.712	-0.49	0.362652	0.812348	Stable
O60313	Dynamin-like 120 kDa protein, mitochondrial OS=Homo sapiens OX=9606 GN=OPA1 PE=1 SV=3	111.6	7.87	51.51	1.167	0.22	0.876223	0.985086	Stable
O60318	Germinal-center associated nuclear protein OS=Homo sapiens OX=9606 GN=MCM3AP PE=1 SV=2	218.3	6.39	5.48	0.58	-0.79	0.381693	0.82812	Stable
O60333	Kinesin-like protein KIF1B OS=Homo sapiens OX=9606 GN=KIF1B PE=1 SV=5	204.3	5.6	13.16	0.511	-0.97	0.326648	0.797665	Stable
O60337	E3 ubiquitin-protein ligase MARCHF6 OS=Homo sapiens OX=9606 GN=MARCHF6 PE=1 SV=2	102.5	6.28	0	0.857	-0.22	0.84714	0.982887	Stable
O60341	Lysine-specific histone demethylase 1A OS=Homo sapiens OX=9606 GN=KDM1A PE=1 SV=2	92.8	6.52	76.53	0.835	-0.26	0.504656	0.879235	Stable
O60427	Acyl-CoA (8-3)-desaturase OS=Homo sapiens OX=9606 GN=FADS1 PE=1 SV=3	51.9	8.87	14.27	1.455	0.54	0.819375	0.973937	Stable
O60437	Periplakin OS=Homo sapiens OX=9606 GN=PPL PE=1 SV=4	204.6	5.6	69.2	1.195	0.26	0.904846	0.990242	Stable
O60443	Gasdermin-E OS=Homo sapiens OX=9606 GN=GSDME PE=1 SV=2	54.5	5.17	27.68	0.745	-0.43	0.399916	0.833817	Stable
O60488	Long-chain-fatty-acid--CoA ligase 4 OS=Homo sapiens OX=9606 GN=ACSL4 PE=1 SV=2	79.1	8.38	88.7	1.112	0.15	0.818687	0.973937	Stable
O60493	Sorting nexin-3 OS=Homo sapiens OX=9606 GN=SNX3 PE=1 SV=3	18.8	8.66	23.24	1.755	0.81	0.640022	0.91167	Stable
O60502	Protein O-GlcNAcase OS=Homo sapiens OX=9606 GN=OGA PE=1 SV=2	102.8	4.91	75.86	0.445	-1.17	0.103852	0.596715	Stable
O60506	Heterogeneous nuclear ribonucleoprotein Q OS=Homo sapiens OX=9606 GN=SYNCRIP PE=1 SV=2	69.6	8.59	270.21	1.358	0.44	0.939539	0.993323	Stable
O60508	Pre-mRNA-processing factor 17 OS=Homo sapiens OX=9606 GN=CDC40 PE=1 SV=1	65.5	7.06	0	0.963	-0.05	0.895921	0.989584	Stable
O60513	Beta-1,4-galactosyltransferase 4 OS=Homo sapiens OX=9606 GN=B4GALT4 PE=1 SV=1	40	9.07	24.5	1.19	0.25	0.96911	0.996031	Stable
O60524	Ribosome quality control complex subunit NEMF OS=Homo sapiens OX=9606 GN=NEMF PE=1 SV=4	122.9	6.35	7.74	0.49	-1.03	0.330088	0.798514	Stable
O60547	GDP-mannose 4,6 dehydratase OS=Homo sapiens OX=9606 GN=GMDS PE=1 SV=1	41.9	7.31	15.14	3.915	1.97	0.0287508	0.290709	Up
O60563	Cyclin-T1 OS=Homo sapiens OX=9606 GN=CCNT1 PE=1 SV=1	80.6	8.78	36.87	0.549	-0.87	0.254051	0.75544	Stable
O60566	Mitotic checkpoint serine/threonine-protein kinase BUB1 beta OS=Homo sapiens OX=9606 GN=BUB1B PE=1 SV=3	119.5	5.27	5.63	0.5	-1	0.424709	0.846963	Stable
O60568	Multifunctional procollagen lysine hydroxylase and glycosyltransferase LH3 OS=Homo sapiens OX=9606 GN=PLOD3 PE=1 SV=1	84.7	6.05	60.11	1.772	0.83	0.629368	0.907716	Stable
O60573	Eukaryotic translation initiation factor 4E type 2 OS=Homo sapiens OX=9606 GN=EIF4E2 PE=1 SV=1	28.3	8.88	13.87	0.65	-0.62	0.431886	0.852086	Stable
O60610	Protein diaphanous homolog 1 OS=Homo sapiens OX=9606 GN=DIAPH1 PE=1 SV=2	141.3	5.41	152.49	3.237	1.69	0.160726	0.68017	Stable
O60613	Selenoprotein F OS=Homo sapiens OX=9606 GN=SELENOF PE=1 SV=4	18.1	5.03	9.57	1.227	0.29	0.711742	0.940813	Stable
O60645	Exocyst complex component 3 OS=Homo sapiens OX=9606 GN=EXOC3 PE=1 SV=3	85.5	6.29	1.66	4.387	2.13	0.0128444	0.164593	Up
O60664	Perilipin-3 OS=Homo sapiens OX=9606 GN=PLIN3 PE=1 SV=3	47	5.44	222.12	2.437	1.29	0.332415	0.79931	Stable
O60669	Monocarboxylate transporter 2 OS=Homo sapiens OX=9606 GN=SLC16A7 PE=1 SV=2	52.2	9.31	3.14	100	6.64	1e-17	1.72567e-16	Up
O60671	Cell cycle checkpoint protein RAD1 OS=Homo sapiens OX=9606 GN=RAD1 PE=1 SV=1	31.8	4.83	15.07	0.493	-1.02	0.281162	0.770788	Stable
O60673	DNA polymerase zeta catalytic subunit OS=Homo sapiens OX=9606 GN=REV3L PE=1 SV=2	352.6	8.47	5.66	2.092	1.06	0.214602	0.733707	Stable
O60678	Protein arginine N-methyltransferase 3 OS=Homo sapiens OX=9606 GN=PRMT3 PE=1 SV=4	59.9	5.35	38.41	0.628	-0.67	0.27005	0.764956	Stable
O60684	Importin subunit alpha-7 OS=Homo sapiens OX=9606 GN=KPNA6 PE=1 SV=1	60	4.98	100.49	1.338	0.42	0.746085	0.953289	Stable
O60701	UDP-glucose 6-dehydrogenase OS=Homo sapiens OX=9606 GN=UGDH PE=1 SV=1	55	7.12	235.93	2.207	1.14	0.413474	0.839738	Stable
O60716	Catenin delta-1 OS=Homo sapiens OX=9606 GN=CTNND1 PE=1 SV=1	108.1	6.23	157.85	1.161	0.22	0.870662	0.984685	Stable
O60725	Protein-S-isoprenylcysteine O-methyltransferase OS=Homo sapiens OX=9606 GN=ICMT PE=1 SV=1	31.9	7.96	13.05	0.865	-0.21	0.809495	0.973937	Stable
O60749	Sorting nexin-2 OS=Homo sapiens OX=9606 GN=SNX2 PE=1 SV=2	58.4	5.12	77.45	1.584	0.66	0.755931	0.958778	Stable
O60762	Dolichol-phosphate mannosyltransferase subunit 1 OS=Homo sapiens OX=9606 GN=DPM1 PE=1 SV=1	29.6	9.57	13.58	1.718	0.78	0.620233	0.90643	Stable
O60763	General vesicular transport factor p115 OS=Homo sapiens OX=9606 GN=USO1 PE=1 SV=2	107.8	4.91	79.89	2.199	1.14	0.416548	0.841257	Stable
O60783	28S ribosomal protein S14, mitochondrial OS=Homo sapiens OX=9606 GN=MRPS14 PE=1 SV=1	15.1	11.41	0	0.755	-0.41	0.877716	0.985883	Stable
O60825	6-phosphofructo-2-kinase/fructose-2,6-bisphosphatase 2 OS=Homo sapiens OX=9606 GN=PFKFB2 PE=1 SV=2	58.4	8.38	53.27	0.701	-0.51	0.34978	0.80691	Stable
O60828	Polyglutamine-binding protein 1 OS=Homo sapiens OX=9606 GN=PQBP1 PE=1 SV=1	30.5	6.33	14.22	2.061	1.04	0.272747	0.766815	Stable
O60832	H/ACA ribonucleoprotein complex subunit DKC1 OS=Homo sapiens OX=9606 GN=DKC1 PE=1 SV=3	57.6	9.42	119.42	1.211	0.28	0.921505	0.993323	Stable
O60841	Eukaryotic translation initiation factor 5B OS=Homo sapiens OX=9606 GN=EIF5B PE=1 SV=4	138.7	5.49	231.76	1.888	0.92	0.562365	0.897948	Stable
O60869	Endothelial differentiation-related factor 1 OS=Homo sapiens OX=9606 GN=EDF1 PE=1 SV=1	16.4	9.95	19.12	2.596	1.38	0.286627	0.774262	Stable
O60870	DNA/RNA-binding protein KIN17 OS=Homo sapiens OX=9606 GN=KIN PE=1 SV=2	45.3	8.95	8.15	0.646	-0.63	0.5873	0.899485	Stable
O60884	DnaJ homolog subfamily A member 2 OS=Homo sapiens OX=9606 GN=DNAJA2 PE=1 SV=1	45.7	6.48	44.03	3.436	1.78	0.135153	0.652222	Stable
O60885	Bromodomain-containing protein 4 OS=Homo sapiens OX=9606 GN=BRD4 PE=1 SV=2	152.1	9.19	28.78	0.903	-0.15	0.622679	0.906657	Stable
O60921	Checkpoint protein HUS1 OS=Homo sapiens OX=9606 GN=HUS1 PE=1 SV=1	31.7	6.84	10.68	0.865	-0.21	0.928779	0.993323	Stable
O60925	Prefoldin subunit 1 OS=Homo sapiens OX=9606 GN=PFDN1 PE=1 SV=2	14.2	6.81	11.22	2.964	1.57	0.154103	0.674952	Stable
O60927	E3 ubiquitin-protein ligase PPP1R11 OS=Homo sapiens OX=9606 GN=PPP1R11 PE=1 SV=1	13.9	7.01	8.5	0.01	-6.64	1e-17	1.72567e-16	Down
O60934	Nibrin OS=Homo sapiens OX=9606 GN=NBN PE=1 SV=1	84.9	6.9	15.63	0.6	-0.74	0.573162	0.899485	Stable
O60942	mRNA-capping enzyme OS=Homo sapiens OX=9606 GN=RNGTT PE=1 SV=1	68.5	8.13	2.17	0.01	-6.64	1e-17	1.72567e-16	Down
O75027	Iron-sulfur clusters transporter ABCB7, mitochondrial OS=Homo sapiens OX=9606 GN=ABCB7 PE=1 SV=2	82.6	9.33	12.73	0.389	-1.36	0.205875	0.722723	Stable
O75030	Microphthalmia-associated transcription factor OS=Homo sapiens OX=9606 GN=MITF PE=1 SV=2	58.8	6.33	5.95	0.721	-0.47	0.645265	0.912657	Stable
O75061	Putative tyrosine-protein phosphatase auxilin OS=Homo sapiens OX=9606 GN=DNAJC6 PE=1 SV=3	99.9	7.25	3.33	0.317	-1.66	0.0316691	0.308759	Down
O75083	WD repeat-containing protein 1 OS=Homo sapiens OX=9606 GN=WDR1 PE=1 SV=4	66.2	6.65	195.6	1.47	0.56	0.843841	0.981479	Stable
O75116	Rho-associated protein kinase 2 OS=Homo sapiens OX=9606 GN=ROCK2 PE=1 SV=4	160.8	6.02	95.24	0.828	-0.27	0.496516	0.878154	Stable
O75122	CLIP-associating protein 2 OS=Homo sapiens OX=9606 GN=CLASP2 PE=1 SV=3	141	8.4	32.82	0.713	-0.49	0.504218	0.879235	Stable
O75127	Pentatricopeptide repeat-containing protein 1, mitochondrial OS=Homo sapiens OX=9606 GN=PTCD1 PE=1 SV=2	78.8	8.59	1.83	1.821	0.86	0.279702	0.770345	Stable
O75128	Protein cordon-bleu OS=Homo sapiens OX=9606 GN=COBL PE=1 SV=2	135.5	7.75	24.33	0.892	-0.17	0.570924	0.899485	Stable
O75131	Copine-3 OS=Homo sapiens OX=9606 GN=CPNE3 PE=1 SV=1	60.1	5.85	116.62	2.341	1.23	0.363825	0.813616	Stable
O75146	Huntingtin-interacting protein 1-related protein OS=Homo sapiens OX=9606 GN=HIP1R PE=1 SV=2	119.3	6.67	14.17	0.483	-1.05	0.286909	0.774262	Stable
O75150	E3 ubiquitin-protein ligase BRE1B OS=Homo sapiens OX=9606 GN=RNF40 PE=1 SV=5	113.6	6.29	20.21	0.59	-0.76	0.316937	0.794687	Stable
O75151	Lysine-specific demethylase PHF2 OS=Homo sapiens OX=9606 GN=PHF2 PE=1 SV=4	120.7	9.17	3.63	0.01	-6.64	1e-17	1.72567e-16	Down
O75152	Zinc finger CCCH domain-containing protein 11A OS=Homo sapiens OX=9606 GN=ZC3H11A PE=1 SV=3	89.1	8.37	117.8	0.688	-0.54	0.335336	0.801017	Stable
O75153	Clustered mitochondria protein homolog OS=Homo sapiens OX=9606 GN=CLUH PE=1 SV=2	146.6	6.13	65.78	1.226	0.29	0.936342	0.993323	Stable
O75164	Lysine-specific demethylase 4A OS=Homo sapiens OX=9606 GN=KDM4A PE=1 SV=2	120.6	5.85	7.32	1.173	0.23	0.604979	0.901856	Stable
O75165	DnaJ homolog subfamily C member 13 OS=Homo sapiens OX=9606 GN=DNAJC13 PE=1 SV=5	254.3	6.74	31.16	1.268	0.34	0.976976	0.998575	Stable
O75175	CCR4-NOT transcription complex subunit 3 OS=Homo sapiens OX=9606 GN=CNOT3 PE=1 SV=1	81.8	6.2	19.34	1.415	0.5	0.889396	0.988493	Stable
O75179	Ankyrin repeat domain-containing protein 17 OS=Homo sapiens OX=9606 GN=ANKRD17 PE=1 SV=3	274.1	6.52	40.89	1.426	0.51	0.85119	0.983883	Stable
O75191	Xylulose kinase OS=Homo sapiens OX=9606 GN=XYLB PE=1 SV=3	58.3	5.86	0	0.01	-6.64	1e-17	1.72567e-16	Down
O75208	Ubiquinone biosynthesis protein COQ9, mitochondrial OS=Homo sapiens OX=9606 GN=COQ9 PE=1 SV=1	35.5	5.94	1.62	0.584	-0.78	0.230431	0.744926	Stable
O75223	Gamma-glutamylcyclotransferase OS=Homo sapiens OX=9606 GN=GGCT PE=1 SV=1	21	5.14	26.73	0.938	-0.09	0.624575	0.907094	Stable
O75306	NADH dehydrogenase [ubiquinone] iron-sulfur protein 2, mitochondrial OS=Homo sapiens OX=9606 GN=NDUFS2 PE=1 SV=2	52.5	7.55	63.88	1.749	0.81	0.643742	0.912306	Stable
O75312	Zinc finger protein ZPR1 OS=Homo sapiens OX=9606 GN=ZPR1 PE=1 SV=1	50.9	4.73	19.06	1.178	0.24	0.683599	0.929201	Stable
O75323	Protein NipSnap homolog 2 OS=Homo sapiens OX=9606 GN=NIPSNAP2 PE=1 SV=1	33.7	9.36	11.42	2.274	1.19	0.388943	0.829071	Stable
O75340	Programmed cell death protein 6 OS=Homo sapiens OX=9606 GN=PDCD6 PE=1 SV=1	21.9	5.4	88.37	4.676	2.23	0.0494452	0.399342	Up
O75347	Tubulin-specific chaperone A OS=Homo sapiens OX=9606 GN=TBCA PE=1 SV=3	12.8	5.29	39.96	3.618	1.86	0.115804	0.623841	Stable
O75351	Vacuolar protein sorting-associated protein 4B OS=Homo sapiens OX=9606 GN=VPS4B PE=1 SV=2	49.3	7.23	33.09	0.416	-1.26	0.0836668	0.542106	Stable
O75352	Mannose-P-dolichol utilization defect 1 protein OS=Homo sapiens OX=9606 GN=MPDU1 PE=1 SV=2	26.6	8.94	32.8	2.815	1.49	0.116573	0.623841	Stable
O75362	Zinc finger protein 217 OS=Homo sapiens OX=9606 GN=ZNF217 PE=1 SV=1	115.2	8.48	21.75	1.436	0.52	0.443063	0.860921	Stable
O75367	Core histone macro-H2A.1 OS=Homo sapiens OX=9606 GN=MACROH2A1 PE=1 SV=4	39.6	9.79	226.4	3.251	1.7	0.158729	0.676889	Stable
O75368	SH3 domain-binding glutamic acid-rich-like protein OS=Homo sapiens OX=9606 GN=SH3BGRL PE=1 SV=1	12.8	5.25	23.55	0.372	-1.43	0.062348	0.467114	Stable
O75369	Filamin-B OS=Homo sapiens OX=9606 GN=FLNB PE=1 SV=2	278	5.73	1083.93	1.861	0.9	0.577255	0.899485	Stable
O75376	Nuclear receptor corepressor 1 OS=Homo sapiens OX=9606 GN=NCOR1 PE=1 SV=2	270	7.11	0	1.858	0.89	0.265086	0.762355	Stable
O75380	NADH dehydrogenase [ubiquinone] iron-sulfur protein 6, mitochondrial OS=Homo sapiens OX=9606 GN=NDUFS6 PE=1 SV=1	13.7	8.28	46.62	6.053	2.6	0.0183264	0.217904	Up
O75381	Peroxisomal membrane protein PEX14 OS=Homo sapiens OX=9606 GN=PEX14 PE=1 SV=1	41.2	4.94	11.19	1.03	0.04	0.736077	0.949411	Stable
O75382	Tripartite motif-containing protein 3 OS=Homo sapiens OX=9606 GN=TRIM3 PE=1 SV=2	80.8	7.83	16.36	0.548	-0.87	0.479731	0.874674	Stable
O75386	Tubby-related protein 3 OS=Homo sapiens OX=9606 GN=TULP3 PE=1 SV=2	49.6	7.74	1.61	0.662	-0.6	0.691776	0.931244	Stable
O75390	Citrate synthase, mitochondrial OS=Homo sapiens OX=9606 GN=CS PE=1 SV=2	51.7	8.32	165.53	1.805	0.85	0.609289	0.903032	Stable
O75391	Sperm-associated antigen 7 OS=Homo sapiens OX=9606 GN=SPAG7 PE=1 SV=2	26	7.91	13.68	0.874	-0.19	0.551018	0.895397	Stable
O75394	39S ribosomal protein L33, mitochondrial OS=Homo sapiens OX=9606 GN=MRPL33 PE=1 SV=1	7.6	10.8	6.87	5.319	2.41	0.00910753	0.123429	Up
O75396	Vesicle-trafficking protein SEC22b OS=Homo sapiens OX=9606 GN=SEC22B PE=1 SV=5	24.7	8.51	75.62	2.367	1.24	0.355206	0.810263	Stable
O75400	Pre-mRNA-processing factor 40 homolog A OS=Homo sapiens OX=9606 GN=PRPF40A PE=1 SV=2	108.7	7.56	87.2	2.11	1.08	0.453774	0.863486	Stable
O75410	Transforming acidic coiled-coil-containing protein 1 OS=Homo sapiens OX=9606 GN=TACC1 PE=1 SV=2	87.7	4.88	8.13	1.556	0.64	0.58231	0.899485	Stable
O75431	Metaxin-2 OS=Homo sapiens OX=9606 GN=MTX2 PE=1 SV=1	29.7	6.29	28.24	1.037	0.05	0.862243	0.984685	Stable
O75436	Vacuolar protein sorting-associated protein 26A OS=Homo sapiens OX=9606 GN=VPS26A PE=1 SV=2	38.1	6.57	107.84	2.573	1.36	0.292596	0.776406	Stable
O75438	NADH dehydrogenase [ubiquinone] 1 beta subcomplex subunit 1 OS=Homo sapiens OX=9606 GN=NDUFB1 PE=1 SV=1	7	8.92	20.51	1.864	0.9	0.397932	0.832643	Stable
O75439	Mitochondrial-processing peptidase subunit beta OS=Homo sapiens OX=9606 GN=PMPCB PE=1 SV=2	54.3	6.83	69.09	1.9	0.93	0.555718	0.897032	Stable
O75446	Histone deacetylase complex subunit SAP30 OS=Homo sapiens OX=9606 GN=SAP30 PE=1 SV=1	23.3	9.17	18.75	1.088	0.12	0.988911	0.999251	Stable
O75469	Nuclear receptor subfamily 1 group I member 2 OS=Homo sapiens OX=9606 GN=NR1I2 PE=1 SV=1	49.7	8.35	0	100	6.64	1e-17	1.72567e-16	Up
O75475	PC4 and SFRS1-interacting protein OS=Homo sapiens OX=9606 GN=PSIP1 PE=1 SV=1	60.1	9.13	44.62	2.538	1.34	0.30247	0.785994	Stable
O75477	Erlin-1 OS=Homo sapiens OX=9606 GN=ERLIN1 PE=1 SV=2	39.1	7.87	39.87	1.252	0.32	0.978325	0.998575	Stable
O75489	NADH dehydrogenase [ubiquinone] iron-sulfur protein 3, mitochondrial OS=Homo sapiens OX=9606 GN=NDUFS3 PE=1 SV=1	30.2	7.5	16.05	1.445	0.53	0.864508	0.984685	Stable
O75521	Enoyl-CoA delta isomerase 2 OS=Homo sapiens OX=9606 GN=ECI2 PE=1 SV=4	43.6	9	54.65	3.517	1.81	0.126105	0.637303	Stable
O75528	Transcriptional adapter 3 OS=Homo sapiens OX=9606 GN=TADA3 PE=1 SV=1	48.9	6.27	13.22	0.615	-0.7	0.621882	0.906641	Stable
O75529	TAF5-like RNA polymerase II p300/CBP-associated factor-associated factor 65 kDa subunit 5L OS=Homo sapiens OX=9606 GN=TAF5L PE=1 SV=1	66.1	5.88	2.24	0.51	-0.97	0.43314	0.85326	Stable
O75530	Polycomb protein EED OS=Homo sapiens OX=9606 GN=EED PE=1 SV=2	50.2	7.03	58.82	1.007	0.01	0.70383	0.93665	Stable
O75531	Barrier-to-autointegration factor OS=Homo sapiens OX=9606 GN=BANF1 PE=1 SV=1	10.1	6.09	69.16	3.631	1.86	0.114538	0.621466	Stable
O75533	Splicing factor 3B subunit 1 OS=Homo sapiens OX=9606 GN=SF3B1 PE=1 SV=3	145.7	7.09	345.97	1.28	0.36	0.988131	0.999251	Stable
O75534	Cold shock domain-containing protein E1 OS=Homo sapiens OX=9606 GN=CSDE1 PE=1 SV=2	88.8	6.25	274.72	1.46	0.55	0.851613	0.983883	Stable
O75569	Interferon-inducible double-stranded RNA-dependent protein kinase activator A OS=Homo sapiens OX=9606 GN=PRKRA PE=1 SV=1	34.4	8.41	5.36	1.426	0.51	0.549319	0.895397	Stable
O75575	DNA-directed RNA polymerase III subunit RPC9 OS=Homo sapiens OX=9606 GN=CRCP PE=1 SV=1	16.9	5.39	5.77	0.704	-0.51	0.77631	0.965399	Stable
O75592	E3 ubiquitin-protein ligase MYCBP2 OS=Homo sapiens OX=9606 GN=MYCBP2 PE=1 SV=4	513.3	7.02	4.25	0.01	-6.64	1e-17	1.72567e-16	Down
O75607	Nucleoplasmin-3 OS=Homo sapiens OX=9606 GN=NPM3 PE=1 SV=3	19.3	4.63	13.46	4.218	2.08	0.0192956	0.226516	Up
O75608	Acyl-protein thioesterase 1 OS=Homo sapiens OX=9606 GN=LYPLA1 PE=1 SV=1	24.7	6.77	21.91	0.997	0	0.691822	0.931244	Stable
O75616	GTPase Era, mitochondrial OS=Homo sapiens OX=9606 GN=ERAL1 PE=1 SV=2	48.3	8.84	39.86	0.713	-0.49	0.364344	0.814074	Stable
O75629	Protein CREG1 OS=Homo sapiens OX=9606 GN=CREG1 PE=1 SV=1	24.1	7.59	13.28	1.073	0.1	0.790412	0.969303	Stable
O75643	U5 small nuclear ribonucleoprotein 200 kDa helicase OS=Homo sapiens OX=9606 GN=SNRNP200 PE=1 SV=2	244.4	6.06	482.55	2.456	1.3	0.326521	0.797665	Stable
O75648	Mitochondrial tRNA-specific 2-thiouridylase 1 OS=Homo sapiens OX=9606 GN=TRMU PE=1 SV=2	47.7	8.03	0	0.72	-0.47	0.825761	0.973937	Stable
O75663	TIP41-like protein OS=Homo sapiens OX=9606 GN=TIPRL PE=1 SV=2	31.4	5.91	9.75	0.836	-0.26	0.812561	0.973937	Stable
O75674	TOM1-like protein 1 OS=Homo sapiens OX=9606 GN=TOM1L1 PE=1 SV=2	53	5.24	19.22	1.027	0.04	0.971038	0.99684	Stable
O75676	Ribosomal protein S6 kinase alpha-4 OS=Homo sapiens OX=9606 GN=RPS6KA4 PE=1 SV=1	85.6	8.28	2.36	0.955	-0.07	0.898999	0.990098	Stable
O75683	Surfeit locus protein 6 OS=Homo sapiens OX=9606 GN=SURF6 PE=1 SV=3	41.4	10.64	44.05	0.435	-1.2	0.0962452	0.576307	Stable
O75688	Protein phosphatase 1B OS=Homo sapiens OX=9606 GN=PPM1B PE=1 SV=1	52.6	5.05	0	0.01	-6.64	1e-17	1.72567e-16	Down
O75691	Small subunit processome component 20 homolog OS=Homo sapiens OX=9606 GN=UTP20 PE=1 SV=3	318.2	7.39	90.27	0.8	-0.32	0.463744	0.86821	Stable
O75694	Nuclear pore complex protein Nup155 OS=Homo sapiens OX=9606 GN=NUP155 PE=1 SV=1	155.1	6.16	260.34	1.525	0.61	0.800247	0.970517	Stable
O75695	Protein XRP2 OS=Homo sapiens OX=9606 GN=RP2 PE=1 SV=4	39.6	5.12	42.78	0.972	-0.04	0.663242	0.921031	Stable
O75717	WD repeat and HMG-box DNA-binding protein 1 OS=Homo sapiens OX=9606 GN=WDHD1 PE=1 SV=1	125.9	5.62	41.55	1.283	0.36	0.99097	0.999251	Stable
O75718	Cartilage-associated protein OS=Homo sapiens OX=9606 GN=CRTAP PE=1 SV=1	46.5	5.73	37.17	1.213	0.28	0.923004	0.993323	Stable
O75746	Calcium-binding mitochondrial carrier protein Aralar1 OS=Homo sapiens OX=9606 GN=SLC25A12 PE=1 SV=2	74.7	8.38	49.22	1.987	0.99	0.229632	0.744398	Stable
O75764	Transcription elongation factor A protein 3 OS=Homo sapiens OX=9606 GN=TCEA3 PE=1 SV=2	38.9	9.19	6.86	100	6.64	1e-17	1.72567e-16	Up
O75781	Paralemmin-1 OS=Homo sapiens OX=9606 GN=PALM PE=1 SV=2	42.1	5	0	0.01	-6.64	1e-17	1.72567e-16	Down
O75792	Ribonuclease H2 subunit A OS=Homo sapiens OX=9606 GN=RNASEH2A PE=1 SV=2	33.4	5.25	13.45	0.936	-0.1	0.956567	0.994989	Stable
O75794	Cell division cycle protein 123 homolog OS=Homo sapiens OX=9606 GN=CDC123 PE=1 SV=1	39.1	4.81	19.85	1.169	0.22	0.922969	0.993323	Stable
O75818	Ribonuclease P protein subunit p40 OS=Homo sapiens OX=9606 GN=RPP40 PE=1 SV=3	41.8	6.67	15.39	0.48	-1.06	0.135551	0.652222	Stable
O75821	Eukaryotic translation initiation factor 3 subunit G OS=Homo sapiens OX=9606 GN=EIF3G PE=1 SV=2	35.6	6.13	40.57	1.973	0.98	0.518072	0.883418	Stable
O75822	Eukaryotic translation initiation factor 3 subunit J OS=Homo sapiens OX=9606 GN=EIF3J PE=1 SV=2	29	4.83	81.53	1.062	0.09	0.764826	0.959977	Stable
O75832	26S proteasome non-ATPase regulatory subunit 10 OS=Homo sapiens OX=9606 GN=PSMD10 PE=1 SV=1	24.4	6.1	50.9	0.946	-0.08	0.633928	0.908343	Stable
O75843	AP-1 complex subunit gamma-like 2 OS=Homo sapiens OX=9606 GN=AP1G2 PE=1 SV=1	87.1	6.55	2.04	0.607	-0.72	0.61772	0.90643	Stable
O75844	CAAX prenyl protease 1 homolog OS=Homo sapiens OX=9606 GN=ZMPSTE24 PE=1 SV=2	54.8	7.49	49.74	2.357	1.24	0.358555	0.811568	Stable
O75874	Isocitrate dehydrogenase [NADP] cytoplasmic OS=Homo sapiens OX=9606 GN=IDH1 PE=1 SV=2	46.6	7.01	158.87	0.66	-0.6	0.305228	0.786759	Stable
O75880	Protein SCO1 homolog, mitochondrial OS=Homo sapiens OX=9606 GN=SCO1 PE=1 SV=1	33.8	8.88	14.27	2.131	1.09	0.4328	0.852914	Stable
O75882	Attractin OS=Homo sapiens OX=9606 GN=ATRN PE=1 SV=2	158.4	7.31	2	1.456	0.54	0.403766	0.834701	Stable
O75884	Serine hydrolase RBBP9 OS=Homo sapiens OX=9606 GN=RBBP9 PE=1 SV=2	21	6.2	1.84	0.01	-6.64	1e-17	1.72567e-16	Down
O75911	Short-chain dehydrogenase/reductase 3 OS=Homo sapiens OX=9606 GN=DHRS3 PE=1 SV=2	33.5	8.84	4.05	1.335	0.42	0.534467	0.889976	Stable
O75915	PRA1 family protein 3 OS=Homo sapiens OX=9606 GN=ARL6IP5 PE=1 SV=1	21.6	9.77	8.06	6.19	2.63	0.0167077	0.204967	Up
O75934	Pre-mRNA-splicing factor SPF27 OS=Homo sapiens OX=9606 GN=BCAS2 PE=1 SV=1	26.1	5.66	53.1	6.843	2.77	0.0108881	0.14438	Up
O75935	Dynactin subunit 3 OS=Homo sapiens OX=9606 GN=DCTN3 PE=1 SV=1	21.1	5.47	18.92	1.025	0.04	0.84645	0.982527	Stable
O75937	DnaJ homolog subfamily C member 8 OS=Homo sapiens OX=9606 GN=DNAJC8 PE=1 SV=2	29.8	9.06	53.41	1.958	0.97	0.525586	0.886177	Stable
O75940	Survival of motor neuron-related-splicing factor 30 OS=Homo sapiens OX=9606 GN=SMNDC1 PE=1 SV=1	26.7	7.24	40.63	1.604	0.68	0.741187	0.951432	Stable
O75947	ATP synthase subunit d, mitochondrial OS=Homo sapiens OX=9606 GN=ATP5PD PE=1 SV=3	18.5	5.3	62.46	2.884	1.53	0.220056	0.738801	Stable
O75955	Flotillin-1 OS=Homo sapiens OX=9606 GN=FLOT1 PE=1 SV=3	47.3	7.49	74.86	1.83	0.87	0.594908	0.900153	Stable
O75962	Triple functional domain protein OS=Homo sapiens OX=9606 GN=TRIO PE=1 SV=2	346.7	6.37	6.02	0.457	-1.13	0.251185	0.753974	Stable
O75964	ATP synthase subunit g, mitochondrial OS=Homo sapiens OX=9606 GN=ATP5MG PE=1 SV=3	11.4	9.64	56.78	0.626	-0.68	0.268543	0.763982	Stable
O75976	Carboxypeptidase D OS=Homo sapiens OX=9606 GN=CPD PE=1 SV=2	152.8	6.05	6.15	100	6.64	1e-17	1.72567e-16	Up
O76003	Glutaredoxin-3 OS=Homo sapiens OX=9606 GN=GLRX3 PE=1 SV=2	37.4	5.39	123.79	2.05	1.04	0.480833	0.874674	Stable
O76021	Ribosomal L1 domain-containing protein 1 OS=Homo sapiens OX=9606 GN=RSL1D1 PE=1 SV=3	54.9	10.13	157.22	0.919	-0.12	0.602999	0.901673	Stable
O76031	ATP-dependent Clp protease ATP-binding subunit clpX-like, mitochondrial OS=Homo sapiens OX=9606 GN=CLPX PE=1 SV=2	69.2	7.58	91.85	2.079	1.06	0.467441	0.868955	Stable
O76071	Probable cytosolic iron-sulfur protein assembly protein CIAO1 OS=Homo sapiens OX=9606 GN=CIAO1 PE=1 SV=1	37.8	4.97	37.37	1.216	0.28	0.877624	0.985883	Stable
O76094	Signal recognition particle subunit SRP72 OS=Homo sapiens OX=9606 GN=SRP72 PE=1 SV=3	74.6	9.26	126.84	3.342	1.74	0.146561	0.662802	Stable
O94760	N(G),N(G)-dimethylarginine dimethylaminohydrolase 1 OS=Homo sapiens OX=9606 GN=DDAH1 PE=1 SV=3	31.1	5.81	6.95	0.972	-0.04	0.88272	0.986604	Stable
O94763	Unconventional prefoldin RPB5 interactor 1 OS=Homo sapiens OX=9606 GN=URI1 PE=1 SV=3	59.8	5.05	0	0.311	-1.68	0.136365	0.653023	Stable
O94776	Metastasis-associated protein MTA2 OS=Homo sapiens OX=9606 GN=MTA2 PE=1 SV=1	75	9.66	117.38	0.759	-0.4	0.416951	0.841257	Stable
O94804	Serine/threonine-protein kinase 10 OS=Homo sapiens OX=9606 GN=STK10 PE=1 SV=1	112.1	6.95	8.68	100	6.64	1e-17	1.72567e-16	Up
O94808	Glutamine--fructose-6-phosphate aminotransferase [isomerizing] 2 OS=Homo sapiens OX=9606 GN=GFPT2 PE=1 SV=3	76.9	7.37	35.36	0.295	-1.76	0.0598637	0.457776	Stable
O94822	E3 ubiquitin-protein ligase listerin OS=Homo sapiens OX=9606 GN=LTN1 PE=1 SV=6	200.4	6.25	13.02	0.952	-0.07	0.884201	0.986604	Stable
O94826	Mitochondrial import receptor subunit TOM70 OS=Homo sapiens OX=9606 GN=TOMM70 PE=1 SV=1	67.4	7.12	178.38	3.179	1.67	0.169024	0.692825	Stable
O94842	TOX high mobility group box family member 4 OS=Homo sapiens OX=9606 GN=TOX4 PE=1 SV=1	66.2	5.06	8.62	0.527	-0.93	0.349825	0.80691	Stable
O94855	Protein transport protein Sec24D OS=Homo sapiens OX=9606 GN=SEC24D PE=1 SV=2	112.9	7.25	7.83	1.275	0.35	0.593286	0.900091	Stable
O94874	E3 UFM1-protein ligase 1 OS=Homo sapiens OX=9606 GN=UFL1 PE=1 SV=2	89.5	6.79	26.37	1.598	0.68	0.579952	0.899485	Stable
O94880	PHD finger protein 14 OS=Homo sapiens OX=9606 GN=PHF14 PE=1 SV=2	100	5.33	24.5	0.708	-0.5	0.633469	0.908343	Stable
O94888	UBX domain-containing protein 7 OS=Homo sapiens OX=9606 GN=UBXN7 PE=1 SV=2	54.8	5.16	24.97	0.518	-0.95	0.327339	0.797665	Stable
O94901	SUN domain-containing protein 1 OS=Homo sapiens OX=9606 GN=SUN1 PE=1 SV=4	87.1	6.93	2.59	1.235	0.3	0.621088	0.90643	Stable
O94903	Pyridoxal phosphate homeostasis protein OS=Homo sapiens OX=9606 GN=PLPBP PE=1 SV=1	30.3	7.5	7.39	0.262	-1.93	0.0309914	0.305024	Down
O94905	Erlin-2 OS=Homo sapiens OX=9606 GN=ERLIN2 PE=1 SV=1	37.8	5.62	58.86	4.171	2.06	0.0734227	0.507489	Stable
O94906	Pre-mRNA-processing factor 6 OS=Homo sapiens OX=9606 GN=PRPF6 PE=1 SV=1	106.9	8.25	119.74	1.564	0.64	0.770654	0.963167	Stable
O94913	Pre-mRNA cleavage complex 2 protein Pcf11 OS=Homo sapiens OX=9606 GN=PCF11 PE=1 SV=3	172.9	8.48	2.4	100	6.64	1e-17	1.72567e-16	Up
O94916	Nuclear factor of activated T-cells 5 OS=Homo sapiens OX=9606 GN=NFAT5 PE=1 SV=1	165.7	5.24	7.61	0.52	-0.94	0.376365	0.822128	Stable
O94925	Glutaminase kidney isoform, mitochondrial OS=Homo sapiens OX=9606 GN=GLS PE=1 SV=1	73.4	7.77	121.08	2.032	1.02	0.488952	0.874674	Stable
O94966	Ubiquitin carboxyl-terminal hydrolase 19 OS=Homo sapiens OX=9606 GN=USP19 PE=1 SV=2	145.6	6.28	18.84	0.679	-0.56	0.413054	0.839738	Stable
O94967	WD repeat-containing protein 47 OS=Homo sapiens OX=9606 GN=WDR47 PE=1 SV=1	101.9	5.94	5.29	0.698	-0.52	0.757996	0.958978	Stable
O94973	AP-2 complex subunit alpha-2 OS=Homo sapiens OX=9606 GN=AP2A2 PE=1 SV=2	103.9	6.96	50.72	0.534	-0.91	0.183356	0.715971	Stable
O94979	Protein transport protein Sec31A OS=Homo sapiens OX=9606 GN=SEC31A PE=1 SV=3	132.9	6.89	217.24	1.166	0.22	0.875899	0.985086	Stable
O94992	Protein HEXIM1 OS=Homo sapiens OX=9606 GN=HEXIM1 PE=1 SV=1	40.6	4.89	20.19	100	6.64	1e-17	1.72567e-16	Up
O95059	Ribonuclease P protein subunit p14 OS=Homo sapiens OX=9606 GN=RPP14 PE=1 SV=3	13.7	7.75	1.73	1.03	0.04	0.832652	0.975551	Stable
O95071	E3 ubiquitin-protein ligase UBR5 OS=Homo sapiens OX=9606 GN=UBR5 PE=1 SV=2	309.2	5.85	29.08	0.862	-0.21	0.536772	0.892093	Stable
O95140	Mitofusin-2 OS=Homo sapiens OX=9606 GN=MFN2 PE=1 SV=3	86.3	6.98	15.51	0.801	-0.32	0.690968	0.931158	Stable
O95149	Snurportin-1 OS=Homo sapiens OX=9606 GN=SNUPN PE=1 SV=1	41.1	6.64	8.14	0.223	-2.16	0.0436492	0.368633	Down
O95155	Ubiquitin conjugation factor E4 B OS=Homo sapiens OX=9606 GN=UBE4B PE=1 SV=1	146.1	6.55	23.25	2.672	1.42	0.183436	0.715971	Stable
O95159	Zinc finger protein-like 1 OS=Homo sapiens OX=9606 GN=ZFPL1 PE=1 SV=2	34.1	8.07	5.61	1.004	0.01	0.803459	0.970517	Stable
O95163	Elongator complex protein 1 OS=Homo sapiens OX=9606 GN=ELP1 PE=1 SV=3	150.2	5.94	114.49	1.268	0.34	0.977452	0.998575	Stable
O95168	NADH dehydrogenase [ubiquinone] 1 beta subcomplex subunit 4 OS=Homo sapiens OX=9606 GN=NDUFB4 PE=1 SV=3	15.2	9.85	6.61	0.53	-0.92	0.34471	0.806819	Stable
O95182	NADH dehydrogenase [ubiquinone] 1 alpha subcomplex subunit 7 OS=Homo sapiens OX=9606 GN=NDUFA7 PE=1 SV=3	12.5	10.18	46.44	0.687	-0.54	0.334244	0.800608	Stable
O95197	Reticulon-3 OS=Homo sapiens OX=9606 GN=RTN3 PE=1 SV=2	112.5	4.96	19.94	1.994	1	0.507254	0.879235	Stable
O95202	Mitochondrial proton/calcium exchanger protein OS=Homo sapiens OX=9606 GN=LETM1 PE=1 SV=1	83.3	6.7	59.33	5.229	2.39	0.0327347	0.316762	Up
O95218	Zinc finger Ran-binding domain-containing protein 2 OS=Homo sapiens OX=9606 GN=ZRANB2 PE=1 SV=2	37.4	10.01	75.49	1.159	0.21	0.868479	0.984685	Stable
O95219	Sorting nexin-4 OS=Homo sapiens OX=9606 GN=SNX4 PE=1 SV=1	51.9	5.99	12.64	0.494	-1.02	0.190069	0.715971	Stable
O95229	ZW10 interactor OS=Homo sapiens OX=9606 GN=ZWINT PE=1 SV=2	31.3	5.15	14.65	0.621	-0.69	0.500601	0.878557	Stable
O95232	Luc7-like protein 3 OS=Homo sapiens OX=9606 GN=LUC7L3 PE=1 SV=2	51.4	9.79	20.24	1.332	0.41	0.657755	0.917657	Stable
O95235	Kinesin-like protein KIF20A OS=Homo sapiens OX=9606 GN=KIF20A PE=1 SV=1	100.2	6.92	18.63	1.899	0.93	0.340691	0.805003	Stable
O95239	Chromosome-associated kinesin KIF4A OS=Homo sapiens OX=9606 GN=KIF4A PE=1 SV=3	139.8	6.27	34.63	1.781	0.83	0.514353	0.882016	Stable
O95243	Methyl-CpG-binding domain protein 4 OS=Homo sapiens OX=9606 GN=MBD4 PE=1 SV=1	66	8.82	2.6	1.671	0.74	0.291948	0.776347	Stable
O95251	Histone acetyltransferase KAT7 OS=Homo sapiens OX=9606 GN=KAT7 PE=1 SV=1	70.6	8.85	18.38	0.656	-0.61	0.492108	0.876668	Stable
O95260	Arginyl-tRNA--protein transferase 1 OS=Homo sapiens OX=9606 GN=ATE1 PE=1 SV=2	59.1	7.93	9.56	0.319	-1.65	0.0722916	0.503706	Stable
O95292	Vesicle-associated membrane protein-associated protein B/C OS=Homo sapiens OX=9606 GN=VAPB PE=1 SV=3	27.2	7.3	45.4	1.651	0.72	0.700794	0.934091	Stable
O95295	SNARE-associated protein Snapin OS=Homo sapiens OX=9606 GN=SNAPIN PE=1 SV=1	14.9	9.31	10.65	0.01	-6.64	1e-17	1.72567e-16	Down
O95298	NADH dehydrogenase [ubiquinone] 1 subunit C2 OS=Homo sapiens OX=9606 GN=NDUFC2 PE=1 SV=1	14.2	8.98	7.56	1.394	0.48	0.781883	0.966525	Stable
O95299	NADH dehydrogenase [ubiquinone] 1 alpha subcomplex subunit 10, mitochondrial OS=Homo sapiens OX=9606 GN=NDUFA10 PE=1 SV=1	40.7	8.48	53.19	2.218	1.15	0.409018	0.836582	Stable
O95302	Peptidyl-prolyl cis-trans isomerase FKBP9 OS=Homo sapiens OX=9606 GN=FKBP9 PE=1 SV=2	63	5.08	9.39	7.934	2.99	0.00314031	0.0473976	Up
O95336	6-phosphogluconolactonase OS=Homo sapiens OX=9606 GN=PGLS PE=1 SV=2	27.5	6.05	41.04	0.521	-0.94	0.165131	0.685946	Stable
O95340	Bifunctional 3'-phosphoadenosine 5'-phosphosulfate synthase 2 OS=Homo sapiens OX=9606 GN=PAPSS2 PE=1 SV=2	69.5	8.03	67.55	0.527	-0.92	0.170479	0.694273	Stable
O95347	Structural maintenance of chromosomes protein 2 OS=Homo sapiens OX=9606 GN=SMC2 PE=1 SV=2	135.6	8.43	210.91	1.615	0.69	0.73313	0.948655	Stable
O95352	Ubiquitin-like modifier-activating enzyme ATG7 OS=Homo sapiens OX=9606 GN=ATG7 PE=1 SV=1	77.9	6.24	15.28	0.629	-0.67	0.573852	0.899485	Stable
O95359	Transforming acidic coiled-coil-containing protein 2 OS=Homo sapiens OX=9606 GN=TACC2 PE=1 SV=3	309.2	4.79	1.6	0.904	-0.14	0.926259	0.993323	Stable
O95372	Acyl-protein thioesterase 2 OS=Homo sapiens OX=9606 GN=LYPLA2 PE=1 SV=1	24.7	7.23	36.01	0.658	-0.6	0.302829	0.785994	Stable
O95373	Importin-7 OS=Homo sapiens OX=9606 GN=IPO7 PE=1 SV=1	119.4	4.82	196.47	1.459	0.54	0.852801	0.983883	Stable
O95376	E3 ubiquitin-protein ligase ARIH2 OS=Homo sapiens OX=9606 GN=ARIH2 PE=1 SV=1	57.8	5.63	12.54	0.304	-1.72	0.100923	0.589702	Stable
O95394	Phosphoacetylglucosamine mutase OS=Homo sapiens OX=9606 GN=PGM3 PE=1 SV=1	59.8	6.25	14.98	0.964	-0.05	0.654749	0.916366	Stable
O95400	CD2 antigen cytoplasmic tail-binding protein 2 OS=Homo sapiens OX=9606 GN=CD2BP2 PE=1 SV=1	37.6	4.61	17.49	0.757	-0.4	0.558906	0.897948	Stable
O95433	Activator of 90 kDa heat shock protein ATPase homolog 1 OS=Homo sapiens OX=9606 GN=AHSA1 PE=1 SV=1	38.3	5.53	85.6	1.34	0.42	0.955218	0.994989	Stable
O95453	Poly(A)-specific ribonuclease PARN OS=Homo sapiens OX=9606 GN=PARN PE=1 SV=1	73.4	6.2	61.81	1.23	0.3	0.939606	0.993323	Stable
O95456	Proteasome assembly chaperone 1 OS=Homo sapiens OX=9606 GN=PSMG1 PE=1 SV=1	32.8	7.17	16.04	1.158	0.21	0.866959	0.984685	Stable
O95466	Formin-like protein 1 OS=Homo sapiens OX=9606 GN=FMNL1 PE=1 SV=3	121.8	5.72	0	0.843	-0.25	0.612515	0.903883	Stable
O95470	Sphingosine-1-phosphate lyase 1 OS=Homo sapiens OX=9606 GN=SGPL1 PE=1 SV=3	63.5	9.16	18.15	3.394	1.76	0.0925727	0.566488	Stable
O95478	Ribosome biogenesis protein NSA2 homolog OS=Homo sapiens OX=9606 GN=NSA2 PE=1 SV=1	30	10.27	63.51	1.122	0.17	0.829336	0.974781	Stable
O95486	Protein transport protein Sec24A OS=Homo sapiens OX=9606 GN=SEC24A PE=1 SV=2	119.7	7.66	10.51	3.188	1.67	0.10222	0.594606	Stable
O95487	Protein transport protein Sec24B OS=Homo sapiens OX=9606 GN=SEC24B PE=1 SV=2	137.3	6.67	2.57	0.01	-6.64	1e-17	1.72567e-16	Down
O95544	NAD kinase OS=Homo sapiens OX=9606 GN=NADK PE=1 SV=1	49.2	6.47	12.99	0.608	-0.72	0.397962	0.832643	Stable
O95551	Tyrosyl-DNA phosphodiesterase 2 OS=Homo sapiens OX=9606 GN=TDP2 PE=1 SV=1	40.9	5.1	6.45	100	6.64	1e-17	1.72567e-16	Up
O95571	Persulfide dioxygenase ETHE1, mitochondrial OS=Homo sapiens OX=9606 GN=ETHE1 PE=1 SV=2	27.9	6.83	29.29	1.542	0.62	0.5234	0.88508	Stable
O95573	Fatty acid CoA ligase Acsl3 OS=Homo sapiens OX=9606 GN=ACSL3 PE=1 SV=3	80.4	8.38	165.82	1.152	0.2	0.86131	0.984685	Stable
O95602	DNA-directed RNA polymerase I subunit RPA1 OS=Homo sapiens OX=9606 GN=POLR1A PE=1 SV=2	194.7	7.03	53.46	0.749	-0.42	0.405174	0.835066	Stable
O95619	YEATS domain-containing protein 4 OS=Homo sapiens OX=9606 GN=YEATS4 PE=1 SV=1	26.5	8.41	4.08	0.558	-0.84	0.399084	0.833584	Stable
O95625	Zinc finger and BTB domain-containing protein 11 OS=Homo sapiens OX=9606 GN=ZBTB11 PE=1 SV=2	119.3	8.66	4.62	100	6.64	1e-17	1.72567e-16	Up
O95630	STAM-binding protein OS=Homo sapiens OX=9606 GN=STAMBP PE=1 SV=1	48	6.29	2.39	0.01	-6.64	1e-17	1.72567e-16	Down
O95639	Cleavage and polyadenylation specificity factor subunit 4 OS=Homo sapiens OX=9606 GN=CPSF4 PE=1 SV=1	30.2	8.31	7.52	2.303	1.2	0.165159	0.685946	Stable
O95671	Probable bifunctional dTTP/UTP pyrophosphatase/methyltransferase protein OS=Homo sapiens OX=9606 GN=ASMTL PE=1 SV=3	68.8	6.07	2	0.384	-1.38	0.196005	0.718762	Stable
O95684	Centrosomal protein 43 OS=Homo sapiens OX=9606 GN=CEP43 PE=1 SV=1	43	4.81	7.25	3.677	1.88	0.0394189	0.34659	Up
O95685	Protein phosphatase 1 regulatory subunit 3D OS=Homo sapiens OX=9606 GN=PPP1R3D PE=1 SV=1	32.5	8.07	4.08	0.371	-1.43	0.19759	0.720362	Stable
O95696	Bromodomain-containing protein 1 OS=Homo sapiens OX=9606 GN=BRD1 PE=1 SV=1	119.4	8.6	4.19	1.118	0.16	0.718032	0.942015	Stable
O95707	Ribonuclease P protein subunit p29 OS=Homo sapiens OX=9606 GN=POP4 PE=1 SV=2	25.4	10.07	14.07	1.106	0.15	0.829823	0.974811	Stable
O95714	E3 ubiquitin-protein ligase HERC2 OS=Homo sapiens OX=9606 GN=HERC2 PE=1 SV=2	526.9	6.28	0	0.01	-6.64	1e-17	1.72567e-16	Down
O95721	Synaptosomal-associated protein 29 OS=Homo sapiens OX=9606 GN=SNAP29 PE=1 SV=1	29	5.81	14.92	0.428	-1.23	0.105514	0.600269	Stable
O95747	Serine/threonine-protein kinase OSR1 OS=Homo sapiens OX=9606 GN=OXSR1 PE=1 SV=1	58	6.43	51.37	0.55	-0.86	0.192187	0.715971	Stable
O95749	Geranylgeranyl pyrophosphate synthase OS=Homo sapiens OX=9606 GN=GGPS1 PE=1 SV=1	34.8	6.14	13.19	1.543	0.63	0.786061	0.967407	Stable
O95757	Heat shock 70 kDa protein 4L OS=Homo sapiens OX=9606 GN=HSPA4L PE=1 SV=3	94.5	5.88	185.32	1.252	0.32	0.961356	0.994989	Stable
O95758	Polypyrimidine tract-binding protein 3 OS=Homo sapiens OX=9606 GN=PTBP3 PE=1 SV=2	59.7	9.04	62.29	1.406	0.49	0.897427	0.98998	Stable
O95782	AP-2 complex subunit alpha-1 OS=Homo sapiens OX=9606 GN=AP2A1 PE=1 SV=3	107.5	7.03	77.06	0.7	-0.51	0.349476	0.80691	Stable
O95785	Protein Wiz OS=Homo sapiens OX=9606 GN=WIZ PE=1 SV=2	178.6	6.86	36.06	1.007	0.01	0.733095	0.948655	Stable
O95801	Tetratricopeptide repeat protein 4 OS=Homo sapiens OX=9606 GN=TTC4 PE=1 SV=3	44.7	5.6	30.38	0.459	-1.12	0.134959	0.652222	Stable
O95816	BAG family molecular chaperone regulator 2 OS=Homo sapiens OX=9606 GN=BAG2 PE=1 SV=1	23.8	6.7	44.87	3.536	1.82	0.124052	0.635734	Stable
O95817	BAG family molecular chaperone regulator 3 OS=Homo sapiens OX=9606 GN=BAG3 PE=1 SV=3	61.6	6.95	25.13	0.777	-0.36	0.610343	0.903817	Stable
O95825	Quinone oxidoreductase-like protein 1 OS=Homo sapiens OX=9606 GN=CRYZL1 PE=1 SV=2	38.7	5.78	2.04	1.253	0.33	0.564757	0.897957	Stable
O95831	Apoptosis-inducing factor 1, mitochondrial OS=Homo sapiens OX=9606 GN=AIFM1 PE=1 SV=1	66.9	8.95	150.83	1.616	0.69	0.73222	0.948655	Stable
O95833	Chloride intracellular channel protein 3 OS=Homo sapiens OX=9606 GN=CLIC3 PE=1 SV=2	26.6	6.43	25.01	1.364	0.45	0.895656	0.989584	Stable
O95834	Echinoderm microtubule-associated protein-like 2 OS=Homo sapiens OX=9606 GN=EML2 PE=1 SV=1	70.6	6.32	13.99	0.695	-0.53	0.467768	0.868955	Stable
O95861	3'(2'),5'-bisphosphate nucleotidase 1 OS=Homo sapiens OX=9606 GN=BPNT1 PE=1 SV=1	33.4	5.69	72.6	0.635	-0.66	0.277547	0.770345	Stable
O95870	Phosphatidylserine lipase ABHD16A OS=Homo sapiens OX=9606 GN=ABHD16A PE=1 SV=3	63.2	8.13	23.44	0.871	-0.2	0.755986	0.958778	Stable
O95881	Thioredoxin domain-containing protein 12 OS=Homo sapiens OX=9606 GN=TXNDC12 PE=1 SV=1	19.2	5.4	35.3	2.913	1.54	0.214361	0.733707	Stable
O95905	Protein ecdysoneless homolog OS=Homo sapiens OX=9606 GN=ECD PE=1 SV=1	72.7	4.87	20.74	0.903	-0.15	0.908768	0.991537	Stable
O95983	Methyl-CpG-binding domain protein 3 OS=Homo sapiens OX=9606 GN=MBD3 PE=1 SV=1	32.8	5.34	19.03	0.742	-0.43	0.403434	0.834701	Stable
O95989	Diphosphoinositol polyphosphate phosphohydrolase 1 OS=Homo sapiens OX=9606 GN=NUDT3 PE=1 SV=1	19.5	6.34	3.81	0.01	-6.64	1e-17	1.72567e-16	Down
O96000	NADH dehydrogenase [ubiquinone] 1 beta subcomplex subunit 10 OS=Homo sapiens OX=9606 GN=NDUFB10 PE=1 SV=3	20.8	8.48	77.42	2.839	1.51	0.229198	0.743924	Stable
O96006	E3 SUMO-protein ligase ZBED1 OS=Homo sapiens OX=9606 GN=ZBED1 PE=1 SV=1	78.1	6.1	16.87	0.547	-0.87	0.259681	0.759666	Stable
O96008	Mitochondrial import receptor subunit TOM40 homolog OS=Homo sapiens OX=9606 GN=TOMM40 PE=1 SV=1	37.9	7.25	29.15	5.517	2.46	0.0265946	0.283512	Up
O96013	Serine/threonine-protein kinase PAK 4 OS=Homo sapiens OX=9606 GN=PAK4 PE=1 SV=1	64	9.73	13.34	0.567	-0.82	0.208736	0.727205	Stable
O96019	Actin-like protein 6A OS=Homo sapiens OX=9606 GN=ACTL6A PE=1 SV=1	47.4	5.6	83.25	2.078	1.05	0.468131	0.868955	Stable
O96028	Histone-lysine N-methyltransferase NSD2 OS=Homo sapiens OX=9606 GN=NSD2 PE=1 SV=1	152.2	8.69	45.31	0.793	-0.33	0.539207	0.892842	Stable
P00167	Cytochrome b5 OS=Homo sapiens OX=9606 GN=CYB5A PE=1 SV=2	15.3	4.96	39.69	1.648	0.72	0.710308	0.939997	Stable
P00338	L-lactate dehydrogenase A chain OS=Homo sapiens OX=9606 GN=LDHA PE=1 SV=2	36.7	8.27	485.75	0.637	-0.65	0.280014	0.770345	Stable
P00367	Glutamate dehydrogenase 1, mitochondrial OS=Homo sapiens OX=9606 GN=GLUD1 PE=1 SV=2	61.4	7.8	209.6	1.611	0.69	0.736212	0.949411	Stable
P00374	Dihydrofolate reductase OS=Homo sapiens OX=9606 GN=DHFR PE=1 SV=2	21.4	7.42	42.88	0.87	-0.2	0.545767	0.895397	Stable
P00387	NADH-cytochrome b5 reductase 3 OS=Homo sapiens OX=9606 GN=CYB5R3 PE=1 SV=3	34.2	7.59	97.92	1.911	0.93	0.550091	0.895397	Stable
P00390	Glutathione reductase, mitochondrial OS=Homo sapiens OX=9606 GN=GSR PE=1 SV=2	56.2	8.5	119.79	0.684	-0.55	0.33114	0.798514	Stable
P00403	Cytochrome c oxidase subunit 2 OS=Homo sapiens OX=9606 GN=MT-CO2 PE=1 SV=1	25.5	4.82	4.36	100	6.64	1e-17	1.72567e-16	Up
P00441	Superoxide dismutase [Cu-Zn] OS=Homo sapiens OX=9606 GN=SOD1 PE=1 SV=2	15.9	6.13	197.3	2.924	1.55	0.212176	0.732415	Stable
P00491	Purine nucleoside phosphorylase OS=Homo sapiens OX=9606 GN=PNP PE=1 SV=2	32.1	6.95	108.82	1.416	0.5	0.889112	0.98839	Stable
P00492	Hypoxanthine-guanine phosphoribosyltransferase OS=Homo sapiens OX=9606 GN=HPRT1 PE=1 SV=2	24.6	6.68	128.87	0.991	-0.01	0.685204	0.929201	Stable
P00505	Aspartate aminotransferase, mitochondrial OS=Homo sapiens OX=9606 GN=GOT2 PE=1 SV=3	47.5	9.01	294.37	0.91	-0.14	0.592787	0.900091	Stable
P00519	Tyrosine-protein kinase ABL1 OS=Homo sapiens OX=9606 GN=ABL1 PE=1 SV=4	122.8	8.66	4.81	0.454	-1.14	0.357269	0.811102	Stable
P00533	Epidermal growth factor receptor OS=Homo sapiens OX=9606 GN=EGFR PE=1 SV=2	134.2	6.68	153.72	1.983	0.99	0.513025	0.881286	Stable
P00558	Phosphoglycerate kinase 1 OS=Homo sapiens OX=9606 GN=PGK1 PE=1 SV=3	44.6	8.1	619.5	1.803	0.85	0.610606	0.903883	Stable
P00568	Adenylate kinase isoenzyme 1 OS=Homo sapiens OX=9606 GN=AK1 PE=1 SV=3	21.6	8.63	81.65	0.948	-0.08	0.636729	0.909884	Stable
P00734	Prothrombin OS=Homo sapiens OX=9606 GN=F2 PE=1 SV=2	70	5.9	6.83	1.194	0.26	0.78026	0.965672	Stable
P00813	Adenosine deaminase OS=Homo sapiens OX=9606 GN=ADA PE=1 SV=3	40.7	5.95	5.22	0.194	-2.36	0.0135743	0.171186	Down
P00846	ATP synthase subunit a OS=Homo sapiens OX=9606 GN=MT-ATP6 PE=1 SV=1	24.8	10.1	15.24	0.648	-0.63	0.292118	0.776347	Stable
P00966	Argininosuccinate synthase OS=Homo sapiens OX=9606 GN=ASS1 PE=1 SV=2	46.5	8.02	387.14	1.46	0.55	0.851625	0.983883	Stable
P01023	Alpha-2-macroglobulin OS=Homo sapiens OX=9606 GN=A2M PE=1 SV=3	163.2	6.46	4.53	0.466	-1.1	0.292864	0.77672	Stable
P01024	Complement C3 OS=Homo sapiens OX=9606 GN=C3 PE=1 SV=2	187	6.4	16.15	1.053	0.07	0.98867	0.999251	Stable
P01033	Metalloproteinase inhibitor 1 OS=Homo sapiens OX=9606 GN=TIMP1 PE=1 SV=1	23.2	8.1	19.38	0.85	-0.23	0.631762	0.908343	Stable
P01040	Cystatin-A OS=Homo sapiens OX=9606 GN=CSTA PE=1 SV=1	11	5.5	2.66	0.01	-6.64	1e-17	1.72567e-16	Down
P01106	Myc proto-oncogene protein OS=Homo sapiens OX=9606 GN=MYC PE=1 SV=1	48.8	5.49	2.55	0.635	-0.66	0.593974	0.900091	Stable
P01111	GTPase NRas OS=Homo sapiens OX=9606 GN=NRAS PE=1 SV=1	21.2	5.17	49.68	2.334	1.22	0.344055	0.806325	Stable
P01116	GTPase KRas OS=Homo sapiens OX=9606 GN=KRAS PE=1 SV=1	21.6	6.77	20.22	5.48	2.45	0.0070359	0.100621	Up
P01215	Glycoprotein hormones alpha chain OS=Homo sapiens OX=9606 GN=CGA PE=1 SV=1	13.1	8.19	2.01	0.942	-0.09	0.799068	0.970517	Stable
P01860	Immunoglobulin heavy constant gamma 3 OS=Homo sapiens OX=9606 GN=IGHG3 PE=1 SV=2	41.3	7.9	25.58	0.276	-1.86	0.0183937	0.217904	Down
P02462	Collagen alpha-1(IV) chain OS=Homo sapiens OX=9606 GN=COL4A1 PE=1 SV=4	160.5	8.28	14.55	0.821	-0.28	0.679682	0.927111	Stable
P02533	Keratin, type I cytoskeletal 14 OS=Homo sapiens OX=9606 GN=KRT14 PE=1 SV=4	51.5	5.16	192.57	0.463	-1.11	0.120884	0.628962	Stable
P02538	Keratin, type II cytoskeletal 6A OS=Homo sapiens OX=9606 GN=KRT6A PE=1 SV=3	60	8	166.66	0.806	-0.31	0.471169	0.869263	Stable
P02545	Prelamin-A/C OS=Homo sapiens OX=9606 GN=LMNA PE=1 SV=1	74.1	7.02	566.98	3.072	1.62	0.185841	0.715971	Stable
P02765	Alpha-2-HS-glycoprotein OS=Homo sapiens OX=9606 GN=AHSG PE=1 SV=2	39.3	5.72	0	1.33	0.41	0.964952	0.995523	Stable
P02768	Albumin OS=Homo sapiens OX=9606 GN=ALB PE=1 SV=2	69.3	6.28	93.87	2.532	1.34	0.304245	0.786442	Stable
P02771	Alpha-fetoprotein OS=Homo sapiens OX=9606 GN=AFP PE=1 SV=1	68.6	5.68	0	0.096	-3.38	0.000462675	0.00780217	Down
P02786	Transferrin receptor protein 1 OS=Homo sapiens OX=9606 GN=TFRC PE=1 SV=2	84.8	6.61	266.88	2.464	1.3	0.32408	0.797665	Stable
P02788	Lactotransferrin OS=Homo sapiens OX=9606 GN=LTF PE=1 SV=6	78.1	8.12	18.25	4.976	2.31	0.0245134	0.269439	Up
P02792	Ferritin light chain OS=Homo sapiens OX=9606 GN=FTL PE=1 SV=2	20	5.78	3.85	1.441	0.53	0.480595	0.874674	Stable
P02794	Ferritin heavy chain OS=Homo sapiens OX=9606 GN=FTH1 PE=1 SV=2	21.2	5.55	22.47	1.01	0.01	0.706375	0.936947	Stable
P04004	Vitronectin OS=Homo sapiens OX=9606 GN=VTN PE=1 SV=1	54.3	5.8	0	3.526	1.82	0.124991	0.636784	Stable
P04040	Catalase OS=Homo sapiens OX=9606 GN=CAT PE=1 SV=3	59.7	7.39	84.81	3.673	1.88	0.110561	0.612331	Stable
P04049	RAF proto-oncogene serine/threonine-protein kinase OS=Homo sapiens OX=9606 GN=RAF1 PE=1 SV=1	73	9.2	7.16	0.577	-0.79	0.488299	0.874674	Stable
P04062	Lysosomal acid glucosylceramidase OS=Homo sapiens OX=9606 GN=GBA PE=1 SV=3	59.7	7.61	6.3	0.546	-0.87	0.187914	0.715971	Stable
P04075	Fructose-bisphosphate aldolase A OS=Homo sapiens OX=9606 GN=ALDOA PE=1 SV=2	39.4	8.09	416.73	1.522	0.61	0.802711	0.970517	Stable
P04080	Cystatin-B OS=Homo sapiens OX=9606 GN=CSTB PE=1 SV=2	11.1	7.56	12.12	1.351	0.43	0.644893	0.912657	Stable
P04083	Annexin A1 OS=Homo sapiens OX=9606 GN=ANXA1 PE=1 SV=2	38.7	7.02	245.17	1.752	0.81	0.641911	0.911954	Stable
P04150	Glucocorticoid receptor OS=Homo sapiens OX=9606 GN=NR3C1 PE=1 SV=1	85.6	6.38	1.61	0.539	-0.89	0.217274	0.7359	Stable
P04179	Superoxide dismutase [Mn], mitochondrial OS=Homo sapiens OX=9606 GN=SOD2 PE=1 SV=3	24.7	8.25	29.6	11.559	3.53	0.000816913	0.0134687	Up
P04181	Ornithine aminotransferase, mitochondrial OS=Homo sapiens OX=9606 GN=OAT PE=1 SV=1	48.5	7.03	50.51	1.229	0.3	0.939125	0.993323	Stable
P04183	Thymidine kinase, cytosolic OS=Homo sapiens OX=9606 GN=TK1 PE=1 SV=2	25.5	8.51	34.42	0.812	-0.3	0.477847	0.874674	Stable
P04264	Keratin, type II cytoskeletal 1 OS=Homo sapiens OX=9606 GN=KRT1 PE=1 SV=6	66	8.12	833.15	0.253	-1.98	0.0127618	0.16394	Down
P04406	Glyceraldehyde-3-phosphate dehydrogenase OS=Homo sapiens OX=9606 GN=GAPDH PE=1 SV=3	36	8.46	877.38	1.626	0.7	0.725479	0.946524	Stable
P04424	Argininosuccinate lyase OS=Homo sapiens OX=9606 GN=ASL PE=1 SV=4	51.6	6.48	7.01	0.424	-1.24	0.205069	0.722011	Stable
P04632	Calpain small subunit 1 OS=Homo sapiens OX=9606 GN=CAPNS1 PE=1 SV=1	28.3	5.2	45.71	1.162	0.22	0.870983	0.984685	Stable
P04792	Heat shock protein beta-1 OS=Homo sapiens OX=9606 GN=HSPB1 PE=1 SV=2	22.8	6.4	65.14	0.654	-0.61	0.298244	0.785273	Stable
P04818	Thymidylate synthase OS=Homo sapiens OX=9606 GN=TYMS PE=1 SV=3	35.7	7.01	6.8	0.536	-0.9	0.324867	0.797665	Stable
P04843	Dolichyl-diphosphooligosaccharide--protein glycosyltransferase subunit 1 OS=Homo sapiens OX=9606 GN=RPN1 PE=1 SV=1	68.5	6.38	290.35	1.871	0.9	0.571827	0.899485	Stable
P04844	Dolichyl-diphosphooligosaccharide--protein glycosyltransferase subunit 2 OS=Homo sapiens OX=9606 GN=RPN2 PE=1 SV=3	69.2	5.69	59.03	4.11	2.04	0.0771027	0.521516	Stable
P04899	Guanine nucleotide-binding protein G(i) subunit alpha-2 OS=Homo sapiens OX=9606 GN=GNAI2 PE=1 SV=3	40.4	5.54	105.63	2.429	1.28	0.334868	0.801017	Stable
P04908	Histone H2A type 1-B/E OS=Homo sapiens OX=9606 GN=H2AC4 PE=1 SV=2	14.1	11.05	165.18	5.439	2.44	0.0281174	0.286767	Up
P05023	Sodium/potassium-transporting ATPase subunit alpha-1 OS=Homo sapiens OX=9606 GN=ATP1A1 PE=1 SV=1	112.8	5.49	312.47	2.947	1.56	0.207871	0.726951	Stable
P05026	Sodium/potassium-transporting ATPase subunit beta-1 OS=Homo sapiens OX=9606 GN=ATP1B1 PE=1 SV=1	35	8.53	9.97	100	6.64	1e-17	1.72567e-16	Up
P05067	Amyloid-beta precursor protein OS=Homo sapiens OX=9606 GN=APP PE=1 SV=3	86.9	4.82	2.32	100	6.64	1e-17	1.72567e-16	Up
P05090	Apolipoprotein D OS=Homo sapiens OX=9606 GN=APOD PE=1 SV=1	21.3	5.15	3.39	1.988	0.99	0.233446	0.74789	Stable
P05091	Aldehyde dehydrogenase, mitochondrial OS=Homo sapiens OX=9606 GN=ALDH2 PE=1 SV=2	56.3	7.05	47.58	1.821	0.86	0.600245	0.900241	Stable
P05109	Protein S100-A8 OS=Homo sapiens OX=9606 GN=S100A8 PE=1 SV=1	10.8	7.03	4.42	0.364	-1.46	0.168924	0.692825	Stable
P05114	Non-histone chromosomal protein HMG-14 OS=Homo sapiens OX=9606 GN=HMGN1 PE=1 SV=3	10.7	9.6	9.5	0.843	-0.25	0.521721	0.884397	Stable
P05121	Plasminogen activator inhibitor 1 OS=Homo sapiens OX=9606 GN=SERPINE1 PE=1 SV=1	45	7.2	4.85	0.555	-0.85	0.517665	0.883166	Stable
P05141	ADP/ATP translocase 2 OS=Homo sapiens OX=9606 GN=SLC25A5 PE=1 SV=7	32.8	9.69	155.8	1.297	0.38	0.995247	0.999251	Stable
P05161	Ubiquitin-like protein ISG15 OS=Homo sapiens OX=9606 GN=ISG15 PE=1 SV=5	17.9	7.44	5.03	0.542	-0.88	0.385225	0.829071	Stable
P05186	Alkaline phosphatase, tissue-nonspecific isozyme OS=Homo sapiens OX=9606 GN=ALPL PE=1 SV=4	57.3	6.67	424.64	3.883	1.96	0.0927824	0.567101	Stable
P05187	Alkaline phosphatase, placental type OS=Homo sapiens OX=9606 GN=ALPP PE=1 SV=2	57.9	6.29	193.52	2.664	1.41	0.269114	0.764655	Stable
P05198	Eukaryotic translation initiation factor 2 subunit 1 OS=Homo sapiens OX=9606 GN=EIF2S1 PE=1 SV=3	36.1	5.08	229.87	1.528	0.61	0.797483	0.970517	Stable
P05204	Non-histone chromosomal protein HMG-17 OS=Homo sapiens OX=9606 GN=HMGN2 PE=1 SV=3	9.4	9.99	33.1	0.695	-0.53	0.343448	0.805999	Stable
P05362	Intercellular adhesion molecule 1 OS=Homo sapiens OX=9606 GN=ICAM1 PE=1 SV=2	57.8	7.99	49.6	1.382	0.47	0.918449	0.993323	Stable
P05386	60S acidic ribosomal protein P1 OS=Homo sapiens OX=9606 GN=RPLP1 PE=1 SV=1	11.5	4.32	29.34	12.959	3.7	0.000428829	0.0073028	Up
P05387	60S acidic ribosomal protein P2 OS=Homo sapiens OX=9606 GN=RPLP2 PE=1 SV=1	11.7	4.54	216.28	4.423	2.15	0.060129	0.458446	Stable
P05388	60S acidic ribosomal protein P0 OS=Homo sapiens OX=9606 GN=RPLP0 PE=1 SV=1	34.3	5.97	214.16	2.08	1.06	0.466964	0.868955	Stable
P05413	Fatty acid-binding protein, heart OS=Homo sapiens OX=9606 GN=FABP3 PE=1 SV=4	14.8	6.8	15.11	0.34	-1.56	0.0412198	0.356619	Down
P05423	DNA-directed RNA polymerase III subunit RPC4 OS=Homo sapiens OX=9606 GN=POLR3D PE=1 SV=2	44.4	6.98	9.72	0.902	-0.15	0.583258	0.899485	Stable
P05455	Lupus La protein OS=Homo sapiens OX=9606 GN=SSB PE=1 SV=2	46.8	7.12	165.61	2.07	1.05	0.471482	0.869263	Stable
P05549	Transcription factor AP-2-alpha OS=Homo sapiens OX=9606 GN=TFAP2A PE=1 SV=1	48	8.02	41.7	0.789	-0.34	0.450715	0.863189	Stable
P05556	Integrin beta-1 OS=Homo sapiens OX=9606 GN=ITGB1 PE=1 SV=2	88.4	5.39	189.98	2.512	1.33	0.309711	0.788421	Stable
P05783	Keratin, type I cytoskeletal 18 OS=Homo sapiens OX=9606 GN=KRT18 PE=1 SV=2	48	5.45	507.25	3.508	1.81	0.127145	0.639679	Stable
P05787	Keratin, type II cytoskeletal 8 OS=Homo sapiens OX=9606 GN=KRT8 PE=1 SV=7	53.7	5.59	562.3	3.825	1.94	0.0973199	0.577576	Stable
P06132	Uroporphyrinogen decarboxylase OS=Homo sapiens OX=9606 GN=UROD PE=1 SV=2	40.8	6.14	12.14	0.01	-6.64	1e-17	1.72567e-16	Down
P06213	Insulin receptor OS=Homo sapiens OX=9606 GN=INSR PE=1 SV=4	156.2	6.2	4.37	0.749	-0.42	0.859456	0.984685	Stable
P06396	Gelsolin OS=Homo sapiens OX=9606 GN=GSN PE=1 SV=1	85.6	6.28	28.06	0.736	-0.44	0.389448	0.829071	Stable
P06493	Cyclin-dependent kinase 1 OS=Homo sapiens OX=9606 GN=CDK1 PE=1 SV=3	34.1	8.4	118.11	1.714	0.78	0.666036	0.923065	Stable
P06576	ATP synthase subunit beta, mitochondrial OS=Homo sapiens OX=9606 GN=ATP5F1B PE=1 SV=3	56.5	5.4	249.82	4.739	2.24	0.0471327	0.387491	Up
P06702	Protein S100-A9 OS=Homo sapiens OX=9606 GN=S100A9 PE=1 SV=1	13.2	6.13	30.83	0.497	-1.01	0.20602	0.722723	Stable
P06703	Protein S100-A6 OS=Homo sapiens OX=9606 GN=S100A6 PE=1 SV=1	10.2	5.48	1.86	1.827	0.87	0.596909	0.900153	Stable
P06730	Eukaryotic translation initiation factor 4E OS=Homo sapiens OX=9606 GN=EIF4E PE=1 SV=2	25.1	6.15	61.76	1.368	0.45	0.930601	0.993323	Stable
P06733	Alpha-enolase OS=Homo sapiens OX=9606 GN=ENO1 PE=1 SV=2	47.1	7.39	529.57	2.647	1.4	0.273326	0.766815	Stable
P06737	Glycogen phosphorylase, liver form OS=Homo sapiens OX=9606 GN=PYGL PE=1 SV=4	97.1	7.17	130.23	2.269	1.18	0.389832	0.829071	Stable
P06744	Glucose-6-phosphate isomerase OS=Homo sapiens OX=9606 GN=GPI PE=1 SV=4	63.1	8.32	338.23	0.954	-0.07	0.642706	0.912086	Stable
P06748	Nucleophosmin OS=Homo sapiens OX=9606 GN=NPM1 PE=1 SV=2	32.6	4.78	256.24	2.846	1.51	0.227631	0.743924	Stable
P06753	Tropomyosin alpha-3 chain OS=Homo sapiens OX=9606 GN=TPM3 PE=1 SV=2	32.9	4.72	75.73	3.895	1.96	0.0918878	0.56471	Stable
P06756	Integrin alpha-V OS=Homo sapiens OX=9606 GN=ITGAV PE=1 SV=2	116	5.68	75.27	1.264	0.34	0.972786	0.997496	Stable
P06858	Lipoprotein lipase OS=Homo sapiens OX=9606 GN=LPL PE=1 SV=1	53.1	8.15	37.49	1.82	0.86	0.600662	0.900297	Stable
P06865	Beta-hexosaminidase subunit alpha OS=Homo sapiens OX=9606 GN=HEXA PE=1 SV=2	60.7	5.16	23.67	0.617	-0.7	0.296268	0.781743	Stable
P07099	Epoxide hydrolase 1 OS=Homo sapiens OX=9606 GN=EPHX1 PE=1 SV=1	52.9	7.25	56.59	2.839	1.51	0.229148	0.743924	Stable
P07108	Acyl-CoA-binding protein OS=Homo sapiens OX=9606 GN=DBI PE=1 SV=2	10	6.57	105.41	1.66	0.73	0.701666	0.935013	Stable
P07195	L-lactate dehydrogenase B chain OS=Homo sapiens OX=9606 GN=LDHB PE=1 SV=2	36.6	6.05	335.5	1.603	0.68	0.741801	0.951984	Stable
P07199	Major centromere autoantigen B OS=Homo sapiens OX=9606 GN=CENPB PE=1 SV=2	65.1	4.55	2.06	1.469	0.55	0.434181	0.854226	Stable
P07203	Glutathione peroxidase 1 OS=Homo sapiens OX=9606 GN=GPX1 PE=1 SV=4	22.1	6.55	42.59	0.605	-0.73	0.455879	0.864501	Stable
P07237	Protein disulfide-isomerase OS=Homo sapiens OX=9606 GN=P4HB PE=1 SV=3	57.1	4.87	330.3	4.115	2.04	0.0767932	0.521046	Stable
P07305	Histone H1.0 OS=Homo sapiens OX=9606 GN=H1-0 PE=1 SV=3	20.9	10.84	48.84	0.572	-0.81	0.213257	0.732536	Stable
P07311	Acylphosphatase-1 OS=Homo sapiens OX=9606 GN=ACYP1 PE=1 SV=2	11.3	9.31	11.52	0.383	-1.38	0.119582	0.626734	Stable
P07339	Cathepsin D OS=Homo sapiens OX=9606 GN=CTSD PE=1 SV=1	44.5	6.54	30.15	2.052	1.04	0.47982	0.874674	Stable
P07355	Annexin A2 OS=Homo sapiens OX=9606 GN=ANXA2 PE=1 SV=2	38.6	7.75	471.89	2.624	1.39	0.279052	0.770345	Stable
P07384	Calpain-1 catalytic subunit OS=Homo sapiens OX=9606 GN=CAPN1 PE=1 SV=1	81.8	5.67	43.28	0.326	-1.62	0.0352354	0.325163	Down
P07437	Tubulin beta chain OS=Homo sapiens OX=9606 GN=TUBB PE=1 SV=2	49.6	4.89	1087.31	1.766	0.82	0.632915	0.908343	Stable
P07602	Prosaposin OS=Homo sapiens OX=9606 GN=PSAP PE=1 SV=2	58.1	5.17	149.66	3.528	1.82	0.12498	0.636784	Stable
P07686	Beta-hexosaminidase subunit beta OS=Homo sapiens OX=9606 GN=HEXB PE=1 SV=4	63.1	6.76	70.61	2.519	1.33	0.30778	0.786759	Stable
P07711	Procathepsin L OS=Homo sapiens OX=9606 GN=CTSL PE=1 SV=2	37.5	5.45	9.45	1.428	0.51	0.810247	0.973937	Stable
P07737	Profilin-1 OS=Homo sapiens OX=9606 GN=PFN1 PE=1 SV=2	15	8.27	253.8	0.879	-0.19	0.556109	0.897032	Stable
P07738	Bisphosphoglycerate mutase OS=Homo sapiens OX=9606 GN=BPGM PE=1 SV=2	30	6.54	2.28	0.391	-1.36	0.230905	0.745725	Stable
P07741	Adenine phosphoribosyltransferase OS=Homo sapiens OX=9606 GN=APRT PE=1 SV=2	19.6	6.02	31.83	0.403	-1.31	0.0751462	0.515274	Stable
P07814	Bifunctional glutamate/proline--tRNA ligase OS=Homo sapiens OX=9606 GN=EPRS1 PE=1 SV=5	170.5	7.33	729.12	1.773	0.83	0.62858	0.907677	Stable
P07858	Cathepsin B OS=Homo sapiens OX=9606 GN=CTSB PE=1 SV=3	37.8	6.3	20.87	5.493	2.46	0.0270542	0.286307	Up
P07900	Heat shock protein HSP 90-alpha OS=Homo sapiens OX=9606 GN=HSP90AA1 PE=1 SV=5	84.6	5.02	846.03	1.259	0.33	0.968485	0.996031	Stable
P07910	Heterogeneous nuclear ribonucleoproteins C1/C2 OS=Homo sapiens OX=9606 GN=HNRNPC PE=1 SV=4	33.7	5.08	211.24	3.647	1.87	0.113004	0.619765	Stable
P07942	Laminin subunit beta-1 OS=Homo sapiens OX=9606 GN=LAMB1 PE=1 SV=2	197.9	4.94	16.38	2.476	1.31	0.304235	0.786442	Stable
P07947	Tyrosine-protein kinase Yes OS=Homo sapiens OX=9606 GN=YES1 PE=1 SV=3	60.8	6.74	14.77	0.562	-0.83	0.390952	0.829606	Stable
P07951	Tropomyosin beta chain OS=Homo sapiens OX=9606 GN=TPM2 PE=1 SV=1	32.8	4.7	84.89	1.397	0.48	0.904849	0.990242	Stable
P07954	Fumarate hydratase, mitochondrial OS=Homo sapiens OX=9606 GN=FH PE=1 SV=3	54.6	8.76	251	2.398	1.26	0.344733	0.806819	Stable
P07992	DNA excision repair protein ERCC-1 OS=Homo sapiens OX=9606 GN=ERCC1 PE=1 SV=1	32.5	6.25	29.45	0.666	-0.59	0.425265	0.847244	Stable
P07996	Thrombospondin-1 OS=Homo sapiens OX=9606 GN=THBS1 PE=1 SV=2	129.3	4.94	5.2	0.391	-1.35	0.238133	0.752724	Stable
P08047	Transcription factor Sp1 OS=Homo sapiens OX=9606 GN=SP1 PE=1 SV=3	80.6	7.34	17.29	1.101	0.14	0.870186	0.984685	Stable
P08069	Insulin-like growth factor 1 receptor OS=Homo sapiens OX=9606 GN=IGF1R PE=1 SV=1	154.7	5.8	15.85	2.47	1.3	0.164966	0.685946	Stable
P08133	Annexin A6 OS=Homo sapiens OX=9606 GN=ANXA6 PE=1 SV=3	75.8	5.6	166.28	1.875	0.91	0.569354	0.899485	Stable
P08174	Complement decay-accelerating factor OS=Homo sapiens OX=9606 GN=CD55 PE=1 SV=4	41.4	7.59	64.09	3.375	1.75	0.142522	0.659514	Stable
P08195	4F2 cell-surface antigen heavy chain OS=Homo sapiens OX=9606 GN=SLC3A2 PE=1 SV=3	68	5.01	347.38	2.686	1.43	0.263584	0.762355	Stable
P08237	ATP-dependent 6-phosphofructokinase, muscle type OS=Homo sapiens OX=9606 GN=PFKM PE=1 SV=2	85.1	7.99	155.03	0.669	-0.58	0.314215	0.792735	Stable
P08238	Heat shock protein HSP 90-beta OS=Homo sapiens OX=9606 GN=HSP90AB1 PE=1 SV=4	83.2	5.03	842.9	1.679	0.75	0.689066	0.930136	Stable
P08240	Signal recognition particle receptor subunit alpha OS=Homo sapiens OX=9606 GN=SRPRA PE=1 SV=2	69.8	8.95	99.03	1.668	0.74	0.696442	0.932853	Stable
P08243	Asparagine synthetase [glutamine-hydrolyzing] OS=Homo sapiens OX=9606 GN=ASNS PE=1 SV=4	64.3	6.86	119.04	0.663	-0.59	0.30838	0.786832	Stable
P08397	Porphobilinogen deaminase OS=Homo sapiens OX=9606 GN=HMBS PE=1 SV=2	39.3	7.18	15.43	1.991	0.99	0.347665	0.80691	Stable
P08559	Pyruvate dehydrogenase E1 component subunit alpha, somatic form, mitochondrial OS=Homo sapiens OX=9606 GN=PDHA1 PE=1 SV=3	43.3	8.06	102.72	0.897	-0.16	0.57668	0.899485	Stable
P08572	Collagen alpha-2(IV) chain OS=Homo sapiens OX=9606 GN=COL4A2 PE=1 SV=4	167.4	8.66	6.73	0.664	-0.59	0.65179	0.915827	Stable
P08574	Cytochrome c1, heme protein, mitochondrial OS=Homo sapiens OX=9606 GN=CYC1 PE=1 SV=3	35.4	9	34.18	0.658	-0.6	0.302147	0.785889	Stable
P08579	U2 small nuclear ribonucleoprotein B'' OS=Homo sapiens OX=9606 GN=SNRPB2 PE=1 SV=1	25.5	9.72	24.04	1.873	0.91	0.570346	0.899485	Stable
P08581	Hepatocyte growth factor receptor OS=Homo sapiens OX=9606 GN=MET PE=1 SV=4	155.4	7.33	12.34	0.553	-0.85	0.36882	0.816981	Stable
P08621	U1 small nuclear ribonucleoprotein 70 kDa OS=Homo sapiens OX=9606 GN=SNRNP70 PE=1 SV=2	51.5	9.94	95.88	0.744	-0.43	0.399378	0.833584	Stable
P08648	Integrin alpha-5 OS=Homo sapiens OX=9606 GN=ITGA5 PE=1 SV=2	114.5	5.77	34.12	0.709	-0.5	0.35999	0.812112	Stable
P08670	Vimentin OS=Homo sapiens OX=9606 GN=VIM PE=1 SV=4	53.6	5.12	428.69	4.264	2.09	0.0681734	0.488828	Stable
P08697	Alpha-2-antiplasmin OS=Homo sapiens OX=9606 GN=SERPINF2 PE=1 SV=3	54.5	6.29	0	2.522	1.33	0.114511	0.621466	Stable
P08708	40S ribosomal protein S17 OS=Homo sapiens OX=9606 GN=RPS17 PE=1 SV=2	15.5	9.85	110.71	1.113	0.15	0.819401	0.973937	Stable
P08729	Keratin, type II cytoskeletal 7 OS=Homo sapiens OX=9606 GN=KRT7 PE=1 SV=5	51.4	5.48	248.62	4.241	2.08	0.069431	0.494422	Stable
P08754	Guanine nucleotide-binding protein G(i) subunit alpha-3 OS=Homo sapiens OX=9606 GN=GNAI3 PE=1 SV=3	40.5	5.69	99.93	0.783	-0.35	0.598765	0.900241	Stable
P08758	Annexin A5 OS=Homo sapiens OX=9606 GN=ANXA5 PE=1 SV=2	35.9	5.05	114.52	1.84	0.88	0.588974	0.899485	Stable
P08779	Keratin, type I cytoskeletal 16 OS=Homo sapiens OX=9606 GN=KRT16 PE=1 SV=4	51.2	5.05	160.67	1.091	0.13	0.906199	0.991	Stable
P08865	40S ribosomal protein SA OS=Homo sapiens OX=9606 GN=RPSA PE=1 SV=4	32.8	4.87	113.58	2.282	1.19	0.384892	0.829071	Stable
P09001	39S ribosomal protein L3, mitochondrial OS=Homo sapiens OX=9606 GN=MRPL3 PE=1 SV=1	38.6	9.48	77.5	1.493	0.58	0.82529	0.973937	Stable
P09038	Fibroblast growth factor 2 OS=Homo sapiens OX=9606 GN=FGF2 PE=1 SV=3	30.8	11.18	24.37	1.632	0.71	0.57498	0.899485	Stable
P09110	3-ketoacyl-CoA thiolase, peroxisomal OS=Homo sapiens OX=9606 GN=ACAA1 PE=1 SV=2	44.3	8.44	13.35	1.251	0.32	0.621226	0.90643	Stable
P09132	Signal recognition particle 19 kDa protein OS=Homo sapiens OX=9606 GN=SRP19 PE=1 SV=3	16.1	9.85	15.09	2.866	1.52	0.0818843	0.536601	Stable
P09211	Glutathione S-transferase P OS=Homo sapiens OX=9606 GN=GSTP1 PE=1 SV=2	23.3	5.64	262.41	1.075	0.1	0.778742	0.965672	Stable
P09234	U1 small nuclear ribonucleoprotein C OS=Homo sapiens OX=9606 GN=SNRPC PE=1 SV=1	17.4	9.67	36.09	2.346	1.23	0.362362	0.812348	Stable
P09382	Galectin-1 OS=Homo sapiens OX=9606 GN=LGALS1 PE=1 SV=2	14.7	5.5	115.9	2.502	1.32	0.312651	0.790594	Stable
P09417	Dihydropteridine reductase OS=Homo sapiens OX=9606 GN=QDPR PE=1 SV=2	25.8	7.37	16.75	0.369	-1.44	0.136483	0.653023	Stable
P09429	High mobility group protein B1 OS=Homo sapiens OX=9606 GN=HMGB1 PE=1 SV=3	24.9	5.74	403.4	1.919	0.94	0.545863	0.895397	Stable
P09488	Glutathione S-transferase Mu 1 OS=Homo sapiens OX=9606 GN=GSTM1 PE=1 SV=3	25.7	6.7	108.96	0.674	-0.57	0.320383	0.795883	Stable
P09493	Tropomyosin alpha-1 chain OS=Homo sapiens OX=9606 GN=TPM1 PE=1 SV=2	32.7	4.74	68.53	5.679	2.51	0.0230645	0.257894	Up
P09496	Clathrin light chain A OS=Homo sapiens OX=9606 GN=CLTA PE=1 SV=1	27.1	4.51	11.96	1.806	0.85	0.609254	0.903032	Stable
P09497	Clathrin light chain B OS=Homo sapiens OX=9606 GN=CLTB PE=1 SV=1	25.2	4.64	19.94	0.38	-1.4	0.061656	0.464619	Stable
P09525	Annexin A4 OS=Homo sapiens OX=9606 GN=ANXA4 PE=1 SV=4	35.9	6.13	82.69	1.134	0.18	0.842127	0.980209	Stable
P09543	2',3'-cyclic-nucleotide 3'-phosphodiesterase OS=Homo sapiens OX=9606 GN=CNP PE=1 SV=2	47.5	9.07	78.14	0.819	-0.29	0.486702	0.874674	Stable
P09622	Dihydrolipoyl dehydrogenase, mitochondrial OS=Homo sapiens OX=9606 GN=DLD PE=1 SV=2	54.1	7.85	129.04	1.287	0.36	0.995625	0.999251	Stable
P09651	Heterogeneous nuclear ribonucleoprotein A1 OS=Homo sapiens OX=9606 GN=HNRNPA1 PE=1 SV=5	38.7	9.13	608.41	2.073	1.05	0.470145	0.869263	Stable
P09661	U2 small nuclear ribonucleoprotein A' OS=Homo sapiens OX=9606 GN=SNRPA1 PE=1 SV=2	28.4	8.62	99.23	0.933	-0.1	0.618873	0.90643	Stable
P09669	Cytochrome c oxidase subunit 6C OS=Homo sapiens OX=9606 GN=COX6C PE=1 SV=2	8.8	10.39	16.45	2.265	1.18	0.391237	0.829606	Stable
P09874	Poly [ADP-ribose] polymerase 1 OS=Homo sapiens OX=9606 GN=PARP1 PE=1 SV=4	113	8.88	504.85	3.359	1.75	0.144511	0.660313	Stable
P09884	DNA polymerase alpha catalytic subunit OS=Homo sapiens OX=9606 GN=POLA1 PE=1 SV=2	165.8	5.85	93.32	1.152	0.2	0.860886	0.984685	Stable
P09923	Intestinal-type alkaline phosphatase OS=Homo sapiens OX=9606 GN=ALPI PE=1 SV=2	56.8	5.86	166.39	2.713	1.44	0.257135	0.759666	Stable
P09960	Leukotriene A-4 hydrolase OS=Homo sapiens OX=9606 GN=LTA4H PE=1 SV=2	69.2	6.18	183.63	1.337	0.42	0.958694	0.994989	Stable
P09972	Fructose-bisphosphate aldolase C OS=Homo sapiens OX=9606 GN=ALDOC PE=1 SV=2	39.4	6.87	112.95	1.279	0.36	0.949304	0.994989	Stable
P0C0S5	Histone H2A.Z OS=Homo sapiens OX=9606 GN=H2AZ1 PE=1 SV=2	13.5	10.58	98.3	1.829	0.87	0.595774	0.900153	Stable
P0C7P0	CDGSH iron-sulfur domain-containing protein 3, mitochondrial OS=Homo sapiens OX=9606 GN=CISD3 PE=1 SV=1	14.2	10.55	34.47	0.615	-0.7	0.257307	0.759666	Stable
P0CG12	Decreased expression in renal and prostate cancer protein OS=Homo sapiens OX=9606 GN=DERPC PE=1 SV=1	51.4	12.41	19.29	0.736	-0.44	0.448425	0.863189	Stable
P0DMV9	Heat shock 70 kDa protein 1B OS=Homo sapiens OX=9606 GN=HSPA1B PE=1 SV=1	70	5.66	418.77	3.369	1.75	0.143237	0.659514	Stable
P0DP25	Calmodulin-3 OS=Homo sapiens OX=9606 GN=CALM3 PE=1 SV=1	16.8	4.22	46.58	5.797	2.54	0.0218535	0.249747	Up
P0DP91	Chimeric ERCC6-PGBD3 protein OS=Homo sapiens OX=9606 GN=ERCC6 PE=1 SV=1	119.4	6.58	12.3	0.673	-0.57	0.648431	0.913736	Stable
P0DPB6	DNA-directed RNA polymerases I and III subunit RPAC2 OS=Homo sapiens OX=9606 GN=POLR1D PE=1 SV=1	15.2	5.8	25.82	1.545	0.63	0.521453	0.884397	Stable
P10155	RNA-binding protein RO60 OS=Homo sapiens OX=9606 GN=RO60 PE=1 SV=2	60.6	8.03	37.46	1.399	0.48	0.903376	0.990242	Stable
P10176	Cytochrome c oxidase subunit 8A, mitochondrial OS=Homo sapiens OX=9606 GN=COX8A PE=1 SV=2	7.6	10.24	6.53	0.685	-0.54	0.572291	0.899485	Stable
P10244	Myb-related protein B OS=Homo sapiens OX=9606 GN=MYBL2 PE=1 SV=1	78.7	6.87	0	0.01	-6.64	1e-17	1.72567e-16	Down
P10301	Ras-related protein R-Ras OS=Homo sapiens OX=9606 GN=RRAS PE=1 SV=1	23.5	6.93	22.07	0.681	-0.55	0.327725	0.797665	Stable
P10321	HLA class I histocompatibility antigen, C alpha chain OS=Homo sapiens OX=9606 GN=HLA-C PE=1 SV=3	40.6	6.04	34.69	1.688	0.76	0.384329	0.829071	Stable
P10398	Serine/threonine-protein kinase A-Raf OS=Homo sapiens OX=9606 GN=ARAF PE=1 SV=2	67.5	9.01	11.9	0.368	-1.44	0.0743533	0.511641	Stable
P10515	Dihydrolipoyllysine-residue acetyltransferase component of pyruvate dehydrogenase complex, mitochondrial OS=Homo sapiens OX=9606 GN=DLAT PE=1 SV=3	69	7.84	77.99	3.788	1.92	0.100431	0.588155	Stable
P10586	Receptor-type tyrosine-protein phosphatase F OS=Homo sapiens OX=9606 GN=PTPRF PE=1 SV=2	212.7	6.3	20.28	1.608	0.69	0.342559	0.805999	Stable
P10599	Thioredoxin OS=Homo sapiens OX=9606 GN=TXN PE=1 SV=3	11.7	4.92	48.82	1.145	0.2	0.853393	0.983883	Stable
P10606	Cytochrome c oxidase subunit 5B, mitochondrial OS=Homo sapiens OX=9606 GN=COX5B PE=1 SV=2	13.7	8.81	73.42	3.012	1.59	0.196039	0.718762	Stable
P10619	Lysosomal protective protein OS=Homo sapiens OX=9606 GN=CTSA PE=1 SV=2	54.4	6.61	21.27	2.873	1.52	0.150334	0.669224	Stable
P10620	Microsomal glutathione S-transferase 1 OS=Homo sapiens OX=9606 GN=MGST1 PE=1 SV=1	17.6	9.39	17.99	9.561	3.26	0.00148124	0.0237411	Up
P10644	cAMP-dependent protein kinase type I-alpha regulatory subunit OS=Homo sapiens OX=9606 GN=PRKAR1A PE=1 SV=1	43	5.35	39.08	1.215	0.28	0.92473	0.993323	Stable
P10768	S-formylglutathione hydrolase OS=Homo sapiens OX=9606 GN=ESD PE=1 SV=2	31.4	7.02	65.53	2.761	1.47	0.246107	0.753974	Stable
P10809	60 kDa heat shock protein, mitochondrial OS=Homo sapiens OX=9606 GN=HSPD1 PE=1 SV=2	61	5.87	715.04	3.12	1.64	0.178039	0.709551	Stable
P10909	Clusterin OS=Homo sapiens OX=9606 GN=CLU PE=1 SV=1	52.5	6.27	24.09	2.313	1.21	0.298638	0.785594	Stable
P11021	Endoplasmic reticulum chaperone BiP OS=Homo sapiens OX=9606 GN=HSPA5 PE=1 SV=2	72.3	5.16	763.21	3.204	1.68	0.165358	0.685946	Stable
P11047	Laminin subunit gamma-1 OS=Homo sapiens OX=9606 GN=LAMC1 PE=1 SV=3	177.5	5.12	7.04	1.659	0.73	0.359306	0.811628	Stable
P11117	Lysosomal acid phosphatase OS=Homo sapiens OX=9606 GN=ACP2 PE=1 SV=3	48.3	6.74	14.41	1.091	0.13	0.907582	0.991256	Stable
P11142	Heat shock cognate 71 kDa protein OS=Homo sapiens OX=9606 GN=HSPA8 PE=1 SV=1	70.9	5.52	839.53	2.384	1.25	0.349526	0.80691	Stable
P11166	Solute carrier family 2, facilitated glucose transporter member 1 OS=Homo sapiens OX=9606 GN=SLC2A1 PE=1 SV=2	54	8.72	40.3	4.773	2.26	0.0431695	0.367139	Up
P11171	Protein 4.1 OS=Homo sapiens OX=9606 GN=EPB41 PE=1 SV=4	97	5.58	9.26	0.751	-0.41	0.466417	0.868955	Stable
P11172	Uridine 5'-monophosphate synthase OS=Homo sapiens OX=9606 GN=UMPS PE=1 SV=1	52.2	7.24	76.63	1.946	0.96	0.531661	0.888371	Stable
P11177	Pyruvate dehydrogenase E1 component subunit beta, mitochondrial OS=Homo sapiens OX=9606 GN=PDHB PE=1 SV=3	39.2	6.65	153.99	1.839	0.88	0.589971	0.899485	Stable
P11182	Lipoamide acyltransferase component of branched-chain alpha-keto acid dehydrogenase complex, mitochondrial OS=Homo sapiens OX=9606 GN=DBT PE=1 SV=3	53.5	8.51	44.52	0.941	-0.09	0.628028	0.907677	Stable
P11216	Glycogen phosphorylase, brain form OS=Homo sapiens OX=9606 GN=PYGB PE=1 SV=5	96.6	6.86	31.92	2.436	1.28	0.287834	0.775008	Stable
P11233	Ras-related protein Ral-A OS=Homo sapiens OX=9606 GN=RALA PE=1 SV=1	23.6	7.11	68.47	1.02	0.03	0.718063	0.942015	Stable
P11234	Ras-related protein Ral-B OS=Homo sapiens OX=9606 GN=RALB PE=1 SV=1	23.4	6.62	36.99	1.322	0.4	0.932549	0.993323	Stable
P11274	Breakpoint cluster region protein OS=Homo sapiens OX=9606 GN=BCR PE=1 SV=2	142.7	7.03	5.73	0.323	-1.63	0.146456	0.662802	Stable
P11279	Lysosome-associated membrane glycoprotein 1 OS=Homo sapiens OX=9606 GN=LAMP1 PE=1 SV=3	44.9	8.75	7.35	1.178	0.24	0.993433	0.999251	Stable
P11310	Medium-chain specific acyl-CoA dehydrogenase, mitochondrial OS=Homo sapiens OX=9606 GN=ACADM PE=1 SV=1	46.6	8.37	58.88	1.699	0.76	0.676044	0.92573	Stable
P11387	DNA topoisomerase 1 OS=Homo sapiens OX=9606 GN=TOP1 PE=1 SV=2	90.7	9.31	229.37	1.448	0.53	0.86208	0.984685	Stable
P11388	DNA topoisomerase 2-alpha OS=Homo sapiens OX=9606 GN=TOP2A PE=1 SV=3	174.3	8.72	365.35	2.187	1.13	0.42156	0.844916	Stable
P11413	Glucose-6-phosphate 1-dehydrogenase OS=Homo sapiens OX=9606 GN=G6PD PE=1 SV=4	59.2	6.84	207.32	1.155	0.21	0.864211	0.984685	Stable
P11441	Ubiquitin-like protein 4A OS=Homo sapiens OX=9606 GN=UBL4A PE=1 SV=1	17.8	8.66	5.14	1.163	0.22	0.715435	0.941313	Stable
P11498	Pyruvate carboxylase, mitochondrial OS=Homo sapiens OX=9606 GN=PC PE=1 SV=2	129.6	6.84	68.88	0.915	-0.13	0.597654	0.900153	Stable
P11532	Dystrophin OS=Homo sapiens OX=9606 GN=DMD PE=1 SV=3	426.5	5.88	1.73	0.653	-0.61	0.484084	0.874674	Stable
P11586	C-1-tetrahydrofolate synthase, cytoplasmic OS=Homo sapiens OX=9606 GN=MTHFD1 PE=1 SV=4	101.5	7.3	366.73	1.316	0.4	0.977709	0.998575	Stable
P11717	Cation-independent mannose-6-phosphate receptor OS=Homo sapiens OX=9606 GN=IGF2R PE=1 SV=3	274.2	5.94	98.85	0.765	-0.39	0.42369	0.84662	Stable
P11766	Alcohol dehydrogenase class-3 OS=Homo sapiens OX=9606 GN=ADH5 PE=1 SV=4	39.7	7.49	126.39	1.834	0.87	0.592712	0.900091	Stable
P11802	Cyclin-dependent kinase 4 OS=Homo sapiens OX=9606 GN=CDK4 PE=1 SV=2	33.7	7.01	44.61	0.604	-0.73	0.244978	0.753974	Stable
P11831	Serum response factor OS=Homo sapiens OX=9606 GN=SRF PE=1 SV=1	51.6	8.1	0	0.553	-0.85	0.425636	0.847244	Stable
P11908	Ribose-phosphate pyrophosphokinase 2 OS=Homo sapiens OX=9606 GN=PRPS2 PE=1 SV=2	34.7	6.61	104.58	1.208	0.27	0.918403	0.993323	Stable
P11940	Polyadenylate-binding protein 1 OS=Homo sapiens OX=9606 GN=PABPC1 PE=1 SV=2	70.6	9.5	356.79	0.833	-0.26	0.502943	0.879235	Stable
P12004	Proliferating cell nuclear antigen OS=Homo sapiens OX=9606 GN=PCNA PE=1 SV=1	28.8	4.69	141.23	2.435	1.28	0.333054	0.800046	Stable
P12081	Histidine--tRNA ligase, cytoplasmic OS=Homo sapiens OX=9606 GN=HARS1 PE=1 SV=2	57.4	5.88	66.74	1.426	0.51	0.880453	0.986084	Stable
P12235	ADP/ATP translocase 1 OS=Homo sapiens OX=9606 GN=SLC25A4 PE=1 SV=4	33	9.76	116.5	1.829	0.87	0.450122	0.863189	Stable
P12236	ADP/ATP translocase 3 OS=Homo sapiens OX=9606 GN=SLC25A6 PE=1 SV=4	32.8	9.74	127.65	7.068	2.82	0.00944162	0.126959	Up
P12259	Coagulation factor V OS=Homo sapiens OX=9606 GN=F5 PE=1 SV=4	251.5	6.05	3.29	0.931	-0.1	0.901684	0.990098	Stable
P12268	Inosine-5'-monophosphate dehydrogenase 2 OS=Homo sapiens OX=9606 GN=IMPDH2 PE=1 SV=2	55.8	6.9	530.58	1.962	0.97	0.523253	0.88508	Stable
P12270	Nucleoprotein TPR OS=Homo sapiens OX=9606 GN=TPR PE=1 SV=3	267.1	5.02	398.97	3.195	1.68	0.166765	0.689294	Stable
P12273	Prolactin-inducible protein OS=Homo sapiens OX=9606 GN=PIP PE=1 SV=1	16.6	8.05	1.64	0.445	-1.17	0.344019	0.806325	Stable
P12277	Creatine kinase B-type OS=Homo sapiens OX=9606 GN=CKB PE=1 SV=1	42.6	5.59	164.17	2.918	1.55	0.213314	0.732536	Stable
P12429	Annexin A3 OS=Homo sapiens OX=9606 GN=ANXA3 PE=1 SV=3	36.4	5.92	81.82	1.145	0.2	0.853699	0.983883	Stable
P12532	Creatine kinase U-type, mitochondrial OS=Homo sapiens OX=9606 GN=CKMT1A PE=1 SV=1	47	8.34	15.17	0.876	-0.19	0.815506	0.973937	Stable
P12694	2-oxoisovalerate dehydrogenase subunit alpha, mitochondrial OS=Homo sapiens OX=9606 GN=BCKDHA PE=1 SV=2	50.4	8.27	0	1.087	0.12	0.894359	0.989584	Stable
P12814	Alpha-actinin-1 OS=Homo sapiens OX=9606 GN=ACTN1 PE=1 SV=2	103	5.41	507.75	1.846	0.88	0.585554	0.899485	Stable
P12955	Xaa-Pro dipeptidase OS=Homo sapiens OX=9606 GN=PEPD PE=1 SV=3	54.5	6	27.87	0.339	-1.56	0.0408007	0.353811	Down
P12956	X-ray repair cross-complementing protein 6 OS=Homo sapiens OX=9606 GN=XRCC6 PE=1 SV=2	69.8	6.64	238.09	2.909	1.54	0.215185	0.733707	Stable
P13010	X-ray repair cross-complementing protein 5 OS=Homo sapiens OX=9606 GN=XRCC5 PE=1 SV=3	82.7	5.81	335.25	1.252	0.32	0.961377	0.994989	Stable
P13051	Uracil-DNA glycosylase OS=Homo sapiens OX=9606 GN=UNG PE=1 SV=2	34.6	9.32	27.5	0.568	-0.82	0.234645	0.748756	Stable
P13073	Cytochrome c oxidase subunit 4 isoform 1, mitochondrial OS=Homo sapiens OX=9606 GN=COX4I1 PE=1 SV=1	19.6	9.51	59.84	6.598	2.72	0.0127525	0.16394	Up
P13473	Lysosome-associated membrane glycoprotein 2 OS=Homo sapiens OX=9606 GN=LAMP2 PE=1 SV=2	44.9	5.63	16.36	2.057	1.04	0.271646	0.765547	Stable
P13489	Ribonuclease inhibitor OS=Homo sapiens OX=9606 GN=RNH1 PE=1 SV=2	49.9	4.82	83.04	2.405	1.27	0.342453	0.805999	Stable
P13639	Elongation factor 2 OS=Homo sapiens OX=9606 GN=EEF2 PE=1 SV=4	95.3	6.83	913.04	1.585	0.66	0.754882	0.958554	Stable
P13640	Metallothionein-1G OS=Homo sapiens OX=9606 GN=MT1G PE=1 SV=2	6.1	7.96	34.38	1.003	0	0.699003	0.933213	Stable
P13645	Keratin, type I cytoskeletal 10 OS=Homo sapiens OX=9606 GN=KRT10 PE=1 SV=6	58.8	5.21	504.48	0.184	-2.44	0.00294313	0.044682	Down
P13647	Keratin, type II cytoskeletal 5 OS=Homo sapiens OX=9606 GN=KRT5 PE=1 SV=3	62.3	7.74	173.69	0.431	-1.22	0.0932763	0.568288	Stable
P13667	Protein disulfide-isomerase A4 OS=Homo sapiens OX=9606 GN=PDIA4 PE=1 SV=2	72.9	5.07	321.88	3.066	1.62	0.186844	0.715971	Stable
P13674	Prolyl 4-hydroxylase subunit alpha-1 OS=Homo sapiens OX=9606 GN=P4HA1 PE=1 SV=2	61	6.01	34.73	1.808	0.85	0.607946	0.902637	Stable
P13693	Translationally-controlled tumor protein OS=Homo sapiens OX=9606 GN=TPT1 PE=1 SV=1	19.6	4.93	95.06	1.853	0.89	0.581585	0.899485	Stable
P13797	Plastin-3 OS=Homo sapiens OX=9606 GN=PLS3 PE=1 SV=4	70.8	5.6	330.04	1.832	0.87	0.593821	0.900091	Stable
P13798	Acylamino-acid-releasing enzyme OS=Homo sapiens OX=9606 GN=APEH PE=1 SV=4	81.2	5.48	67.92	0.842	-0.25	0.512692	0.881286	Stable
P13804	Electron transfer flavoprotein subunit alpha, mitochondrial OS=Homo sapiens OX=9606 GN=ETFA PE=1 SV=1	35.1	8.38	135.49	3.063	1.61	0.187368	0.715971	Stable
P13807	Glycogen [starch] synthase, muscle OS=Homo sapiens OX=9606 GN=GYS1 PE=1 SV=2	83.7	6.18	13.99	0.628	-0.67	0.471823	0.869263	Stable
P13861	cAMP-dependent protein kinase type II-alpha regulatory subunit OS=Homo sapiens OX=9606 GN=PRKAR2A PE=1 SV=2	45.5	5.07	79.58	2.318	1.21	0.371943	0.820355	Stable
P13929	Beta-enolase OS=Homo sapiens OX=9606 GN=ENO3 PE=1 SV=5	47	7.71	107.07	1.208	0.27	0.918527	0.993323	Stable
P13984	General transcription factor IIF subunit 2 OS=Homo sapiens OX=9606 GN=GTF2F2 PE=1 SV=2	28.4	9.23	57.08	1.404	0.49	0.898962	0.990098	Stable
P13987	CD59 glycoprotein OS=Homo sapiens OX=9606 GN=CD59 PE=1 SV=1	14.2	6.48	50.82	3.009	1.59	0.196523	0.719517	Stable
P13995	Bifunctional methylenetetrahydrofolate dehydrogenase/cyclohydrolase, mitochondrial OS=Homo sapiens OX=9606 GN=MTHFD2 PE=1 SV=2	37.9	8.73	20.33	0.831	-0.27	0.499951	0.878395	Stable
P14174	Macrophage migration inhibitory factor OS=Homo sapiens OX=9606 GN=MIF PE=1 SV=4	12.5	7.88	20.27	0.528	-0.92	0.171925	0.698439	Stable
P14314	Glucosidase 2 subunit beta OS=Homo sapiens OX=9606 GN=PRKCSH PE=1 SV=2	59.4	4.41	152.66	2.682	1.42	0.264654	0.762355	Stable
P14324	Farnesyl pyrophosphate synthase OS=Homo sapiens OX=9606 GN=FDPS PE=1 SV=4	48.2	6.15	42.51	3.065	1.62	0.187094	0.715971	Stable
P14384	Carboxypeptidase M OS=Homo sapiens OX=9606 GN=CPM PE=1 SV=2	50.5	7.36	8.8	1.521	0.6	0.803376	0.970517	Stable
P14406	Cytochrome c oxidase subunit 7A2, mitochondrial OS=Homo sapiens OX=9606 GN=COX7A2 PE=1 SV=1	9.4	9.76	14.74	7.311	2.87	0.00762994	0.107337	Up
P14550	Aldo-keto reductase family 1 member A1 OS=Homo sapiens OX=9606 GN=AKR1A1 PE=1 SV=3	36.6	6.79	58	1.292	0.37	0.999855	0.999918	Stable
P14618	Pyruvate kinase PKM OS=Homo sapiens OX=9606 GN=PKM PE=1 SV=4	57.9	7.84	672.2	1.852	0.89	0.582204	0.899485	Stable
P14625	Endoplasmin OS=Homo sapiens OX=9606 GN=HSP90B1 PE=1 SV=1	92.4	4.84	504.39	2.056	1.04	0.478175	0.874674	Stable
P14635	G2/mitotic-specific cyclin-B1 OS=Homo sapiens OX=9606 GN=CCNB1 PE=1 SV=1	48.3	7.47	8.46	3.466	1.79	0.0432927	0.36742	Up
P14678	Small nuclear ribonucleoprotein-associated proteins B and B' OS=Homo sapiens OX=9606 GN=SNRPB PE=1 SV=2	24.6	11.19	124.93	1.334	0.42	0.961128	0.994989	Stable
P14735	Insulin-degrading enzyme OS=Homo sapiens OX=9606 GN=IDE PE=1 SV=4	117.9	6.61	79.95	0.751	-0.41	0.406847	0.835066	Stable
P14854	Cytochrome c oxidase subunit 6B1 OS=Homo sapiens OX=9606 GN=COX6B1 PE=1 SV=2	10.2	7.05	68.91	0.624	-0.68	0.266478	0.762368	Stable
P14866	Heterogeneous nuclear ribonucleoprotein L OS=Homo sapiens OX=9606 GN=HNRNPL PE=1 SV=2	64.1	8.22	351.07	2.908	1.54	0.215222	0.733707	Stable
P14868	Aspartate--tRNA ligase, cytoplasmic OS=Homo sapiens OX=9606 GN=DARS1 PE=1 SV=2	57.1	6.55	161.82	2.345	1.23	0.36246	0.812348	Stable
P14923	Junction plakoglobin OS=Homo sapiens OX=9606 GN=JUP PE=1 SV=3	81.7	6.14	165.53	1.034	0.05	0.73376	0.948655	Stable
P14927	Cytochrome b-c1 complex subunit 7 OS=Homo sapiens OX=9606 GN=UQCRB PE=1 SV=2	13.5	8.78	52.38	1.302	0.38	0.990477	0.999251	Stable
P15056	Serine/threonine-protein kinase B-raf OS=Homo sapiens OX=9606 GN=BRAF PE=1 SV=4	84.4	7.53	1.64	0.334	-1.58	0.164015	0.68566	Stable
P15104	Glutamine synthetase OS=Homo sapiens OX=9606 GN=GLUL PE=1 SV=4	42	6.89	24.07	0.642	-0.64	0.373947	0.821313	Stable
P15121	Aldo-keto reductase family 1 member B1 OS=Homo sapiens OX=9606 GN=AKR1B1 PE=1 SV=3	35.8	6.98	152.81	0.819	-0.29	0.486772	0.874674	Stable
P15170	Eukaryotic peptide chain release factor GTP-binding subunit ERF3A OS=Homo sapiens OX=9606 GN=GSPT1 PE=1 SV=1	55.7	5.62	152.59	0.998	0	0.693532	0.932114	Stable
P15291	Beta-1,4-galactosyltransferase 1 OS=Homo sapiens OX=9606 GN=B4GALT1 PE=1 SV=5	43.9	8.65	20.27	0.914	-0.13	0.727995	0.947895	Stable
P15311	Ezrin OS=Homo sapiens OX=9606 GN=EZR PE=1 SV=4	69.4	6.27	402.04	0.994	-0.01	0.689161	0.930136	Stable
P15328	Folate receptor alpha OS=Homo sapiens OX=9606 GN=FOLR1 PE=1 SV=3	29.8	7.97	115.53	1.419	0.5	0.886172	0.987242	Stable
P15374	Ubiquitin carboxyl-terminal hydrolase isozyme L3 OS=Homo sapiens OX=9606 GN=UCHL3 PE=1 SV=1	26.2	4.92	67.46	1.456	0.54	0.855263	0.98436	Stable
P15529	Membrane cofactor protein OS=Homo sapiens OX=9606 GN=CD46 PE=1 SV=3	43.7	6.74	53.27	1.155	0.21	0.863825	0.984685	Stable
P15531	Nucleoside diphosphate kinase A OS=Homo sapiens OX=9606 GN=NME1 PE=1 SV=1	17.1	6.19	175.5	1.108	0.15	0.81466	0.973937	Stable
P15559	NAD(P)H dehydrogenase [quinone] 1 OS=Homo sapiens OX=9606 GN=NQO1 PE=1 SV=1	30.8	8.88	128.47	0.522	-0.94	0.166688	0.689294	Stable
P15586	N-acetylglucosamine-6-sulfatase OS=Homo sapiens OX=9606 GN=GNS PE=1 SV=3	62	8.31	71.7	1.619	0.7	0.730283	0.948319	Stable
P15848	Arylsulfatase B OS=Homo sapiens OX=9606 GN=ARSB PE=1 SV=1	59.6	8.21	7.69	0.929	-0.11	0.931552	0.993323	Stable
P15880	40S ribosomal protein S2 OS=Homo sapiens OX=9606 GN=RPS2 PE=1 SV=2	31.3	10.24	201.24	1.365	0.45	0.933501	0.993323	Stable
P15924	Desmoplakin OS=Homo sapiens OX=9606 GN=DSP PE=1 SV=3	331.6	6.81	474.65	2.145	1.1	0.438576	0.857118	Stable
P15927	Replication protein A 32 kDa subunit OS=Homo sapiens OX=9606 GN=RPA2 PE=1 SV=1	29.2	6.15	53.14	1.303	0.38	0.989966	0.999251	Stable
P15941	Mucin-1 OS=Homo sapiens OX=9606 GN=MUC1 PE=1 SV=3	122	7.47	31.72	2.508	1.33	0.310915	0.78974	Stable
P15954	Cytochrome c oxidase subunit 7C, mitochondrial OS=Homo sapiens OX=9606 GN=COX7C PE=1 SV=1	7.2	10.27	3.42	1.58	0.66	0.758435	0.958978	Stable
P16066	Atrial natriuretic peptide receptor 1 OS=Homo sapiens OX=9606 GN=NPR1 PE=1 SV=1	118.8	6.64	0	0.543	-0.88	0.497218	0.878154	Stable
P16070	CD44 antigen OS=Homo sapiens OX=9606 GN=CD44 PE=1 SV=3	81.5	5.33	60.63	3.253	1.7	0.158359	0.676889	Stable
P16083	Ribosyldihydronicotinamide dehydrogenase [quinone] OS=Homo sapiens OX=9606 GN=NQO2 PE=1 SV=5	25.9	6.29	10.83	0.476	-1.07	0.267714	0.76361	Stable
P16104	Histone H2AX OS=Homo sapiens OX=9606 GN=H2AX PE=1 SV=2	15.1	10.74	91.37	0.946	-0.08	0.634482	0.908343	Stable
P16144	Integrin beta-4 OS=Homo sapiens OX=9606 GN=ITGB4 PE=1 SV=5	202	6.09	10.43	0.486	-1.04	0.342779	0.805999	Stable
P16152	Carbonyl reductase [NADPH] 1 OS=Homo sapiens OX=9606 GN=CBR1 PE=1 SV=3	30.4	8.32	118.71	0.318	-1.65	0.0322067	0.312919	Down
P16278	Beta-galactosidase OS=Homo sapiens OX=9606 GN=GLB1 PE=1 SV=2	76	6.57	16.8	2.905	1.54	0.0975286	0.577576	Stable
P16333	Cytoplasmic protein NCK1 OS=Homo sapiens OX=9606 GN=NCK1 PE=1 SV=1	42.8	6.47	19.39	1.114	0.16	0.914987	0.992771	Stable
P16383	Intron Large complex component GCFC2 OS=Homo sapiens OX=9606 GN=GCFC2 PE=1 SV=2	89.3	5.99	16.1	0.538	-0.89	0.366905	0.815573	Stable
P16401	Histone H1.5 OS=Homo sapiens OX=9606 GN=H1-5 PE=1 SV=3	22.6	10.92	105.34	0.969	-0.05	0.6603	0.918917	Stable
P16402	Histone H1.3 OS=Homo sapiens OX=9606 GN=H1-3 PE=1 SV=2	22.3	11.02	101.63	0.439	-1.19	0.180192	0.710635	Stable
P16403	Histone H1.2 OS=Homo sapiens OX=9606 GN=H1-2 PE=1 SV=2	21.4	10.93	126.89	0.663	-0.59	0.308199	0.786759	Stable
P16435	NADPH--cytochrome P450 reductase OS=Homo sapiens OX=9606 GN=POR PE=1 SV=2	76.6	5.58	79.17	1.618	0.69	0.731152	0.948655	Stable
P16455	Methylated-DNA--protein-cysteine methyltransferase OS=Homo sapiens OX=9606 GN=MGMT PE=1 SV=1	21.6	8.1	10.98	2.492	1.32	0.123547	0.635734	Stable
P16615	Sarcoplasmic/endoplasmic reticulum calcium ATPase 2 OS=Homo sapiens OX=9606 GN=ATP2A2 PE=1 SV=1	114.7	5.34	239.74	2.172	1.12	0.427474	0.848075	Stable
P16930	Fumarylacetoacetase OS=Homo sapiens OX=9606 GN=FAH PE=1 SV=2	46.3	6.95	26.9	0.883	-0.18	0.833836	0.975712	Stable
P16949	Stathmin OS=Homo sapiens OX=9606 GN=STMN1 PE=1 SV=3	17.3	5.97	81.58	2.59	1.37	0.288211	0.775077	Stable
P16989	Y-box-binding protein 3 OS=Homo sapiens OX=9606 GN=YBX3 PE=1 SV=4	40.1	9.77	122.69	0.563	-0.83	0.204388	0.721978	Stable
P17010	Zinc finger X-chromosomal protein OS=Homo sapiens OX=9606 GN=ZFX PE=2 SV=2	90.5	6.14	3.99	0.891	-0.17	0.939982	0.993323	Stable
P17026	Zinc finger protein 22 OS=Homo sapiens OX=9606 GN=ZNF22 PE=1 SV=3	25.9	10.04	2.38	0.72	-0.47	0.792595	0.969387	Stable
P17028	Zinc finger protein 24 OS=Homo sapiens OX=9606 GN=ZNF24 PE=1 SV=4	42.1	6.21	4.71	1.088	0.12	0.778631	0.965672	Stable
P17029	Zinc finger protein with KRAB and SCAN domains 1 OS=Homo sapiens OX=9606 GN=ZKSCAN1 PE=1 SV=3	63.6	7.05	0	0.61	-0.71	0.543466	0.894886	Stable
P17050	Alpha-N-acetylgalactosaminidase OS=Homo sapiens OX=9606 GN=NAGA PE=1 SV=2	46.5	5.19	6.69	0.534	-0.9	0.458508	0.867149	Stable
P17096	High mobility group protein HMG-I/HMG-Y OS=Homo sapiens OX=9606 GN=HMGA1 PE=1 SV=3	11.7	10.32	69.82	0.711	-0.49	0.362064	0.812348	Stable
P17152	Transmembrane protein 11, mitochondrial OS=Homo sapiens OX=9606 GN=TMEM11 PE=1 SV=1	21.5	7.36	2.33	2.829	1.5	0.0832713	0.540898	Stable
P17174	Aspartate aminotransferase, cytoplasmic OS=Homo sapiens OX=9606 GN=GOT1 PE=1 SV=3	46.2	7.01	143.69	0.405	-1.31	0.0761254	0.519325	Stable
P17252	Protein kinase C alpha type OS=Homo sapiens OX=9606 GN=PRKCA PE=1 SV=4	76.7	7.05	51.85	1.211	0.28	0.92162	0.993323	Stable
P17301	Integrin alpha-2 OS=Homo sapiens OX=9606 GN=ITGA2 PE=1 SV=2	129.2	5.25	14.78	0.592	-0.76	0.28136	0.770788	Stable
P17342	Atrial natriuretic peptide receptor 3 OS=Homo sapiens OX=9606 GN=NPR3 PE=1 SV=2	59.8	6.35	0	100	6.64	1e-17	1.72567e-16	Up
P17480	Nucleolar transcription factor 1 OS=Homo sapiens OX=9606 GN=UBTF PE=1 SV=1	89.4	5.81	93.68	2.046	1.03	0.482711	0.874674	Stable
P17535	Transcription factor JunD OS=Homo sapiens OX=9606 GN=JUND PE=1 SV=3	35.2	7.37	8.22	100	6.64	1e-17	1.72567e-16	Up
P17568	NADH dehydrogenase [ubiquinone] 1 beta subcomplex subunit 7 OS=Homo sapiens OX=9606 GN=NDUFB7 PE=1 SV=4	16.4	8.92	33.88	1.565	0.65	0.59691	0.900153	Stable
P17612	cAMP-dependent protein kinase catalytic subunit alpha OS=Homo sapiens OX=9606 GN=PRKACA PE=1 SV=2	40.6	8.79	20.32	1.509	0.59	0.812649	0.973937	Stable
P17655	Calpain-2 catalytic subunit OS=Homo sapiens OX=9606 GN=CAPN2 PE=1 SV=6	79.9	4.98	131.14	0.934	-0.1	0.620369	0.90643	Stable
P17706	Tyrosine-protein phosphatase non-receptor type 2 OS=Homo sapiens OX=9606 GN=PTPN2 PE=1 SV=2	48.4	8.29	8.82	0.755	-0.41	0.603949	0.901673	Stable
P17812	CTP synthase 1 OS=Homo sapiens OX=9606 GN=CTPS1 PE=1 SV=2	66.6	6.46	268.47	0.928	-0.11	0.612832	0.903884	Stable
P17813	Endoglin OS=Homo sapiens OX=9606 GN=ENG PE=1 SV=2	70.5	6.61	32.65	0.979	-0.03	0.671553	0.923629	Stable
P17844	Probable ATP-dependent RNA helicase DDX5 OS=Homo sapiens OX=9606 GN=DDX5 PE=1 SV=1	69.1	8.92	405.19	1.97	0.98	0.519554	0.883597	Stable
P17858	ATP-dependent 6-phosphofructokinase, liver type OS=Homo sapiens OX=9606 GN=PFKL PE=1 SV=6	85	7.5	122.44	1.09	0.12	0.79454	0.969991	Stable
P17931	Galectin-3 OS=Homo sapiens OX=9606 GN=LGALS3 PE=1 SV=5	26.1	8.56	114.46	0.896	-0.16	0.576601	0.899485	Stable
P17980	26S proteasome regulatory subunit 6A OS=Homo sapiens OX=9606 GN=PSMC3 PE=1 SV=3	49.2	5.24	162.91	2.148	1.1	0.437464	0.855592	Stable
P17987	T-complex protein 1 subunit alpha OS=Homo sapiens OX=9606 GN=TCP1 PE=1 SV=1	60.3	6.11	316.86	2.243	1.17	0.399522	0.833584	Stable
P18031	Tyrosine-protein phosphatase non-receptor type 1 OS=Homo sapiens OX=9606 GN=PTPN1 PE=1 SV=1	49.9	6.27	64.01	1.497	0.58	0.82186	0.973937	Stable
P18074	General transcription and DNA repair factor IIH helicase subunit XPD OS=Homo sapiens OX=9606 GN=ERCC2 PE=1 SV=1	86.9	7.15	5.61	1.046	0.07	0.887244	0.987798	Stable
P18077	60S ribosomal protein L35a OS=Homo sapiens OX=9606 GN=RPL35A PE=1 SV=2	12.5	11.06	106.42	0.54	-0.89	0.182585	0.71555	Stable
P18084	Integrin beta-5 OS=Homo sapiens OX=9606 GN=ITGB5 PE=1 SV=1	88	6.06	15.21	1.509	0.59	0.752357	0.956521	Stable
P18085	ADP-ribosylation factor 4 OS=Homo sapiens OX=9606 GN=ARF4 PE=1 SV=3	20.5	7.14	47	1.682	0.75	0.686885	0.929674	Stable
P18124	60S ribosomal protein L7 OS=Homo sapiens OX=9606 GN=RPL7 PE=1 SV=1	29.2	10.65	244.72	1.033	0.05	0.73264	0.948655	Stable
P18206	Vinculin OS=Homo sapiens OX=9606 GN=VCL PE=1 SV=4	123.7	5.66	532.52	1.786	0.84	0.621125	0.90643	Stable
P18440	Arylamine N-acetyltransferase 1 OS=Homo sapiens OX=9606 GN=NAT1 PE=1 SV=2	33.9	6.54	5.81	0.01	-6.64	1e-17	1.72567e-16	Down
P18583	Protein SON OS=Homo sapiens OX=9606 GN=SON PE=1 SV=4	263.7	5.64	66.57	0.722	-0.47	0.374201	0.821313	Stable
P18615	Negative elongation factor E OS=Homo sapiens OX=9606 GN=NELFE PE=1 SV=3	43.2	9.33	22.75	1.692	0.76	0.488557	0.874674	Stable
P18621	60S ribosomal protein L17 OS=Homo sapiens OX=9606 GN=RPL17 PE=1 SV=3	21.4	10.17	190.46	1.468	0.55	0.845493	0.98229	Stable
P18669	Phosphoglycerate mutase 1 OS=Homo sapiens OX=9606 GN=PGAM1 PE=1 SV=2	28.8	7.18	206.55	1.435	0.52	0.872438	0.985086	Stable
P18754	Regulator of chromosome condensation OS=Homo sapiens OX=9606 GN=RCC1 PE=1 SV=1	44.9	7.52	191.22	3.325	1.73	0.148805	0.667175	Stable
P18846	Cyclic AMP-dependent transcription factor ATF-1 OS=Homo sapiens OX=9606 GN=ATF1 PE=1 SV=2	29.2	8.37	17.59	0.974	-0.04	0.665473	0.923065	Stable
P18858	DNA ligase 1 OS=Homo sapiens OX=9606 GN=LIG1 PE=1 SV=1	101.7	5.62	4.37	0.782	-0.35	0.655325	0.916924	Stable
P18859	ATP synthase-coupling factor 6, mitochondrial OS=Homo sapiens OX=9606 GN=ATP5PF PE=1 SV=1	12.6	9.52	41.29	9.022	3.17	0.00299173	0.0452871	Up
P18887	DNA repair protein XRCC1 OS=Homo sapiens OX=9606 GN=XRCC1 PE=1 SV=3	69.5	6.28	66.04	0.667	-0.58	0.312341	0.790594	Stable
P19021	Peptidyl-glycine alpha-amidating monooxygenase OS=Homo sapiens OX=9606 GN=PAM PE=1 SV=2	108.3	6.42	15.63	1.234	0.3	0.579615	0.899485	Stable
P19022	Cadherin-2 OS=Homo sapiens OX=9606 GN=CDH2 PE=1 SV=4	99.7	4.81	19.43	1.148	0.2	0.880158	0.986084	Stable
P19338	Nucleolin OS=Homo sapiens OX=9606 GN=NCL PE=1 SV=3	76.6	4.7	269.88	1.143	0.19	0.851028	0.983883	Stable
P19367	Hexokinase-1 OS=Homo sapiens OX=9606 GN=HK1 PE=1 SV=3	102.4	6.8	220.85	0.945	-0.08	0.632661	0.908343	Stable
P19388	DNA-directed RNA polymerases I, II, and III subunit RPABC1 OS=Homo sapiens OX=9606 GN=POLR2E PE=1 SV=4	24.5	5.95	33.86	0.644	-0.63	0.288052	0.775074	Stable
P19404	NADH dehydrogenase [ubiquinone] flavoprotein 2, mitochondrial OS=Homo sapiens OX=9606 GN=NDUFV2 PE=1 SV=2	27.4	8.06	50.22	1.365	0.45	0.933453	0.993323	Stable
P19440	Glutathione hydrolase 1 proenzyme OS=Homo sapiens OX=9606 GN=GGT1 PE=1 SV=2	61.4	7.12	15.81	0.495	-1.01	0.143144	0.659514	Stable
P19447	General transcription and DNA repair factor IIH helicase subunit XPB OS=Homo sapiens OX=9606 GN=ERCC3 PE=1 SV=1	89.2	7.23	27.2	0.884	-0.18	0.562053	0.897948	Stable
P19474	E3 ubiquitin-protein ligase TRIM21 OS=Homo sapiens OX=9606 GN=TRIM21 PE=1 SV=1	54.1	6.38	34.32	0.412	-1.28	0.116301	0.623841	Stable
P19525	Interferon-induced, double-stranded RNA-activated protein kinase OS=Homo sapiens OX=9606 GN=EIF2AK2 PE=1 SV=2	62.1	8.4	51.71	2.859	1.52	0.224989	0.740883	Stable
P19623	Spermidine synthase OS=Homo sapiens OX=9606 GN=SRM PE=1 SV=1	33.8	5.49	113.22	1.209	0.27	0.919061	0.993323	Stable
P19784	Casein kinase II subunit alpha' OS=Homo sapiens OX=9606 GN=CSNK2A2 PE=1 SV=1	41.2	8.56	34.93	0.671	-0.57	0.330443	0.798514	Stable
P19823	Inter-alpha-trypsin inhibitor heavy chain H2 OS=Homo sapiens OX=9606 GN=ITIH2 PE=1 SV=2	106.4	6.86	1.64	1.042	0.06	0.895588	0.989584	Stable
P19838	Nuclear factor NF-kappa-B p105 subunit OS=Homo sapiens OX=9606 GN=NFKB1 PE=1 SV=2	105.3	5.4	40.11	0.85	-0.23	0.577397	0.899485	Stable
P19971	Thymidine phosphorylase OS=Homo sapiens OX=9606 GN=TYMP PE=1 SV=2	49.9	5.53	10.61	1.221	0.29	0.683763	0.929201	Stable
P20020	Plasma membrane calcium-transporting ATPase 1 OS=Homo sapiens OX=9606 GN=ATP2B1 PE=1 SV=4	134.6	5.91	87.9	0.806	-0.31	0.470635	0.869263	Stable
P20042	Eukaryotic translation initiation factor 2 subunit 2 OS=Homo sapiens OX=9606 GN=EIF2S2 PE=1 SV=2	38.4	5.8	168.84	1.075	0.1	0.778505	0.965672	Stable
P20073	Annexin A7 OS=Homo sapiens OX=9606 GN=ANXA7 PE=1 SV=3	52.7	5.68	74.52	1.805	0.85	0.609544	0.90315	Stable
P20248	Cyclin-A2 OS=Homo sapiens OX=9606 GN=CCNA2 PE=1 SV=2	48.5	6.54	8.46	1.123	0.17	0.779688	0.965672	Stable
P20290	Transcription factor BTF3 OS=Homo sapiens OX=9606 GN=BTF3 PE=1 SV=1	22.2	9.38	122.86	0.902	-0.15	0.582754	0.899485	Stable
P20336	Ras-related protein Rab-3A OS=Homo sapiens OX=9606 GN=RAB3A PE=1 SV=1	25	5.03	30.12	2.573	1.36	0.190896	0.715971	Stable
P20338	Ras-related protein Rab-4A OS=Homo sapiens OX=9606 GN=RAB4A PE=1 SV=3	24.4	6.07	18.95	1.742	0.8	0.310985	0.78974	Stable
P20339	Ras-related protein Rab-5A OS=Homo sapiens OX=9606 GN=RAB5A PE=1 SV=2	23.6	8.15	7.42	0.448	-1.16	0.332913	0.800046	Stable
P20340	Ras-related protein Rab-6A OS=Homo sapiens OX=9606 GN=RAB6A PE=1 SV=3	23.6	5.54	27.38	4.569	2.19	0.0387571	0.344336	Up
P20585	DNA mismatch repair protein Msh3 OS=Homo sapiens OX=9606 GN=MSH3 PE=1 SV=4	127.3	8.02	10.7	0.65	-0.62	0.443981	0.861357	Stable
P20618	Proteasome subunit beta type-1 OS=Homo sapiens OX=9606 GN=PSMB1 PE=1 SV=2	26.5	8.13	124.13	2.396	1.26	0.345505	0.80691	Stable
P20645	Cation-dependent mannose-6-phosphate receptor OS=Homo sapiens OX=9606 GN=M6PR PE=1 SV=1	31	5.83	7.32	0.921	-0.12	0.970731	0.99684	Stable
P20674	Cytochrome c oxidase subunit 5A, mitochondrial OS=Homo sapiens OX=9606 GN=COX5A PE=1 SV=2	16.8	6.79	68.69	0.759	-0.4	0.416809	0.841257	Stable
P20700	Lamin-B1 OS=Homo sapiens OX=9606 GN=LMNB1 PE=1 SV=2	66.4	5.16	278.25	4.875	2.29	0.0425388	0.362806	Up
P20742	Pregnancy zone protein OS=Homo sapiens OX=9606 GN=PZP PE=1 SV=4	163.8	6.38	2.25	0.01	-6.64	1e-17	1.72567e-16	Down
P20810	Calpastatin OS=Homo sapiens OX=9606 GN=CAST PE=1 SV=4	76.5	5.07	82.29	2.092	1.06	0.461851	0.867215	Stable
P20827	Ephrin-A1 OS=Homo sapiens OX=9606 GN=EFNA1 PE=1 SV=2	23.8	6.83	5.85	1.418	0.5	0.511159	0.880622	Stable
P20839	Inosine-5'-monophosphate dehydrogenase 1 OS=Homo sapiens OX=9606 GN=IMPDH1 PE=1 SV=2	55.4	6.9	93.26	2.749	1.46	0.248737	0.753974	Stable
P20908	Collagen alpha-1(V) chain OS=Homo sapiens OX=9606 GN=COL5A1 PE=1 SV=3	183.4	5.06	13.17	1.233	0.3	0.873345	0.985086	Stable
P20962	Parathymosin OS=Homo sapiens OX=9606 GN=PTMS PE=1 SV=2	11.5	4.16	11.17	3.568	1.84	0.12079	0.628962	Stable
P21127	Cyclin-dependent kinase 11B OS=Homo sapiens OX=9606 GN=CDK11B PE=1 SV=4	92.6	5.54	48.19	1.333	0.41	0.962003	0.994989	Stable
P21266	Glutathione S-transferase Mu 3 OS=Homo sapiens OX=9606 GN=GSTM3 PE=1 SV=3	26.5	5.54	187.56	1.116	0.16	0.822599	0.973937	Stable
P21281	V-type proton ATPase subunit B, brain isoform OS=Homo sapiens OX=9606 GN=ATP6V1B2 PE=1 SV=3	56.5	5.81	102.83	1.26	0.33	0.969711	0.996268	Stable
P21283	V-type proton ATPase subunit C 1 OS=Homo sapiens OX=9606 GN=ATP6V1C1 PE=1 SV=4	43.9	7.46	38.32	2.142	1.1	0.44016	0.858271	Stable
P21291	Cysteine and glycine-rich protein 1 OS=Homo sapiens OX=9606 GN=CSRP1 PE=1 SV=3	20.6	8.57	226.19	2.088	1.06	0.46355	0.86821	Stable
P21333	Filamin-A OS=Homo sapiens OX=9606 GN=FLNA PE=1 SV=4	280.6	6.06	1611.87	2.352	1.23	0.360329	0.812112	Stable
P21359	Neurofibromin OS=Homo sapiens OX=9606 GN=NF1 PE=1 SV=2	319.2	7.39	8.17	0.49	-1.03	0.284253	0.773369	Stable
P21399	Cytoplasmic aconitate hydratase OS=Homo sapiens OX=9606 GN=ACO1 PE=1 SV=3	98.3	6.68	45.7	0.83	-0.27	0.498649	0.878395	Stable
P21796	Voltage-dependent anion-selective channel protein 1 OS=Homo sapiens OX=9606 GN=VDAC1 PE=1 SV=2	30.8	8.54	343.26	2.18	1.12	0.424373	0.84662	Stable
P21912	Succinate dehydrogenase [ubiquinone] iron-sulfur subunit, mitochondrial OS=Homo sapiens OX=9606 GN=SDHB PE=1 SV=3	31.6	8.76	95.33	0.916	-0.13	0.598995	0.900241	Stable
P21926	CD9 antigen OS=Homo sapiens OX=9606 GN=CD9 PE=1 SV=4	25.4	7.15	7.47	5.742	2.52	0.022705	0.255651	Up
P21953	2-oxoisovalerate dehydrogenase subunit beta, mitochondrial OS=Homo sapiens OX=9606 GN=BCKDHB PE=1 SV=2	43.1	6.29	7.93	4.265	2.09	0.022052	0.251461	Up
P21964	Catechol O-methyltransferase OS=Homo sapiens OX=9606 GN=COMT PE=1 SV=2	30	5.47	43.82	0.75	-0.42	0.516196	0.882254	Stable
P21980	Protein-glutamine gamma-glutamyltransferase 2 OS=Homo sapiens OX=9606 GN=TGM2 PE=1 SV=2	77.3	5.22	6.26	1.609	0.69	0.722616	0.944454	Stable
P22033	Methylmalonyl-CoA mutase, mitochondrial OS=Homo sapiens OX=9606 GN=MMUT PE=1 SV=4	83.1	6.93	6.63	7.086	2.83	0.0016819	0.0266275	Up
P22059	Oxysterol-binding protein 1 OS=Homo sapiens OX=9606 GN=OSBP PE=1 SV=1	89.4	7.3	46.55	0.727	-0.46	0.37986	0.82697	Stable
P22061	Protein-L-isoaspartate(D-aspartate) O-methyltransferase OS=Homo sapiens OX=9606 GN=PCMT1 PE=1 SV=4	24.6	7.21	40.75	1.166	0.22	0.87584	0.985086	Stable
P22087	rRNA 2'-O-methyltransferase fibrillarin OS=Homo sapiens OX=9606 GN=FBL PE=1 SV=2	33.8	10.18	104.34	1.406	0.49	0.896905	0.989616	Stable
P22102	Trifunctional purine biosynthetic protein adenosine-3 OS=Homo sapiens OX=9606 GN=GART PE=1 SV=1	107.7	6.7	269.63	1.226	0.29	0.936341	0.993323	Stable
P22234	Bifunctional phosphoribosylaminoimidazole carboxylase/phosphoribosylaminoimidazole succinocarboxamide synthetase OS=Homo sapiens OX=9606 GN=PAICS PE=1 SV=3	47	7.23	187.53	2.234	1.16	0.402845	0.834701	Stable
P22307	Sterol carrier protein 2 OS=Homo sapiens OX=9606 GN=SCP2 PE=1 SV=2	59	6.89	91.54	1.916	0.94	0.547398	0.895397	Stable
P22314	Ubiquitin-like modifier-activating enzyme 1 OS=Homo sapiens OX=9606 GN=UBA1 PE=1 SV=3	117.8	5.76	359.15	1.452	0.54	0.858595	0.984685	Stable
P22392	Nucleoside diphosphate kinase B OS=Homo sapiens OX=9606 GN=NME2 PE=1 SV=1	17.3	8.41	161.37	1.087	0.12	0.791273	0.969303	Stable
P22570	NADPH:adrenodoxin oxidoreductase, mitochondrial OS=Homo sapiens OX=9606 GN=FDXR PE=1 SV=3	53.8	8.44	17.96	0.585	-0.77	0.412737	0.839738	Stable
P22626	Heterogeneous nuclear ribonucleoproteins A2/B1 OS=Homo sapiens OX=9606 GN=HNRNPA2B1 PE=1 SV=2	37.4	8.95	676.04	1.524	0.61	0.801135	0.970517	Stable
P22695	Cytochrome b-c1 complex subunit 2, mitochondrial OS=Homo sapiens OX=9606 GN=UQCRC2 PE=1 SV=3	48.4	8.63	278.33	1.086	0.12	0.790804	0.969303	Stable
P22830	Ferrochelatase, mitochondrial OS=Homo sapiens OX=9606 GN=FECH PE=1 SV=2	47.8	8.73	11.73	0.504	-0.99	0.307864	0.786759	Stable
P23142	Fibulin-1 OS=Homo sapiens OX=9606 GN=FBLN1 PE=1 SV=4	77.2	5.22	0	0.495	-1.01	0.427566	0.848075	Stable
P23193	Transcription elongation factor A protein 1 OS=Homo sapiens OX=9606 GN=TCEA1 PE=1 SV=2	33.9	8.38	72.39	1.582	0.66	0.756835	0.958778	Stable
P23219	Prostaglandin G/H synthase 1 OS=Homo sapiens OX=9606 GN=PTGS1 PE=1 SV=2	68.6	7.23	107.17	2.178	1.12	0.425152	0.847244	Stable
P23229	Integrin alpha-6 OS=Homo sapiens OX=9606 GN=ITGA6 PE=1 SV=5	126.5	6.61	40.9	2.047	1.03	0.465844	0.868955	Stable
P23246	Splicing factor, proline- and glutamine-rich OS=Homo sapiens OX=9606 GN=SFPQ PE=1 SV=2	76.1	9.44	149.99	2.558	1.36	0.296727	0.782299	Stable
P23258	Tubulin gamma-1 chain OS=Homo sapiens OX=9606 GN=TUBG1 PE=1 SV=2	51.1	6.14	42.16	0.671	-0.57	0.324887	0.797665	Stable
P23284	Peptidyl-prolyl cis-trans isomerase B OS=Homo sapiens OX=9606 GN=PPIB PE=1 SV=2	23.7	9.41	225.78	2.077	1.05	0.468372	0.869089	Stable
P23368	NAD-dependent malic enzyme, mitochondrial OS=Homo sapiens OX=9606 GN=ME2 PE=1 SV=1	65.4	7.61	37.3	0.8	-0.32	0.463509	0.86821	Stable
P23381	Tryptophan--tRNA ligase, cytoplasmic OS=Homo sapiens OX=9606 GN=WARS1 PE=1 SV=2	53.1	6.23	167.6	2.14	1.1	0.440707	0.858367	Stable
P23396	40S ribosomal protein S3 OS=Homo sapiens OX=9606 GN=RPS3 PE=1 SV=2	26.7	9.66	263.09	1.124	0.17	0.830931	0.975054	Stable
P23434	Glycine cleavage system H protein, mitochondrial OS=Homo sapiens OX=9606 GN=GCSH PE=1 SV=2	18.9	4.88	26.67	4.621	2.21	0.0515703	0.410788	Stable
P23458	Tyrosine-protein kinase JAK1 OS=Homo sapiens OX=9606 GN=JAK1 PE=1 SV=2	133.2	7.55	0	0.765	-0.39	0.854002	0.983929	Stable
P23469	Receptor-type tyrosine-protein phosphatase epsilon OS=Homo sapiens OX=9606 GN=PTPRE PE=1 SV=1	80.6	7.02	1.85	0.01	-6.64	1e-17	1.72567e-16	Down
P23526	Adenosylhomocysteinase OS=Homo sapiens OX=9606 GN=AHCY PE=1 SV=4	47.7	6.34	267.18	1.65	0.72	0.709078	0.938862	Stable
P23528	Cofilin-1 OS=Homo sapiens OX=9606 GN=CFL1 PE=1 SV=3	18.5	8.09	180.74	2.442	1.29	0.330923	0.798514	Stable
P23588	Eukaryotic translation initiation factor 4B OS=Homo sapiens OX=9606 GN=EIF4B PE=1 SV=2	69.1	5.73	57.91	1.339	0.42	0.956503	0.994989	Stable
P23610	40-kDa huntingtin-associated protein OS=Homo sapiens OX=9606 GN=F8A1 PE=1 SV=2	39.1	6.84	12.41	0.584	-0.78	0.381828	0.82812	Stable
P23743	Diacylglycerol kinase alpha OS=Homo sapiens OX=9606 GN=DGKA PE=1 SV=3	82.6	6.73	6.46	0.3	-1.74	0.0911144	0.564234	Stable
P23786	Carnitine O-palmitoyltransferase 2, mitochondrial OS=Homo sapiens OX=9606 GN=CPT2 PE=1 SV=2	73.7	8.18	49.18	1.219	0.29	0.928851	0.993323	Stable
P23919	Thymidylate kinase OS=Homo sapiens OX=9606 GN=DTYMK PE=1 SV=4	23.8	8.27	20.6	1.004	0.01	0.700238	0.933831	Stable
P23921	Ribonucleoside-diphosphate reductase large subunit OS=Homo sapiens OX=9606 GN=RRM1 PE=1 SV=1	90	7.15	313.67	1.088	0.12	0.792955	0.969563	Stable
P24311	Cytochrome c oxidase subunit 7B, mitochondrial OS=Homo sapiens OX=9606 GN=COX7B PE=1 SV=2	9.2	10.27	0	100	6.64	1e-17	1.72567e-16	Up
P24386	Rab proteins geranylgeranyltransferase component A 1 OS=Homo sapiens OX=9606 GN=CHM PE=1 SV=3	73.4	4.75	2.17	0.388	-1.37	0.225828	0.740883	Stable
P24534	Elongation factor 1-beta OS=Homo sapiens OX=9606 GN=EEF1B2 PE=1 SV=3	24.7	4.67	144.23	2.685	1.42	0.263877	0.762355	Stable
P24539	ATP synthase F(0) complex subunit B1, mitochondrial OS=Homo sapiens OX=9606 GN=ATP5PB PE=1 SV=2	28.9	9.36	73.95	4.446	2.15	0.0590733	0.453936	Stable
P24666	Low molecular weight phosphotyrosine protein phosphatase OS=Homo sapiens OX=9606 GN=ACP1 PE=1 SV=3	18	6.74	51.6	0.609	-0.71	0.251007	0.753974	Stable
P24752	Acetyl-CoA acetyltransferase, mitochondrial OS=Homo sapiens OX=9606 GN=ACAT1 PE=1 SV=1	45.2	8.85	347.26	2.433	1.28	0.333699	0.800608	Stable
P24844	Myosin regulatory light polypeptide 9 OS=Homo sapiens OX=9606 GN=MYL9 PE=1 SV=4	19.8	4.92	117.11	0.618	-0.69	0.5258	0.886177	Stable
P24863	Cyclin-C OS=Homo sapiens OX=9606 GN=CCNC PE=1 SV=2	33.2	7.33	5.34	0.505	-0.99	0.43069	0.851025	Stable
P24928	DNA-directed RNA polymerase II subunit RPB1 OS=Homo sapiens OX=9606 GN=POLR2A PE=1 SV=2	217	7.37	97.13	0.943	-0.08	0.630846	0.908305	Stable
P24941	Cyclin-dependent kinase 2 OS=Homo sapiens OX=9606 GN=CDK2 PE=1 SV=2	33.9	8.68	47.17	2.232	1.16	0.386056	0.829071	Stable
P25054	Adenomatous polyposis coli protein OS=Homo sapiens OX=9606 GN=APC PE=1 SV=2	311.5	7.8	2.08	0.727	-0.46	0.814462	0.973937	Stable
P25205	DNA replication licensing factor MCM3 OS=Homo sapiens OX=9606 GN=MCM3 PE=1 SV=3	90.9	5.77	352.04	1.073	0.1	0.777069	0.965415	Stable
P25325	3-mercaptopyruvate sulfurtransferase OS=Homo sapiens OX=9606 GN=MPST PE=1 SV=3	33.2	6.6	7.73	2.105	1.07	0.20061	0.721978	Stable
P25398	40S ribosomal protein S12 OS=Homo sapiens OX=9606 GN=RPS12 PE=1 SV=3	14.5	7.21	258.91	2.223	1.15	0.407115	0.835066	Stable
P25440	Bromodomain-containing protein 2 OS=Homo sapiens OX=9606 GN=BRD2 PE=1 SV=2	88	9.09	7.51	0.986	-0.02	0.753557	0.957576	Stable
P25490	Transcriptional repressor protein YY1 OS=Homo sapiens OX=9606 GN=YY1 PE=1 SV=2	44.7	6.25	52.82	1.537	0.62	0.790899	0.969303	Stable
P25685	DnaJ homolog subfamily B member 1 OS=Homo sapiens OX=9606 GN=DNAJB1 PE=1 SV=4	38	8.63	40.15	1.545	0.63	0.784439	0.966915	Stable
P25705	ATP synthase subunit alpha, mitochondrial OS=Homo sapiens OX=9606 GN=ATP5F1A PE=1 SV=1	59.7	9.13	300.16	2.094	1.07	0.460597	0.867215	Stable
P25786	Proteasome subunit alpha type-1 OS=Homo sapiens OX=9606 GN=PSMA1 PE=1 SV=1	29.5	6.61	104	0.853	-0.23	0.525895	0.886177	Stable
P25787	Proteasome subunit alpha type-2 OS=Homo sapiens OX=9606 GN=PSMA2 PE=1 SV=2	25.9	7.43	33.58	2.374	1.25	0.352816	0.809022	Stable
P25788	Proteasome subunit alpha type-3 OS=Homo sapiens OX=9606 GN=PSMA3 PE=1 SV=2	28.4	5.33	40.45	0.428	-1.22	0.0915134	0.56471	Stable
P25789	Proteasome subunit alpha type-4 OS=Homo sapiens OX=9606 GN=PSMA4 PE=1 SV=1	29.5	7.72	103.94	1.616	0.69	0.732758	0.948655	Stable
P25815	Protein S100-P OS=Homo sapiens OX=9606 GN=S100P PE=1 SV=2	10.4	4.88	8.9	3.003	1.59	0.068733	0.492159	Stable
P26006	Integrin alpha-3 OS=Homo sapiens OX=9606 GN=ITGA3 PE=1 SV=5	116.5	6.77	12.44	0.713	-0.49	0.364267	0.814074	Stable
P26038	Moesin OS=Homo sapiens OX=9606 GN=MSN PE=1 SV=3	67.8	6.4	424.19	1.442	0.53	0.866568	0.984685	Stable
P26196	Probable ATP-dependent RNA helicase DDX6 OS=Homo sapiens OX=9606 GN=DDX6 PE=1 SV=2	54.4	8.66	113.87	1.711	0.77	0.668029	0.923065	Stable
P26358	DNA (cytosine-5)-methyltransferase 1 OS=Homo sapiens OX=9606 GN=DNMT1 PE=1 SV=2	183.1	7.75	112.57	0.998	0	0.693404	0.932114	Stable
P26368	Splicing factor U2AF 65 kDa subunit OS=Homo sapiens OX=9606 GN=U2AF2 PE=1 SV=4	53.5	9.09	78.17	4.706	2.23	0.0483382	0.39409	Up
P26373	60S ribosomal protein L13 OS=Homo sapiens OX=9606 GN=RPL13 PE=1 SV=4	24.2	11.65	134.37	0.479	-1.06	0.129361	0.644496	Stable
P26440	Isovaleryl-CoA dehydrogenase, mitochondrial OS=Homo sapiens OX=9606 GN=IVD PE=1 SV=2	46.6	8.05	110.22	1.343	0.43	0.952875	0.994989	Stable
P26447	Protein S100-A4 OS=Homo sapiens OX=9606 GN=S100A4 PE=1 SV=1	11.7	6.11	45.19	2.047	1.03	0.482083	0.874674	Stable
P26583	High mobility group protein B2 OS=Homo sapiens OX=9606 GN=HMGB2 PE=1 SV=2	24	7.81	104.59	3.267	1.71	0.156524	0.676889	Stable
P26599	Polypyrimidine tract-binding protein 1 OS=Homo sapiens OX=9606 GN=PTBP1 PE=1 SV=1	57.2	9.17	152.98	1.913	0.94	0.54893	0.895397	Stable
P26639	Threonine--tRNA ligase 1, cytoplasmic OS=Homo sapiens OX=9606 GN=TARS1 PE=1 SV=3	83.4	6.67	272.49	1.745	0.8	0.64621	0.912657	Stable
P26640	Valine--tRNA ligase OS=Homo sapiens OX=9606 GN=VARS1 PE=1 SV=4	140.4	7.59	64.78	0.962	-0.06	0.652544	0.915827	Stable
P26641	Elongation factor 1-gamma OS=Homo sapiens OX=9606 GN=EEF1G PE=1 SV=3	50.1	6.67	181.45	1.03	0.04	0.729481	0.947947	Stable
P26885	Peptidyl-prolyl cis-trans isomerase FKBP2 OS=Homo sapiens OX=9606 GN=FKBP2 PE=1 SV=2	15.6	9.13	34.54	3.231	1.69	0.156161	0.676889	Stable
P27105	Stomatin OS=Homo sapiens OX=9606 GN=STOM PE=1 SV=3	31.7	7.88	37.9	3.436	1.78	0.135166	0.652222	Stable
P27144	Adenylate kinase 4, mitochondrial OS=Homo sapiens OX=9606 GN=AK4 PE=1 SV=1	25.3	8.4	59.03	0.796	-0.33	0.459272	0.867215	Stable
P27338	Amine oxidase [flavin-containing] B OS=Homo sapiens OX=9606 GN=MAOB PE=1 SV=3	58.7	7.5	128.96	1.677	0.75	0.690245	0.930815	Stable
P27348	14-3-3 protein theta OS=Homo sapiens OX=9606 GN=YWHAQ PE=1 SV=1	27.7	4.78	195.69	2.342	1.23	0.363466	0.813165	Stable
P27448	MAP/microtubule affinity-regulating kinase 3 OS=Homo sapiens OX=9606 GN=MARK3 PE=1 SV=5	84.4	9.57	15.92	0.53	-0.92	0.42022	0.843129	Stable
P27635	60S ribosomal protein L10 OS=Homo sapiens OX=9606 GN=RPL10 PE=1 SV=5	24.6	10.08	251.78	0.689	-0.54	0.336412	0.801305	Stable
P27694	Replication protein A 70 kDa DNA-binding subunit OS=Homo sapiens OX=9606 GN=RPA1 PE=1 SV=2	68.1	7.21	188.12	1.134	0.18	0.841935	0.980209	Stable
P27695	DNA-(apurinic or apyrimidinic site) endonuclease OS=Homo sapiens OX=9606 GN=APEX1 PE=1 SV=2	35.5	8.12	100.73	1.152	0.2	0.86075	0.984685	Stable
P27707	Deoxycytidine kinase OS=Homo sapiens OX=9606 GN=DCK PE=1 SV=1	30.5	5.21	6.32	0.53	-0.92	0.357692	0.811113	Stable
P27708	CAD protein OS=Homo sapiens OX=9606 GN=CAD PE=1 SV=3	242.8	6.46	155.07	1.166	0.22	0.875568	0.985086	Stable
P27797	Calreticulin OS=Homo sapiens OX=9606 GN=CALR PE=1 SV=1	48.1	4.44	276.35	4.818	2.27	0.0444071	0.373814	Up
P27816	Microtubule-associated protein 4 OS=Homo sapiens OX=9606 GN=MAP4 PE=1 SV=3	120.9	5.43	578.04	1.166	0.22	0.875498	0.985086	Stable
P27824	Calnexin OS=Homo sapiens OX=9606 GN=CANX PE=1 SV=2	67.5	4.6	186.31	2.173	1.12	0.427237	0.848075	Stable
P28062	Proteasome subunit beta type-8 OS=Homo sapiens OX=9606 GN=PSMB8 PE=1 SV=3	30.3	7.43	27.67	0.781	-0.36	0.447094	0.863015	Stable
P28066	Proteasome subunit alpha type-5 OS=Homo sapiens OX=9606 GN=PSMA5 PE=1 SV=3	26.4	4.79	179.94	3.966	1.99	0.0866791	0.547909	Stable
P28070	Proteasome subunit beta type-4 OS=Homo sapiens OX=9606 GN=PSMB4 PE=1 SV=4	29.2	5.97	37.43	0.48	-1.06	0.130381	0.645744	Stable
P28072	Proteasome subunit beta type-6 OS=Homo sapiens OX=9606 GN=PSMB6 PE=1 SV=4	25.3	4.92	16.48	2.809	1.49	0.234678	0.748756	Stable
P28074	Proteasome subunit beta type-5 OS=Homo sapiens OX=9606 GN=PSMB5 PE=1 SV=3	28.5	6.92	75.74	0.563	-0.83	0.204506	0.721978	Stable
P28288	ATP-binding cassette sub-family D member 3 OS=Homo sapiens OX=9606 GN=ABCD3 PE=1 SV=1	75.4	9.36	48.08	5.03	2.33	0.0365828	0.330895	Up
P28290	Protein ITPRID2 OS=Homo sapiens OX=9606 GN=ITPRID2 PE=1 SV=3	138.3	5.19	10.44	0.562	-0.83	0.338387	0.804265	Stable
P28331	NADH-ubiquinone oxidoreductase 75 kDa subunit, mitochondrial OS=Homo sapiens OX=9606 GN=NDUFS1 PE=1 SV=3	79.4	6.23	151.77	1.257	0.33	0.966768	0.996031	Stable
P28340	DNA polymerase delta catalytic subunit OS=Homo sapiens OX=9606 GN=POLD1 PE=1 SV=2	123.6	7.03	90.06	1.447	0.53	0.862565	0.984685	Stable
P28347	Transcriptional enhancer factor TEF-1 OS=Homo sapiens OX=9606 GN=TEAD1 PE=1 SV=2	47.9	8.15	12.7	1.048	0.07	0.748883	0.954447	Stable
P28370	Probable global transcription activator SNF2L1 OS=Homo sapiens OX=9606 GN=SMARCA1 PE=1 SV=2	122.5	8.09	102.38	4.876	2.29	0.0127564	0.16394	Up
P28482	Mitogen-activated protein kinase 1 OS=Homo sapiens OX=9606 GN=MAPK1 PE=1 SV=3	41.4	6.98	47.45	0.603	-0.73	0.244517	0.753974	Stable
P28676	Grancalcin OS=Homo sapiens OX=9606 GN=GCA PE=1 SV=2	24	5.21	3.54	0.293	-1.77	0.10895	0.608311	Stable
P28702	Retinoic acid receptor RXR-beta OS=Homo sapiens OX=9606 GN=RXRB PE=1 SV=2	56.9	8.18	18.53	0.906	-0.14	0.989669	0.999251	Stable
P28715	DNA excision repair protein ERCC-5 OS=Homo sapiens OX=9606 GN=ERCC5 PE=1 SV=3	133	5.22	5.18	0.54	-0.89	0.368959	0.816981	Stable
P28838	Cytosol aminopeptidase OS=Homo sapiens OX=9606 GN=LAP3 PE=1 SV=3	56.1	7.93	73.44	1.314	0.39	0.979457	0.998575	Stable
P29083	General transcription factor IIE subunit 1 OS=Homo sapiens OX=9606 GN=GTF2E1 PE=1 SV=2	49.4	4.82	30.67	1.376	0.46	0.641333	0.911887	Stable
P29084	Transcription initiation factor IIE subunit beta OS=Homo sapiens OX=9606 GN=GTF2E2 PE=1 SV=1	33	9.66	32.27	1.849	0.89	0.584287	0.899485	Stable
P29144	Tripeptidyl-peptidase 2 OS=Homo sapiens OX=9606 GN=TPP2 PE=1 SV=4	138.3	6.32	108.37	1.095	0.13	0.800798	0.970517	Stable
P29218	Inositol monophosphatase 1 OS=Homo sapiens OX=9606 GN=IMPA1 PE=1 SV=1	30.2	5.26	17.64	2.376	1.25	0.251615	0.753974	Stable
P29317	Ephrin type-A receptor 2 OS=Homo sapiens OX=9606 GN=EPHA2 PE=1 SV=2	108.2	6.23	2.86	8.214	3.04	0.000606344	0.0101587	Up
P29353	SHC-transforming protein 1 OS=Homo sapiens OX=9606 GN=SHC1 PE=1 SV=4	62.8	6.44	3.12	100	6.64	1e-17	1.72567e-16	Up
P29372	DNA-3-methyladenine glycosylase OS=Homo sapiens OX=9606 GN=MPG PE=1 SV=3	32.8	9.57	17.31	1.811	0.86	0.441652	0.859561	Stable
P29401	Transketolase OS=Homo sapiens OX=9606 GN=TKT PE=1 SV=3	67.8	7.66	452.28	2.045	1.03	0.483163	0.874674	Stable
P29558	RNA-binding motif, single-stranded-interacting protein 1 OS=Homo sapiens OX=9606 GN=RBMS1 PE=1 SV=3	44.5	8.79	35.55	5.414	2.44	0.00769034	0.107408	Up
P29590	Protein PML OS=Homo sapiens OX=9606 GN=PML PE=1 SV=3	97.5	6.21	12.22	0.827	-0.27	0.68432	0.929201	Stable
P29692	Elongation factor 1-delta OS=Homo sapiens OX=9606 GN=EEF1D PE=1 SV=5	31.1	5.01	204.48	2.269	1.18	0.389583	0.829071	Stable
P29966	Myristoylated alanine-rich C-kinase substrate OS=Homo sapiens OX=9606 GN=MARCKS PE=1 SV=4	31.5	4.45	35.91	1.546	0.63	0.784267	0.966915	Stable
P30038	Delta-1-pyrroline-5-carboxylate dehydrogenase, mitochondrial OS=Homo sapiens OX=9606 GN=ALDH4A1 PE=1 SV=3	61.7	8.07	11.28	0.671	-0.58	0.63436	0.908343	Stable
P30040	Endoplasmic reticulum resident protein 29 OS=Homo sapiens OX=9606 GN=ERP29 PE=1 SV=4	29	7.31	88.65	3.949	1.98	0.0879274	0.551793	Stable
P30041	Peroxiredoxin-6 OS=Homo sapiens OX=9606 GN=PRDX6 PE=1 SV=3	25	6.38	124.76	0.679	-0.56	0.325269	0.797665	Stable
P30043	Flavin reductase (NADPH) OS=Homo sapiens OX=9606 GN=BLVRB PE=1 SV=3	22.1	7.65	79.42	2.003	1	0.503255	0.879235	Stable
P30044	Peroxiredoxin-5, mitochondrial OS=Homo sapiens OX=9606 GN=PRDX5 PE=1 SV=4	22.1	8.7	158.93	1.389	0.47	0.911951	0.99162	Stable
P30048	Thioredoxin-dependent peroxide reductase, mitochondrial OS=Homo sapiens OX=9606 GN=PRDX3 PE=1 SV=3	27.7	7.78	110.82	4.25	2.09	0.0689565	0.492409	Stable
P30049	ATP synthase subunit delta, mitochondrial OS=Homo sapiens OX=9606 GN=ATP5F1D PE=1 SV=2	17.5	5.49	3.54	100	6.64	1e-17	1.72567e-16	Up
P30050	60S ribosomal protein L12 OS=Homo sapiens OX=9606 GN=RPL12 PE=1 SV=1	17.8	9.42	203.36	1.348	0.43	0.948689	0.994989	Stable
P30084	Enoyl-CoA hydratase, mitochondrial OS=Homo sapiens OX=9606 GN=ECHS1 PE=1 SV=4	31.4	8.07	227.3	1.906	0.93	0.552625	0.895751	Stable
P30085	UMP-CMP kinase OS=Homo sapiens OX=9606 GN=CMPK1 PE=1 SV=3	22.2	5.57	68.46	1.962	0.97	0.523663	0.88508	Stable
P30086	Phosphatidylethanolamine-binding protein 1 OS=Homo sapiens OX=9606 GN=PEBP1 PE=1 SV=3	21	7.53	191.14	2.907	1.54	0.215563	0.733707	Stable
P30101	Protein disulfide-isomerase A3 OS=Homo sapiens OX=9606 GN=PDIA3 PE=1 SV=4	56.7	6.35	372.72	4.327	2.11	0.0648814	0.477118	Stable
P30153	Serine/threonine-protein phosphatase 2A 65 kDa regulatory subunit A alpha isoform OS=Homo sapiens OX=9606 GN=PPP2R1A PE=1 SV=4	65.3	5.11	233.12	1.229	0.3	0.939183	0.993323	Stable
P30154	Serine/threonine-protein phosphatase 2A 65 kDa regulatory subunit A beta isoform OS=Homo sapiens OX=9606 GN=PPP2R1B PE=1 SV=3	66.2	4.94	86.86	1.632	0.71	0.721039	0.943152	Stable
P30260	Cell division cycle protein 27 homolog OS=Homo sapiens OX=9606 GN=CDC27 PE=1 SV=2	91.8	7.02	41.4	1.098	0.13	0.878747	0.986017	Stable
P30405	Peptidyl-prolyl cis-trans isomerase F, mitochondrial OS=Homo sapiens OX=9606 GN=PPIF PE=1 SV=1	22	9.38	103	1.381	0.47	0.918918	0.993323	Stable
P30414	NK-tumor recognition protein OS=Homo sapiens OX=9606 GN=NKTR PE=1 SV=2	165.6	9.99	4.31	0.848	-0.24	0.907141	0.991256	Stable
P30419	Glycylpeptide N-tetradecanoyltransferase 1 OS=Homo sapiens OX=9606 GN=NMT1 PE=1 SV=2	56.8	7.8	99.66	1.178	0.24	0.888145	0.987952	Stable
P30519	Heme oxygenase 2 OS=Homo sapiens OX=9606 GN=HMOX2 PE=1 SV=2	36	5.41	62.16	2.218	1.15	0.409161	0.836582	Stable
P30520	Adenylosuccinate synthetase isozyme 2 OS=Homo sapiens OX=9606 GN=ADSS2 PE=1 SV=3	50.1	6.55	80.89	0.742	-0.43	0.396614	0.832643	Stable
P30533	Alpha-2-macroglobulin receptor-associated protein OS=Homo sapiens OX=9606 GN=LRPAP1 PE=1 SV=1	41.4	8.78	44.06	0.898	-0.15	0.578669	0.899485	Stable
P30566	Adenylosuccinate lyase OS=Homo sapiens OX=9606 GN=ADSL PE=1 SV=2	54.9	7.11	30.22	0.919	-0.12	0.939578	0.993323	Stable
P30622	CAP-Gly domain-containing linker protein 1 OS=Homo sapiens OX=9606 GN=CLIP1 PE=1 SV=2	162.1	5.36	211.76	2.23	1.16	0.404308	0.834701	Stable
P30626	Sorcin OS=Homo sapiens OX=9606 GN=SRI PE=1 SV=1	21.7	5.59	97.77	0.651	-0.62	0.295579	0.780323	Stable
P30740	Leukocyte elastase inhibitor OS=Homo sapiens OX=9606 GN=SERPINB1 PE=1 SV=1	42.7	6.28	123.54	0.93	-0.1	0.615708	0.905515	Stable
P30825	High affinity cationic amino acid transporter 1 OS=Homo sapiens OX=9606 GN=SLC7A1 PE=1 SV=1	67.6	5.43	28.18	0.588	-0.76	0.2303	0.744926	Stable
P30837	Aldehyde dehydrogenase X, mitochondrial OS=Homo sapiens OX=9606 GN=ALDH1B1 PE=1 SV=4	57.2	6.99	69.28	3.888	1.96	0.0924221	0.566235	Stable
P30838	Aldehyde dehydrogenase, dimeric NADP-preferring OS=Homo sapiens OX=9606 GN=ALDH3A1 PE=1 SV=3	50.4	6.54	17.11	1.644	0.72	0.35099	0.807231	Stable
P30876	DNA-directed RNA polymerase II subunit RPB2 OS=Homo sapiens OX=9606 GN=POLR2B PE=1 SV=1	133.8	6.87	85.7	0.632	-0.66	0.275014	0.769179	Stable
P31040	Succinate dehydrogenase [ubiquinone] flavoprotein subunit, mitochondrial OS=Homo sapiens OX=9606 GN=SDHA PE=1 SV=2	72.6	7.39	279.08	2.615	1.39	0.281545	0.770788	Stable
P31150	Rab GDP dissociation inhibitor alpha OS=Homo sapiens OX=9606 GN=GDI1 PE=1 SV=2	50.6	5.14	96.41	1.225	0.29	0.95735	0.994989	Stable
P31151	Protein S100-A7 OS=Homo sapiens OX=9606 GN=S100A7 PE=1 SV=4	11.5	6.77	7.95	5.348	2.42	0.0071392	0.101817	Up
P31153	S-adenosylmethionine synthase isoform type-2 OS=Homo sapiens OX=9606 GN=MAT2A PE=1 SV=1	43.6	6.48	207.73	1.668	0.74	0.696242	0.932827	Stable
P31327	Carbamoyl-phosphate synthase [ammonia], mitochondrial OS=Homo sapiens OX=9606 GN=CPS1 PE=1 SV=2	164.8	6.74	1255.76	2.855	1.51	0.225826	0.740883	Stable
P31350	Ribonucleoside-diphosphate reductase subunit M2 OS=Homo sapiens OX=9606 GN=RRM2 PE=1 SV=1	44.8	5.38	7.47	1.603	0.68	0.684503	0.929201	Stable
P31512	Dimethylaniline monooxygenase [N-oxide-forming] 4 OS=Homo sapiens OX=9606 GN=FMO4 PE=1 SV=3	63.3	8.46	0	0.183	-2.45	0.0224534	0.253802	Down
P31689	DnaJ homolog subfamily A member 1 OS=Homo sapiens OX=9606 GN=DNAJA1 PE=1 SV=2	44.8	7.08	63.84	1.251	0.32	0.960905	0.994989	Stable
P31749	RAC-alpha serine/threonine-protein kinase OS=Homo sapiens OX=9606 GN=AKT1 PE=1 SV=2	55.7	6.07	3.63	0.939	-0.09	0.908845	0.991537	Stable
P31751	RAC-beta serine/threonine-protein kinase OS=Homo sapiens OX=9606 GN=AKT2 PE=1 SV=2	55.7	6.37	3.75	1.017	0.02	0.800858	0.970517	Stable
P31930	Cytochrome b-c1 complex subunit 1, mitochondrial OS=Homo sapiens OX=9606 GN=UQCRC1 PE=1 SV=3	52.6	6.37	135	3.351	1.74	0.145515	0.661396	Stable
P31937	3-hydroxyisobutyrate dehydrogenase, mitochondrial OS=Homo sapiens OX=9606 GN=HIBADH PE=1 SV=2	35.3	8.13	69.58	3.21	1.68	0.164541	0.685852	Stable
P31939	Bifunctional purine biosynthesis protein ATIC OS=Homo sapiens OX=9606 GN=ATIC PE=1 SV=3	64.6	6.71	354.92	0.721	-0.47	0.373269	0.821313	Stable
P31942	Heterogeneous nuclear ribonucleoprotein H3 OS=Homo sapiens OX=9606 GN=HNRNPH3 PE=1 SV=2	36.9	6.87	22.54	1.497	0.58	0.822069	0.973937	Stable
P31943	Heterogeneous nuclear ribonucleoprotein H OS=Homo sapiens OX=9606 GN=HNRNPH1 PE=1 SV=4	49.2	6.3	127.68	2.626	1.39	0.278557	0.770345	Stable
P31944	Caspase-14 OS=Homo sapiens OX=9606 GN=CASP14 PE=1 SV=2	27.7	5.58	10.35	0.01	-6.64	1e-17	1.72567e-16	Down
P31946	14-3-3 protein beta/alpha OS=Homo sapiens OX=9606 GN=YWHAB PE=1 SV=3	28.1	4.83	218.85	2.574	1.36	0.292418	0.776347	Stable
P31947	14-3-3 protein sigma OS=Homo sapiens OX=9606 GN=SFN PE=1 SV=1	27.8	4.74	137.71	1.625	0.7	0.72597	0.946562	Stable
P31948	Stress-induced-phosphoprotein 1 OS=Homo sapiens OX=9606 GN=STIP1 PE=1 SV=1	62.6	6.8	317.63	2.336	1.22	0.365855	0.814454	Stable
P31949	Protein S100-A11 OS=Homo sapiens OX=9606 GN=S100A11 PE=1 SV=2	11.7	7.12	52.83	2.263	1.18	0.391809	0.829606	Stable
P32004	Neural cell adhesion molecule L1 OS=Homo sapiens OX=9606 GN=L1CAM PE=1 SV=2	139.9	6.24	84.3	1.544	0.63	0.785336	0.967252	Stable
P32119	Peroxiredoxin-2 OS=Homo sapiens OX=9606 GN=PRDX2 PE=1 SV=5	21.9	5.97	86.54	1.738	0.8	0.650429	0.915517	Stable
P32320	Cytidine deaminase OS=Homo sapiens OX=9606 GN=CDA PE=1 SV=2	16.2	6.92	91.6	1.331	0.41	0.964032	0.995523	Stable
P32322	Pyrroline-5-carboxylate reductase 1, mitochondrial OS=Homo sapiens OX=9606 GN=PYCR1 PE=1 SV=2	33.3	7.61	113.09	0.602	-0.73	0.243614	0.753974	Stable
P32519	ETS-related transcription factor Elf-1 OS=Homo sapiens OX=9606 GN=ELF1 PE=1 SV=2	67.5	5.21	36.26	0.578	-0.79	0.219648	0.738388	Stable
P32780	General transcription factor IIH subunit 1 OS=Homo sapiens OX=9606 GN=GTF2H1 PE=1 SV=1	62	8.66	3.9	1.899	0.93	0.288795	0.77541	Stable
P32929	Cystathionine gamma-lyase OS=Homo sapiens OX=9606 GN=CTH PE=1 SV=3	44.5	6.7	22.59	1.888	0.92	0.562182	0.897948	Stable
P32969	60S ribosomal protein L9 OS=Homo sapiens OX=9606 GN=RPL9 PE=1 SV=1	21.9	9.95	227.52	1.065	0.09	0.768193	0.961542	Stable
P33176	Kinesin-1 heavy chain OS=Homo sapiens OX=9606 GN=KIF5B PE=1 SV=1	109.6	6.51	430.72	1.27	0.34	0.97901	0.998575	Stable
P33316	Deoxyuridine 5'-triphosphate nucleotidohydrolase, mitochondrial OS=Homo sapiens OX=9606 GN=DUT PE=1 SV=4	26.5	9.36	141.18	0.725	-0.46	0.377944	0.824185	Stable
P33527	Multidrug resistance-associated protein 1 OS=Homo sapiens OX=9606 GN=ABCC1 PE=1 SV=3	171.5	7.11	7.06	3.734	1.9	0.0315818	0.308759	Up
P33552	Cyclin-dependent kinases regulatory subunit 2 OS=Homo sapiens OX=9606 GN=CKS2 PE=1 SV=1	9.9	8.46	9.19	2.742	1.46	0.0944823	0.573322	Stable
P33897	ATP-binding cassette sub-family D member 1 OS=Homo sapiens OX=9606 GN=ABCD1 PE=1 SV=2	82.9	8.95	2.27	100	6.64	1e-17	1.72567e-16	Up
P33991	DNA replication licensing factor MCM4 OS=Homo sapiens OX=9606 GN=MCM4 PE=1 SV=5	96.5	6.74	207.02	1.36	0.44	0.937627	0.993323	Stable
P33992	DNA replication licensing factor MCM5 OS=Homo sapiens OX=9606 GN=MCM5 PE=1 SV=5	82.2	8.37	306.58	1.397	0.48	0.904933	0.990242	Stable
P33993	DNA replication licensing factor MCM7 OS=Homo sapiens OX=9606 GN=MCM7 PE=1 SV=4	81.3	6.46	182.77	0.548	-0.87	0.189838	0.715971	Stable
P34896	Serine hydroxymethyltransferase, cytosolic OS=Homo sapiens OX=9606 GN=SHMT1 PE=1 SV=1	53	7.71	57.63	1.932	0.95	0.538886	0.892842	Stable
P34897	Serine hydroxymethyltransferase, mitochondrial OS=Homo sapiens OX=9606 GN=SHMT2 PE=1 SV=3	56	8.53	232.41	1.735	0.79	0.652496	0.915827	Stable
P34932	Heat shock 70 kDa protein 4 OS=Homo sapiens OX=9606 GN=HSPA4 PE=1 SV=4	94.3	5.19	210.71	2.675	1.42	0.266349	0.762368	Stable
P34949	Mannose-6-phosphate isomerase OS=Homo sapiens OX=9606 GN=MPI PE=1 SV=2	46.6	5.95	0	0.966	-0.05	0.841021	0.980181	Stable
P35052	Glypican-1 OS=Homo sapiens OX=9606 GN=GPC1 PE=1 SV=2	61.6	7.3	1.77	2.782	1.48	0.0700592	0.494817	Stable
P35080	Profilin-2 OS=Homo sapiens OX=9606 GN=PFN2 PE=1 SV=3	15	6.99	86.51	0.994	-0.01	0.688778	0.930136	Stable
P35221	Catenin alpha-1 OS=Homo sapiens OX=9606 GN=CTNNA1 PE=1 SV=1	100	6.29	167.24	2.986	1.58	0.200736	0.721978	Stable
P35227	Polycomb group RING finger protein 2 OS=Homo sapiens OX=9606 GN=PCGF2 PE=1 SV=1	37.8	7.96	1.63	2.396	1.26	0.140625	0.657386	Stable
P35232	Prohibitin 1 OS=Homo sapiens OX=9606 GN=PHB1 PE=1 SV=1	29.8	5.76	80.02	0.995	-0.01	0.689382	0.930136	Stable
P35237	Serpin B6 OS=Homo sapiens OX=9606 GN=SERPINB6 PE=1 SV=3	42.6	5.27	106.37	1.639	0.71	0.716551	0.941313	Stable
P35241	Radixin OS=Homo sapiens OX=9606 GN=RDX PE=1 SV=1	68.5	6.37	285.81	2.624	1.39	0.279093	0.770345	Stable
P35244	Replication protein A 14 kDa subunit OS=Homo sapiens OX=9606 GN=RPA3 PE=1 SV=1	13.6	5.08	60.53	3.184	1.67	0.168338	0.691657	Stable
P35249	Replication factor C subunit 4 OS=Homo sapiens OX=9606 GN=RFC4 PE=1 SV=2	39.7	8.02	89.11	0.656	-0.61	0.300419	0.785889	Stable
P35250	Replication factor C subunit 2 OS=Homo sapiens OX=9606 GN=RFC2 PE=1 SV=3	39.1	6.44	83.34	1.222	0.29	0.932013	0.993323	Stable
P35251	Replication factor C subunit 1 OS=Homo sapiens OX=9606 GN=RFC1 PE=1 SV=4	128.2	9.36	45.12	1.7	0.77	0.672783	0.924363	Stable
P35268	60S ribosomal protein L22 OS=Homo sapiens OX=9606 GN=RPL22 PE=1 SV=2	14.8	9.19	19.26	1.296	0.37	0.99589	0.999251	Stable
P35269	General transcription factor IIF subunit 1 OS=Homo sapiens OX=9606 GN=GTF2F1 PE=1 SV=2	58.2	7.49	47.16	1.387	0.47	0.913537	0.992224	Stable
P35270	Sepiapterin reductase OS=Homo sapiens OX=9606 GN=SPR PE=1 SV=1	28	8.05	29.63	0.954	-0.07	0.689728	0.930361	Stable
P35520	Cystathionine beta-synthase OS=Homo sapiens OX=9606 GN=CBS PE=1 SV=2	60.5	6.65	2.3	100	6.64	1e-17	1.72567e-16	Up
P35527	Keratin, type I cytoskeletal 9 OS=Homo sapiens OX=9606 GN=KRT9 PE=1 SV=3	62	5.24	491.76	0.387	-1.37	0.0653224	0.479679	Stable
P35555	Fibrillin-1 OS=Homo sapiens OX=9606 GN=FBN1 PE=1 SV=4	312.1	4.93	14.86	0.853	-0.23	0.846051	0.982497	Stable
P35556	Fibrillin-2 OS=Homo sapiens OX=9606 GN=FBN2 PE=1 SV=3	314.6	4.86	40.1	1.07	0.1	0.841328	0.980209	Stable
P35568	Insulin receptor substrate 1 OS=Homo sapiens OX=9606 GN=IRS1 PE=1 SV=1	131.5	8.54	2.75	0.593	-0.75	0.605396	0.901856	Stable
P35573	Glycogen debranching enzyme OS=Homo sapiens OX=9606 GN=AGL PE=1 SV=3	174.7	6.76	43.65	1.325	0.41	0.855854	0.98436	Stable
P35579	Myosin-9 OS=Homo sapiens OX=9606 GN=MYH9 PE=1 SV=4	226.4	5.6	968.3	2.49	1.32	0.316183	0.793696	Stable
P35606	Coatomer subunit beta' OS=Homo sapiens OX=9606 GN=COPB2 PE=1 SV=2	102.4	5.27	130.46	1.923	0.94	0.543692	0.894975	Stable
P35610	Sterol O-acyltransferase 1 OS=Homo sapiens OX=9606 GN=SOAT1 PE=1 SV=3	64.7	8.94	106.26	1.113	0.15	0.820208	0.973937	Stable
P35613	Basigin OS=Homo sapiens OX=9606 GN=BSG PE=1 SV=2	42.2	5.66	53.56	3.855	1.95	0.0949794	0.573322	Stable
P35625	Metalloproteinase inhibitor 3 OS=Homo sapiens OX=9606 GN=TIMP3 PE=1 SV=2	24.1	8.72	7.23	1.133	0.18	0.691399	0.931158	Stable
P35637	RNA-binding protein FUS OS=Homo sapiens OX=9606 GN=FUS PE=1 SV=1	53.4	9.36	185.84	2.945	1.56	0.208176	0.726951	Stable
P35658	Nuclear pore complex protein Nup214 OS=Homo sapiens OX=9606 GN=NUP214 PE=1 SV=2	213.5	7.47	237.85	1.393	0.48	0.908191	0.991537	Stable
P35659	Protein DEK OS=Homo sapiens OX=9606 GN=DEK PE=1 SV=1	42.6	8.56	129	0.826	-0.28	0.494713	0.877725	Stable
P35754	Glutaredoxin-1 OS=Homo sapiens OX=9606 GN=GLRX PE=1 SV=2	11.8	8.09	49.95	0.251	-1.99	0.01238	0.160629	Down
P35908	Keratin, type II cytoskeletal 2 epidermal OS=Homo sapiens OX=9606 GN=KRT2 PE=1 SV=2	65.4	8	595.05	0.216	-2.21	0.00635491	0.0916417	Down
P35998	26S proteasome regulatory subunit 7 OS=Homo sapiens OX=9606 GN=PSMC2 PE=1 SV=3	48.6	5.95	159.88	1.25	0.32	0.959934	0.994989	Stable
P36404	ADP-ribosylation factor-like protein 2 OS=Homo sapiens OX=9606 GN=ARL2 PE=1 SV=4	20.9	6.34	0	2.236	1.16	0.170584	0.694273	Stable
P36405	ADP-ribosylation factor-like protein 3 OS=Homo sapiens OX=9606 GN=ARL3 PE=1 SV=2	20.4	7.24	48.28	1.176	0.23	0.88541	0.986818	Stable
P36507	Dual specificity mitogen-activated protein kinase kinase 2 OS=Homo sapiens OX=9606 GN=MAP2K2 PE=1 SV=1	44.4	6.55	95.16	0.462	-1.11	0.116429	0.623841	Stable
P36542	ATP synthase subunit gamma, mitochondrial OS=Homo sapiens OX=9606 GN=ATP5F1C PE=1 SV=1	33	9.22	105.29	1.402	0.49	0.900611	0.990098	Stable
P36543	V-type proton ATPase subunit E 1 OS=Homo sapiens OX=9606 GN=ATP6V1E1 PE=1 SV=1	26.1	8	42.1	0.643	-0.64	0.286067	0.774262	Stable
P36578	60S ribosomal protein L4 OS=Homo sapiens OX=9606 GN=RPL4 PE=1 SV=5	47.7	11.06	465.78	0.698	-0.52	0.346546	0.80691	Stable
P36639	Oxidized purine nucleoside triphosphate hydrolase OS=Homo sapiens OX=9606 GN=NUDT1 PE=1 SV=4	17.9	5.08	1.91	0.193	-2.37	0.0109045	0.14438	Down
P36776	Lon protease homolog, mitochondrial OS=Homo sapiens OX=9606 GN=LONP1 PE=1 SV=2	106.4	6.39	151.9	1	0	0.69589	0.932827	Stable
P36871	Phosphoglucomutase-1 OS=Homo sapiens OX=9606 GN=PGM1 PE=1 SV=3	61.4	6.76	70.91	1.893	0.92	0.559655	0.897948	Stable
P36873	Serine/threonine-protein phosphatase PP1-gamma catalytic subunit OS=Homo sapiens OX=9606 GN=PPP1CC PE=1 SV=1	37	6.54	193.3	0.514	-0.96	0.159018	0.676889	Stable
P36897	TGF-beta receptor type-1 OS=Homo sapiens OX=9606 GN=TGFBR1 PE=1 SV=1	55.9	7.55	19.74	100	6.64	1e-17	1.72567e-16	Up
P36915	Guanine nucleotide-binding protein-like 1 OS=Homo sapiens OX=9606 GN=GNL1 PE=1 SV=2	68.6	5.8	6.54	0.396	-1.34	0.202523	0.721978	Stable
P36952	Serpin B5 OS=Homo sapiens OX=9606 GN=SERPINB5 PE=1 SV=2	42.1	6.05	1.65	0.246	-2.02	0.063349	0.471034	Stable
P36957	Dihydrolipoyllysine-residue succinyltransferase component of 2-oxoglutarate dehydrogenase complex, mitochondrial OS=Homo sapiens OX=9606 GN=DLST PE=1 SV=4	48.7	8.95	67.16	1.788	0.84	0.619894	0.90643	Stable
P36969	Phospholipid hydroperoxide glutathione peroxidase OS=Homo sapiens OX=9606 GN=GPX4 PE=1 SV=3	22.2	8.37	1.67	1.469	0.56	0.415187	0.841257	Stable
P37108	Signal recognition particle 14 kDa protein OS=Homo sapiens OX=9606 GN=SRP14 PE=1 SV=2	14.6	10.04	77.04	1.003	0	0.698588	0.933213	Stable
P37198	Nuclear pore glycoprotein p62 OS=Homo sapiens OX=9606 GN=NUP62 PE=1 SV=3	53.2	5.31	61.45	4.984	2.32	0.0369262	0.331887	Up
P37235	Hippocalcin-like protein 1 OS=Homo sapiens OX=9606 GN=HPCAL1 PE=1 SV=3	22.3	5.35	47.62	4.471	2.16	0.0579507	0.44711	Stable
P37268	Squalene synthase OS=Homo sapiens OX=9606 GN=FDFT1 PE=1 SV=1	48.1	6.54	55	7.297	2.87	0.00781244	0.108723	Up
P37275	Zinc finger E-box-binding homeobox 1 OS=Homo sapiens OX=9606 GN=ZEB1 PE=1 SV=2	124	4.94	1.6	2.11	1.08	0.159467	0.676889	Stable
P37802	Transgelin-2 OS=Homo sapiens OX=9606 GN=TAGLN2 PE=1 SV=3	22.4	8.25	334.21	0.785	-0.35	0.446538	0.862733	Stable
P37837	Transaldolase OS=Homo sapiens OX=9606 GN=TALDO1 PE=1 SV=2	37.5	6.81	139.94	1.372	0.46	0.927171	0.993323	Stable
P37840	Alpha-synuclein OS=Homo sapiens OX=9606 GN=SNCA PE=1 SV=1	14.5	4.7	36.04	2.196	1.14	0.416606	0.841257	Stable
P38117	Electron transfer flavoprotein subunit beta OS=Homo sapiens OX=9606 GN=ETFB PE=1 SV=3	27.8	8.1	86.7	3.823	1.93	0.097499	0.577576	Stable
P38159	RNA-binding motif protein, X chromosome OS=Homo sapiens OX=9606 GN=RBMX PE=1 SV=3	42.3	10.05	115.81	1.789	0.84	0.619008	0.90643	Stable
P38398	Breast cancer type 1 susceptibility protein OS=Homo sapiens OX=9606 GN=BRCA1 PE=1 SV=2	207.6	5.41	7.9	0.562	-0.83	0.481095	0.874674	Stable
P38432	Coilin OS=Homo sapiens OX=9606 GN=COIL PE=1 SV=1	62.6	9.07	24.42	1.004	0.01	0.844675	0.982229	Stable
P38435	Vitamin K-dependent gamma-carboxylase OS=Homo sapiens OX=9606 GN=GGCX PE=1 SV=2	87.5	8.02	1.84	0.633	-0.66	0.627251	0.907677	Stable
P38571	Lysosomal acid lipase/cholesteryl ester hydrolase OS=Homo sapiens OX=9606 GN=LIPA PE=1 SV=2	45.4	6.92	6.06	0.872	-0.2	0.768036	0.961542	Stable
P38606	V-type proton ATPase catalytic subunit A OS=Homo sapiens OX=9606 GN=ATP6V1A PE=1 SV=2	68.3	5.52	108.02	1.162	0.22	0.870975	0.984685	Stable
P38646	Stress-70 protein, mitochondrial OS=Homo sapiens OX=9606 GN=HSPA9 PE=1 SV=2	73.6	6.16	629	2.513	1.33	0.309421	0.788322	Stable
P38919	Eukaryotic initiation factor 4A-III OS=Homo sapiens OX=9606 GN=EIF4A3 PE=1 SV=4	46.8	6.73	286.11	1.932	0.95	0.538895	0.892842	Stable
P39019	40S ribosomal protein S19 OS=Homo sapiens OX=9606 GN=RPS19 PE=1 SV=2	16.1	10.32	190.57	0.794	-0.33	0.457275	0.866153	Stable
P39023	60S ribosomal protein L3 OS=Homo sapiens OX=9606 GN=RPL3 PE=1 SV=2	46.1	10.18	289.83	0.723	-0.47	0.375198	0.82138	Stable
P39656	Dolichyl-diphosphooligosaccharide--protein glycosyltransferase 48 kDa subunit OS=Homo sapiens OX=9606 GN=DDOST PE=1 SV=4	50.8	6.55	97.15	3.986	2	0.0852645	0.546098	Stable
P39687	Acidic leucine-rich nuclear phosphoprotein 32 family member A OS=Homo sapiens OX=9606 GN=ANP32A PE=1 SV=1	28.6	4.09	126.72	1.578	0.66	0.760035	0.959453	Stable
P39748	Flap endonuclease 1 OS=Homo sapiens OX=9606 GN=FEN1 PE=1 SV=1	42.6	8.62	125.91	2.652	1.41	0.272085	0.766369	Stable
P39880	Homeobox protein cut-like 1 OS=Homo sapiens OX=9606 GN=CUX1 PE=1 SV=3	164.1	5.9	9.4	0.761	-0.39	0.836738	0.977383	Stable
P40121	Macrophage-capping protein OS=Homo sapiens OX=9606 GN=CAPG PE=1 SV=2	38.5	6.19	83.68	0.962	-0.06	0.651738	0.915827	Stable
P40123	Adenylyl cyclase-associated protein 2 OS=Homo sapiens OX=9606 GN=CAP2 PE=1 SV=1	52.8	6.37	25.18	0.745	-0.42	0.600097	0.900241	Stable
P40222	Alpha-taxilin OS=Homo sapiens OX=9606 GN=TXLNA PE=1 SV=3	61.9	6.52	33.83	4.537	2.18	0.055052	0.429223	Stable
P40227	T-complex protein 1 subunit zeta OS=Homo sapiens OX=9606 GN=CCT6A PE=1 SV=3	58	6.68	215.64	1.491	0.58	0.826586	0.973937	Stable
P40261	Nicotinamide N-methyltransferase OS=Homo sapiens OX=9606 GN=NNMT PE=1 SV=1	29.6	5.74	38.56	1.734	0.79	0.653365	0.915827	Stable
P40429	60S ribosomal protein L13a OS=Homo sapiens OX=9606 GN=RPL13A PE=1 SV=2	23.6	10.93	95.69	0.616	-0.7	0.257737	0.759666	Stable
P40616	ADP-ribosylation factor-like protein 1 OS=Homo sapiens OX=9606 GN=ARL1 PE=1 SV=1	20.4	5.72	21.58	1.843	0.88	0.485615	0.874674	Stable
P40763	Signal transducer and activator of transcription 3 OS=Homo sapiens OX=9606 GN=STAT3 PE=1 SV=2	88	6.3	136.75	1.376	0.46	0.923673	0.993323	Stable
P40818	Ubiquitin carboxyl-terminal hydrolase 8 OS=Homo sapiens OX=9606 GN=USP8 PE=1 SV=1	127.4	8.51	34.79	0.504	-0.99	0.15002	0.668954	Stable
P40855	Peroxisomal biogenesis factor 19 OS=Homo sapiens OX=9606 GN=PEX19 PE=1 SV=1	32.8	4.34	19.84	2.356	1.24	0.21857	0.73812	Stable
P40925	Malate dehydrogenase, cytoplasmic OS=Homo sapiens OX=9606 GN=MDH1 PE=1 SV=4	36.4	7.36	120.23	1.003	0	0.69918	0.933213	Stable
P40926	Malate dehydrogenase, mitochondrial OS=Homo sapiens OX=9606 GN=MDH2 PE=1 SV=3	35.5	8.68	357.3	3.36	1.75	0.144323	0.660313	Stable
P40937	Replication factor C subunit 5 OS=Homo sapiens OX=9606 GN=RFC5 PE=1 SV=1	38.5	7.2	83.42	1.816	0.86	0.602948	0.901673	Stable
P40938	Replication factor C subunit 3 OS=Homo sapiens OX=9606 GN=RFC3 PE=1 SV=2	40.5	8.34	118.48	1.251	0.32	0.960939	0.994989	Stable
P40939	Trifunctional enzyme subunit alpha, mitochondrial OS=Homo sapiens OX=9606 GN=HADHA PE=1 SV=2	82.9	9.04	312.21	3.19	1.67	0.167479	0.690057	Stable
P41091	Eukaryotic translation initiation factor 2 subunit 3 OS=Homo sapiens OX=9606 GN=EIF2S3 PE=1 SV=3	51.1	8.4	265.56	1.121	0.16	0.827863	0.974361	Stable
P41214	Eukaryotic translation initiation factor 2D OS=Homo sapiens OX=9606 GN=EIF2D PE=1 SV=3	64.7	7.65	19.05	0.524	-0.93	0.378196	0.824387	Stable
P41223	Protein BUD31 homolog OS=Homo sapiens OX=9606 GN=BUD31 PE=1 SV=2	17	8.82	58.58	0.701	-0.51	0.349968	0.80691	Stable
P41227	N-alpha-acetyltransferase 10 OS=Homo sapiens OX=9606 GN=NAA10 PE=1 SV=1	26.4	5.64	69.42	1.247	0.32	0.957163	0.994989	Stable
P41229	Lysine-specific demethylase 5C OS=Homo sapiens OX=9606 GN=KDM5C PE=1 SV=2	175.6	5.58	0	0.649	-0.62	0.7043	0.93665	Stable
P41236	Protein phosphatase inhibitor 2 OS=Homo sapiens OX=9606 GN=PPP1R2 PE=1 SV=2	23	4.74	40.94	2.873	1.52	0.222127	0.740883	Stable
P41240	Tyrosine-protein kinase CSK OS=Homo sapiens OX=9606 GN=CSK PE=1 SV=1	50.7	7.06	17.28	0.581	-0.78	0.335486	0.801017	Stable
P41250	Glycine--tRNA ligase OS=Homo sapiens OX=9606 GN=GARS1 PE=1 SV=3	83.1	7.03	102.07	1.505	0.59	0.816032	0.973937	Stable
P41252	Isoleucine--tRNA ligase, cytoplasmic OS=Homo sapiens OX=9606 GN=IARS1 PE=1 SV=2	144.4	6.15	323.87	1.338	0.42	0.957332	0.994989	Stable
P41567	Eukaryotic translation initiation factor 1 OS=Homo sapiens OX=9606 GN=EIF1 PE=1 SV=1	12.7	7.44	45.07	2.336	1.22	0.365606	0.814454	Stable
P41743	Protein kinase C iota type OS=Homo sapiens OX=9606 GN=PRKCI PE=1 SV=2	68.2	5.85	56.01	0.367	-1.45	0.0544422	0.425109	Stable
P42025	Beta-centractin OS=Homo sapiens OX=9606 GN=ACTR1B PE=1 SV=1	42.3	6.4	66.14	100	6.64	1e-17	1.72567e-16	Up
P42126	Enoyl-CoA delta isomerase 1, mitochondrial OS=Homo sapiens OX=9606 GN=ECI1 PE=1 SV=1	32.8	8.54	48.24	1.983	0.99	0.513024	0.881286	Stable
P42166	Lamina-associated polypeptide 2, isoform alpha OS=Homo sapiens OX=9606 GN=TMPO PE=1 SV=2	75.4	7.66	286.98	2.459	1.3	0.325631	0.797665	Stable
P42167	Lamina-associated polypeptide 2, isoforms beta/gamma OS=Homo sapiens OX=9606 GN=TMPO PE=1 SV=2	50.6	9.38	172.88	2.078	1.06	0.46774	0.868955	Stable
P42224	Signal transducer and activator of transcription 1-alpha/beta OS=Homo sapiens OX=9606 GN=STAT1 PE=1 SV=2	87.3	6.05	54.69	2.148	1.1	0.437306	0.855592	Stable
P42229	Signal transducer and activator of transcription 5A OS=Homo sapiens OX=9606 GN=STAT5A PE=1 SV=1	90.6	6.39	48.22	0.806	-0.31	0.625921	0.907677	Stable
P42285	Exosome RNA helicase MTR4 OS=Homo sapiens OX=9606 GN=MTREX PE=1 SV=3	117.7	6.52	145.35	0.999	0	0.694064	0.932485	Stable
P42330	Aldo-keto reductase family 1 member C3 OS=Homo sapiens OX=9606 GN=AKR1C3 PE=1 SV=4	36.8	7.94	172.95	0.486	-1.04	0.13538	0.652222	Stable
P42345	Serine/threonine-protein kinase mTOR OS=Homo sapiens OX=9606 GN=MTOR PE=1 SV=1	288.7	7.17	2.97	0.483	-1.05	0.184004	0.715971	Stable
P42566	Epidermal growth factor receptor substrate 15 OS=Homo sapiens OX=9606 GN=EPS15 PE=1 SV=2	98.6	4.64	18.48	0.681	-0.55	0.632608	0.908343	Stable
P42575	Caspase-2 OS=Homo sapiens OX=9606 GN=CASP2 PE=1 SV=2	50.7	6.81	6.71	0.01	-6.64	1e-17	1.72567e-16	Down
P42695	Condensin-2 complex subunit D3 OS=Homo sapiens OX=9606 GN=NCAPD3 PE=1 SV=2	168.8	7.5	18.96	0.807	-0.31	0.755255	0.958778	Stable
P42696	RNA-binding protein 34 OS=Homo sapiens OX=9606 GN=RBM34 PE=1 SV=2	48.5	10.11	51.14	1.408	0.49	0.895886	0.989584	Stable
P42704	Leucine-rich PPR motif-containing protein, mitochondrial OS=Homo sapiens OX=9606 GN=LRPPRC PE=1 SV=3	157.8	6.13	643.99	2.748	1.46	0.249018	0.753974	Stable
P42765	3-ketoacyl-CoA thiolase, mitochondrial OS=Homo sapiens OX=9606 GN=ACAA2 PE=1 SV=2	41.9	8.09	214.86	1.001	0	0.696677	0.932928	Stable
P42766	60S ribosomal protein L35 OS=Homo sapiens OX=9606 GN=RPL35 PE=1 SV=2	14.5	11.05	73.84	0.679	-0.56	0.325272	0.797665	Stable
P42773	Cyclin-dependent kinase 4 inhibitor C OS=Homo sapiens OX=9606 GN=CDKN2C PE=1 SV=1	18.1	6.52	5.8	0.491	-1.03	0.303883	0.786442	Stable
P42785	Lysosomal Pro-X carboxypeptidase OS=Homo sapiens OX=9606 GN=PRCP PE=1 SV=1	55.8	7.21	5.45	1.064	0.09	0.925079	0.993323	Stable
P42892	Endothelin-converting enzyme 1 OS=Homo sapiens OX=9606 GN=ECE1 PE=1 SV=2	87.1	5.88	15.6	1.11	0.15	0.817026	0.973937	Stable
P43034	Platelet-activating factor acetylhydrolase IB subunit beta OS=Homo sapiens OX=9606 GN=PAFAH1B1 PE=1 SV=2	46.6	7.37	118.08	0.748	-0.42	0.403926	0.834701	Stable
P43121	Cell surface glycoprotein MUC18 OS=Homo sapiens OX=9606 GN=MCAM PE=1 SV=2	71.6	5.76	57.6	6.7	2.74	0.0119324	0.155603	Up
P43155	Carnitine O-acetyltransferase OS=Homo sapiens OX=9606 GN=CRAT PE=1 SV=5	70.8	8.44	3.76	0.793	-0.33	0.763052	0.959977	Stable
P43243	Matrin-3 OS=Homo sapiens OX=9606 GN=MATR3 PE=1 SV=2	94.6	6.25	293.69	1.11	0.15	0.816477	0.973937	Stable
P43246	DNA mismatch repair protein Msh2 OS=Homo sapiens OX=9606 GN=MSH2 PE=1 SV=1	104.7	5.77	128.71	1.836	0.88	0.591378	0.899508	Stable
P43304	Glycerol-3-phosphate dehydrogenase, mitochondrial OS=Homo sapiens OX=9606 GN=GPD2 PE=1 SV=3	80.8	7.69	52.21	1.367	0.45	0.931712	0.993323	Stable
P43307	Translocon-associated protein subunit alpha OS=Homo sapiens OX=9606 GN=SSR1 PE=1 SV=3	32.2	4.49	5.89	2.972	1.57	0.203219	0.721978	Stable
P43353	Aldehyde dehydrogenase family 3 member B1 OS=Homo sapiens OX=9606 GN=ALDH3B1 PE=1 SV=1	51.8	7.62	17.18	100	6.64	1e-17	1.72567e-16	Up
P43355	Melanoma-associated antigen 1 OS=Homo sapiens OX=9606 GN=MAGEA1 PE=1 SV=1	34.3	4.86	12.47	3.126	1.64	0.0919847	0.56471	Stable
P43357	Melanoma-associated antigen 3 OS=Homo sapiens OX=9606 GN=MAGEA3 PE=1 SV=1	34.7	4.59	0	1.654	0.73	0.300736	0.785889	Stable
P43487	Ran-specific GTPase-activating protein OS=Homo sapiens OX=9606 GN=RANBP1 PE=1 SV=1	23.3	5.29	50.57	1.967	0.98	0.521058	0.884234	Stable
P43490	Nicotinamide phosphoribosyltransferase OS=Homo sapiens OX=9606 GN=NAMPT PE=1 SV=1	55.5	7.15	108.17	1.484	0.57	0.832714	0.975551	Stable
P43686	26S proteasome regulatory subunit 6B OS=Homo sapiens OX=9606 GN=PSMC4 PE=1 SV=2	47.3	5.21	129.4	0.623	-0.68	0.265034	0.762355	Stable
P43897	Elongation factor Ts, mitochondrial OS=Homo sapiens OX=9606 GN=TSFM PE=1 SV=2	35.4	8.38	88.21	4.071	2.03	0.0796098	0.530425	Stable
P45844	ATP-binding cassette sub-family G member 1 OS=Homo sapiens OX=9606 GN=ABCG1 PE=1 SV=3	75.5	7.81	2.54	0.01	-6.64	1e-17	1.72567e-16	Down
P45877	Peptidyl-prolyl cis-trans isomerase C OS=Homo sapiens OX=9606 GN=PPIC PE=1 SV=1	22.7	8.4	11.92	2.146	1.1	0.219006	0.73832	Stable
P45880	Voltage-dependent anion-selective channel protein 2 OS=Homo sapiens OX=9606 GN=VDAC2 PE=1 SV=2	31.5	7.56	204.8	2.757	1.46	0.246915	0.753974	Stable
P45973	Chromobox protein homolog 5 OS=Homo sapiens OX=9606 GN=CBX5 PE=1 SV=1	22.2	5.86	79.18	2.585	1.37	0.289433	0.775862	Stable
P45974	Ubiquitin carboxyl-terminal hydrolase 5 OS=Homo sapiens OX=9606 GN=USP5 PE=1 SV=2	95.7	5.03	18.07	0.902	-0.15	0.817691	0.973937	Stable
P45983	Mitogen-activated protein kinase 8 OS=Homo sapiens OX=9606 GN=MAPK8 PE=1 SV=2	48.3	6.89	38.66	0.51	-0.97	0.159496	0.676889	Stable
P45984	Mitogen-activated protein kinase 9 OS=Homo sapiens OX=9606 GN=MAPK9 PE=1 SV=2	48.1	5.63	40.58	0.359	-1.48	0.159418	0.676889	Stable
P46013	Proliferation marker protein Ki-67 OS=Homo sapiens OX=9606 GN=MKI67 PE=1 SV=2	358.5	9.45	367.76	2.607	1.38	0.283737	0.77282	Stable
P46019	Phosphorylase b kinase regulatory subunit alpha, liver isoform OS=Homo sapiens OX=9606 GN=PHKA2 PE=1 SV=1	138.3	6.44	7.82	0.01	-6.64	1e-17	1.72567e-16	Down
P46060	Ran GTPase-activating protein 1 OS=Homo sapiens OX=9606 GN=RANGAP1 PE=1 SV=1	63.5	4.68	236.82	1.273	0.35	0.981557	0.998892	Stable
P46063	ATP-dependent DNA helicase Q1 OS=Homo sapiens OX=9606 GN=RECQL PE=1 SV=3	73.4	7.88	183.26	3.055	1.61	0.188711	0.715971	Stable
P46087	Probable 28S rRNA (cytosine(4447)-C(5))-methyltransferase OS=Homo sapiens OX=9606 GN=NOP2 PE=1 SV=2	89.2	9.23	276.74	0.813	-0.3	0.47908	0.874674	Stable
P46100	Transcriptional regulator ATRX OS=Homo sapiens OX=9606 GN=ATRX PE=1 SV=6	282.4	6.55	2.01	100	6.64	1e-17	1.72567e-16	Up
P46108	Adapter molecule crk OS=Homo sapiens OX=9606 GN=CRK PE=1 SV=2	33.8	5.55	5.92	1.171	0.23	0.669822	0.923629	Stable
P46109	Crk-like protein OS=Homo sapiens OX=9606 GN=CRKL PE=1 SV=1	33.8	6.74	13.93	1.327	0.41	0.911571	0.99162	Stable
P46199	Translation initiation factor IF-2, mitochondrial OS=Homo sapiens OX=9606 GN=MTIF2 PE=1 SV=2	81.3	7.15	13.52	0.481	-1.06	0.211671	0.732023	Stable
P46379	Large proline-rich protein BAG6 OS=Homo sapiens OX=9606 GN=BAG6 PE=1 SV=2	119.3	5.6	19.51	2.871	1.52	0.0815879	0.536424	Stable
P46459	Vesicle-fusing ATPase OS=Homo sapiens OX=9606 GN=NSF PE=1 SV=3	82.5	6.95	151.86	1.063	0.09	0.7654	0.959977	Stable
P46734	Dual specificity mitogen-activated protein kinase kinase 3 OS=Homo sapiens OX=9606 GN=MAP2K3 PE=1 SV=2	39.3	7.43	49.78	0.498	-1.01	0.145503	0.661396	Stable
P46736	Lys-63-specific deubiquitinase BRCC36 OS=Homo sapiens OX=9606 GN=BRCC3 PE=1 SV=2	36	5.92	12.57	0.661	-0.6	0.590276	0.899485	Stable
P46776	60S ribosomal protein L27a OS=Homo sapiens OX=9606 GN=RPL27A PE=1 SV=2	16.6	11	106.54	1.342	0.42	0.953956	0.994989	Stable
P46777	60S ribosomal protein L5 OS=Homo sapiens OX=9606 GN=RPL5 PE=1 SV=3	34.3	9.72	245.33	2.238	1.16	0.401332	0.834364	Stable
P46778	60S ribosomal protein L21 OS=Homo sapiens OX=9606 GN=RPL21 PE=1 SV=2	18.6	10.49	149.48	0.84	-0.25	0.510475	0.880198	Stable
P46779	60S ribosomal protein L28 OS=Homo sapiens OX=9606 GN=RPL28 PE=1 SV=3	15.7	12.02	64.22	0.599	-0.74	0.240325	0.752724	Stable
P46781	40S ribosomal protein S9 OS=Homo sapiens OX=9606 GN=RPS9 PE=1 SV=3	22.6	10.65	135.33	2.017	1.01	0.49642	0.878154	Stable
P46782	40S ribosomal protein S5 OS=Homo sapiens OX=9606 GN=RPS5 PE=1 SV=4	22.9	9.72	150.57	0.61	-0.71	0.251856	0.753974	Stable
P46783	40S ribosomal protein S10 OS=Homo sapiens OX=9606 GN=RPS10 PE=1 SV=1	18.9	10.15	102.4	0.643	-0.64	0.286979	0.774262	Stable
P46926	Glucosamine-6-phosphate isomerase 1 OS=Homo sapiens OX=9606 GN=GNPDA1 PE=1 SV=1	32.6	6.92	81.44	0.899	-0.15	0.57909	0.899485	Stable
P46937	Transcriptional coactivator YAP1 OS=Homo sapiens OX=9606 GN=YAP1 PE=1 SV=2	54.4	5.17	53.25	0.446	-1.16	0.104364	0.597671	Stable
P46940	Ras GTPase-activating-like protein IQGAP1 OS=Homo sapiens OX=9606 GN=IQGAP1 PE=1 SV=1	189.1	6.48	627.67	2.094	1.07	0.460892	0.867215	Stable
P46976	Glycogenin-1 OS=Homo sapiens OX=9606 GN=GYG1 PE=1 SV=4	39.4	5.53	63.5	0.81	-0.3	0.476039	0.87322	Stable
P46977	Dolichyl-diphosphooligosaccharide--protein glycosyltransferase subunit STT3A OS=Homo sapiens OX=9606 GN=STT3A PE=1 SV=2	80.5	8.07	20.59	2.206	1.14	0.392649	0.829975	Stable
P47224	Guanine nucleotide exchange factor MSS4 OS=Homo sapiens OX=9606 GN=RABIF PE=1 SV=2	13.8	5.52	8.18	0.251	-1.99	0.0184622	0.218216	Down
P47712	Cytosolic phospholipase A2 OS=Homo sapiens OX=9606 GN=PLA2G4A PE=1 SV=2	85.2	5.38	25.36	1.472	0.56	0.842181	0.980209	Stable
P47755	F-actin-capping protein subunit alpha-2 OS=Homo sapiens OX=9606 GN=CAPZA2 PE=1 SV=3	32.9	5.85	102.5	2.68	1.42	0.265109	0.762355	Stable
P47756	F-actin-capping protein subunit beta OS=Homo sapiens OX=9606 GN=CAPZB PE=1 SV=4	31.3	5.59	174.84	2.483	1.31	0.31838	0.795098	Stable
P47813	Eukaryotic translation initiation factor 1A, X-chromosomal OS=Homo sapiens OX=9606 GN=EIF1AX PE=1 SV=2	16.5	5.24	31.3	3.633	1.86	0.114289	0.621466	Stable
P47897	Glutamine--tRNA ligase OS=Homo sapiens OX=9606 GN=QARS1 PE=1 SV=1	87.7	7.15	206.77	0.934	-0.1	0.619558	0.90643	Stable
P47914	60S ribosomal protein L29 OS=Homo sapiens OX=9606 GN=RPL29 PE=1 SV=2	17.7	11.66	28.78	1.068	0.1	0.771656	0.963443	Stable
P47985	Cytochrome b-c1 complex subunit Rieske, mitochondrial OS=Homo sapiens OX=9606 GN=UQCRFS1 PE=1 SV=2	29.6	8.32	41.61	0.688	-0.54	0.335454	0.801017	Stable
P48047	ATP synthase subunit O, mitochondrial OS=Homo sapiens OX=9606 GN=ATP5PO PE=1 SV=1	23.3	9.96	113.31	1.29	0.37	0.998071	0.999669	Stable
P48059	LIM and senescent cell antigen-like-containing domain protein 1 OS=Homo sapiens OX=9606 GN=LIMS1 PE=1 SV=4	37.2	8.05	75.77	1.367	0.45	0.931535	0.993323	Stable
P48147	Prolyl endopeptidase OS=Homo sapiens OX=9606 GN=PREP PE=1 SV=2	80.6	5.86	15.11	0.727	-0.46	0.535961	0.891383	Stable
P48444	Coatomer subunit delta OS=Homo sapiens OX=9606 GN=ARCN1 PE=1 SV=1	57.2	6.21	220.18	0.927	-0.11	0.612613	0.903883	Stable
P48449	Lanosterol synthase OS=Homo sapiens OX=9606 GN=LSS PE=1 SV=1	83.3	6.61	23.73	0.949	-0.08	0.691377	0.931158	Stable
P48506	Glutamate--cysteine ligase catalytic subunit OS=Homo sapiens OX=9606 GN=GCLC PE=1 SV=2	72.7	6.09	15.27	1.302	0.38	0.630971	0.908305	Stable
P48507	Glutamate--cysteine ligase regulatory subunit OS=Homo sapiens OX=9606 GN=GCLM PE=1 SV=1	30.7	6.02	23.26	1.628	0.7	0.652481	0.915827	Stable
P48509	CD151 antigen OS=Homo sapiens OX=9606 GN=CD151 PE=1 SV=3	28.3	7.47	25.02	1.476	0.56	0.838758	0.979308	Stable
P48553	Trafficking protein particle complex subunit 10 OS=Homo sapiens OX=9606 GN=TRAPPC10 PE=1 SV=2	142.1	6.04	2.78	0.737	-0.44	0.390598	0.829606	Stable
P48556	26S proteasome non-ATPase regulatory subunit 8 OS=Homo sapiens OX=9606 GN=PSMD8 PE=1 SV=2	39.6	9.7	86.39	1.078	0.11	0.781784	0.966525	Stable
P48634	Protein PRRC2A OS=Homo sapiens OX=9606 GN=PRRC2A PE=1 SV=3	228.7	9.45	58.93	0.528	-0.92	0.208727	0.727205	Stable
P48637	Glutathione synthetase OS=Homo sapiens OX=9606 GN=GSS PE=1 SV=1	52.4	5.92	10.4	0.685	-0.55	0.381681	0.82812	Stable
P48643	T-complex protein 1 subunit epsilon OS=Homo sapiens OX=9606 GN=CCT5 PE=1 SV=1	59.6	5.66	417.69	1.544	0.63	0.785435	0.967252	Stable
P48723	Heat shock 70 kDa protein 13 OS=Homo sapiens OX=9606 GN=HSPA13 PE=1 SV=1	51.9	5.76	8.49	1.828	0.87	0.287002	0.774262	Stable
P48729	Casein kinase I isoform alpha OS=Homo sapiens OX=9606 GN=CSNK1A1 PE=1 SV=2	38.9	9.57	22.71	0.588	-0.77	0.229097	0.743924	Stable
P48730	Casein kinase I isoform delta OS=Homo sapiens OX=9606 GN=CSNK1D PE=1 SV=2	47.3	9.74	3.08	2.042	1.03	0.214886	0.733707	Stable
P48735	Isocitrate dehydrogenase [NADP], mitochondrial OS=Homo sapiens OX=9606 GN=IDH2 PE=1 SV=2	50.9	8.69	45.57	1.234	0.3	0.944463	0.994989	Stable
P48739	Phosphatidylinositol transfer protein beta isoform OS=Homo sapiens OX=9606 GN=PITPNB PE=1 SV=2	31.5	6.87	70.59	0.445	-1.17	0.103737	0.596715	Stable
P48960	Adhesion G protein-coupled receptor E5 OS=Homo sapiens OX=9606 GN=ADGRE5 PE=1 SV=4	91.8	6.87	43.02	2.651	1.41	0.235058	0.748756	Stable
P49006	MARCKS-related protein OS=Homo sapiens OX=9606 GN=MARCKSL1 PE=1 SV=2	19.5	4.67	7.47	1.691	0.76	0.681253	0.928118	Stable
P49023	Paxillin OS=Homo sapiens OX=9606 GN=PXN PE=1 SV=3	64.5	6.19	60.25	0.828	-0.27	0.496665	0.878154	Stable
P49137	MAP kinase-activated protein kinase 2 OS=Homo sapiens OX=9606 GN=MAPKAPK2 PE=1 SV=1	45.5	8.68	10.11	0.664	-0.59	0.558115	0.897693	Stable
P49189	4-trimethylaminobutyraldehyde dehydrogenase OS=Homo sapiens OX=9606 GN=ALDH9A1 PE=1 SV=3	53.8	5.87	88.7	2.166	1.12	0.429929	0.849845	Stable
P49207	60S ribosomal protein L34 OS=Homo sapiens OX=9606 GN=RPL34 PE=1 SV=3	13.3	11.47	93.31	0.477	-1.07	0.128251	0.640884	Stable
P49247	Ribose-5-phosphate isomerase OS=Homo sapiens OX=9606 GN=RPIA PE=1 SV=3	33.2	8.54	1.8	0.01	-6.64	1e-17	1.72567e-16	Down
P49257	Protein ERGIC-53 OS=Homo sapiens OX=9606 GN=LMAN1 PE=1 SV=2	57.5	6.77	70.59	2.021	1.01	0.494476	0.877725	Stable
P49321	Nuclear autoantigenic sperm protein OS=Homo sapiens OX=9606 GN=NASP PE=1 SV=2	85.2	4.3	174.76	2.008	1.01	0.500845	0.878643	Stable
P49327	Fatty acid synthase OS=Homo sapiens OX=9606 GN=FASN PE=1 SV=3	273.3	6.44	892.89	1.683	0.75	0.686177	0.929201	Stable
P49336	Cyclin-dependent kinase 8 OS=Homo sapiens OX=9606 GN=CDK8 PE=1 SV=1	53.3	8.57	3.92	0.545	-0.88	0.446574	0.862733	Stable
P49354	Protein farnesyltransferase/geranylgeranyltransferase type-1 subunit alpha OS=Homo sapiens OX=9606 GN=FNTA PE=1 SV=1	44.4	5.08	25.58	0.929	-0.11	0.792614	0.969387	Stable
P49368	T-complex protein 1 subunit gamma OS=Homo sapiens OX=9606 GN=CCT3 PE=1 SV=4	60.5	6.49	401.19	1.902	0.93	0.555008	0.897032	Stable
P49406	39S ribosomal protein L19, mitochondrial OS=Homo sapiens OX=9606 GN=MRPL19 PE=1 SV=2	33.5	9.5	12.42	1.092	0.13	0.980319	0.998592	Stable
P49411	Elongation factor Tu, mitochondrial OS=Homo sapiens OX=9606 GN=TUFM PE=1 SV=2	49.5	7.61	309.96	2.377	1.25	0.351742	0.807966	Stable
P49419	Alpha-aminoadipic semialdehyde dehydrogenase OS=Homo sapiens OX=9606 GN=ALDH7A1 PE=1 SV=5	58.5	7.99	150.21	1.385	0.47	0.915274	0.992771	Stable
P49427	Ubiquitin-conjugating enzyme E2 R1 OS=Homo sapiens OX=9606 GN=CDC34 PE=1 SV=2	26.7	4.54	0	3.296	1.72	0.0404411	0.353058	Up
P49441	Inositol polyphosphate 1-phosphatase OS=Homo sapiens OX=9606 GN=INPP1 PE=1 SV=1	44	5.26	1.78	0.252	-1.99	0.0661605	0.483775	Stable
P49454	Centromere protein F OS=Homo sapiens OX=9606 GN=CENPF PE=1 SV=3	357.3	5.1	28.19	0.728	-0.46	0.736928	0.949497	Stable
P49458	Signal recognition particle 9 kDa protein OS=Homo sapiens OX=9606 GN=SRP9 PE=1 SV=2	10.1	7.97	49.89	1.616	0.69	0.732274	0.948655	Stable
P49459	Ubiquitin-conjugating enzyme E2 A OS=Homo sapiens OX=9606 GN=UBE2A PE=1 SV=2	17.3	5.15	4.9	1.95	0.96	0.277836	0.770345	Stable
P49585	Choline-phosphate cytidylyltransferase A OS=Homo sapiens OX=9606 GN=PCYT1A PE=1 SV=2	41.7	7.25	10.35	0.373	-1.42	0.118026	0.62669	Stable
P49588	Alanine--tRNA ligase, cytoplasmic OS=Homo sapiens OX=9606 GN=AARS1 PE=1 SV=2	106.7	5.53	252.49	0.88	-0.18	0.557481	0.897692	Stable
P49589	Cysteine--tRNA ligase, cytoplasmic OS=Homo sapiens OX=9606 GN=CARS1 PE=1 SV=3	85.4	6.76	39.47	1	0	0.695745	0.932827	Stable
P49591	Serine--tRNA ligase, cytoplasmic OS=Homo sapiens OX=9606 GN=SARS1 PE=1 SV=3	58.7	6.43	79.63	1.446	0.53	0.863468	0.984685	Stable
P49642	DNA primase small subunit OS=Homo sapiens OX=9606 GN=PRIM1 PE=1 SV=1	49.9	8.21	29.6	1.503	0.59	0.817171	0.973937	Stable
P49643	DNA primase large subunit OS=Homo sapiens OX=9606 GN=PRIM2 PE=1 SV=2	58.8	7.91	69.47	1.75	0.81	0.643159	0.912117	Stable
P49711	Transcriptional repressor CTCF OS=Homo sapiens OX=9606 GN=CTCF PE=1 SV=1	82.7	6.96	39.17	1.418	0.5	0.821387	0.973937	Stable
P49720	Proteasome subunit beta type-3 OS=Homo sapiens OX=9606 GN=PSMB3 PE=1 SV=2	22.9	6.55	61.18	1.872	0.9	0.571185	0.899485	Stable
P49721	Proteasome subunit beta type-2 OS=Homo sapiens OX=9606 GN=PSMB2 PE=1 SV=1	22.8	7.02	40.35	0.983	-0.02	0.676145	0.92573	Stable
P49736	DNA replication licensing factor MCM2 OS=Homo sapiens OX=9606 GN=MCM2 PE=1 SV=4	101.8	5.52	223.13	1.604	0.68	0.740781	0.951383	Stable
P49746	Thrombospondin-3 OS=Homo sapiens OX=9606 GN=THBS3 PE=1 SV=1	104.1	4.65	0	100	6.64	1e-17	1.72567e-16	Up
P49748	Very long-chain specific acyl-CoA dehydrogenase, mitochondrial OS=Homo sapiens OX=9606 GN=ACADVL PE=1 SV=1	70.3	8.75	157.57	1.698	0.76	0.676665	0.92573	Stable
P49750	YLP motif-containing protein 1 OS=Homo sapiens OX=9606 GN=YLPM1 PE=1 SV=4	241.5	6.55	43.84	0.79	-0.34	0.452704	0.863189	Stable
P49753	Acyl-coenzyme A thioesterase 2, mitochondrial OS=Homo sapiens OX=9606 GN=ACOT2 PE=1 SV=6	53.2	8.47	24.09	1.015	0.02	0.712812	0.940813	Stable
P49755	Transmembrane emp24 domain-containing protein 10 OS=Homo sapiens OX=9606 GN=TMED10 PE=1 SV=2	25	7.44	62.38	3.514	1.81	0.126417	0.637875	Stable
P49756	RNA-binding protein 25 OS=Homo sapiens OX=9606 GN=RBM25 PE=1 SV=3	100.1	6.32	89.1	2.034	1.02	0.488359	0.874674	Stable
P49757	Protein numb homolog OS=Homo sapiens OX=9606 GN=NUMB PE=1 SV=2	70.8	8.51	9.65	0.79	-0.34	0.646937	0.912657	Stable
P49770	Translation initiation factor eIF-2B subunit beta OS=Homo sapiens OX=9606 GN=EIF2B2 PE=1 SV=3	39	6.16	48.97	0.503	-0.99	0.149207	0.667175	Stable
P49773	Adenosine 5'-monophosphoramidase HINT1 OS=Homo sapiens OX=9606 GN=HINT1 PE=1 SV=2	13.8	6.95	72.76	1.981	0.99	0.513782	0.881631	Stable
P49790	Nuclear pore complex protein Nup153 OS=Homo sapiens OX=9606 GN=NUP153 PE=1 SV=2	153.8	8.73	238.69	0.841	-0.25	0.512008	0.881117	Stable
P49792	E3 SUMO-protein ligase RanBP2 OS=Homo sapiens OX=9606 GN=RANBP2 PE=1 SV=2	358	6.2	475.4	1.571	0.65	0.765235	0.959977	Stable
P49821	NADH dehydrogenase [ubiquinone] flavoprotein 1, mitochondrial OS=Homo sapiens OX=9606 GN=NDUFV1 PE=1 SV=4	50.8	8.21	88.16	0.8	-0.32	0.463873	0.86821	Stable
P49841	Glycogen synthase kinase-3 beta OS=Homo sapiens OX=9606 GN=GSK3B PE=1 SV=2	46.7	8.78	43.66	1.232	0.3	0.950865	0.994989	Stable
P49848	Transcription initiation factor TFIID subunit 6 OS=Homo sapiens OX=9606 GN=TAF6 PE=1 SV=1	72.6	8.6	24.3	0.617	-0.7	0.575916	0.899485	Stable
P49902	Cytosolic purine 5'-nucleotidase OS=Homo sapiens OX=9606 GN=NT5C2 PE=1 SV=1	64.9	6.14	34.13	0.805	-0.31	0.470015	0.869263	Stable
P49903	Selenide, water dikinase 1 OS=Homo sapiens OX=9606 GN=SEPHS1 PE=1 SV=2	42.9	5.97	23.65	1.418	0.5	0.712489	0.940813	Stable
P49914	5-formyltetrahydrofolate cyclo-ligase OS=Homo sapiens OX=9606 GN=MTHFS PE=1 SV=2	23.2	7.88	0	1.241	0.31	0.6324	0.908343	Stable
P49915	GMP synthase [glutamine-hydrolyzing] OS=Homo sapiens OX=9606 GN=GMPS PE=1 SV=1	76.7	6.87	246.32	0.901	-0.15	0.581541	0.899485	Stable
P49916	DNA ligase 3 OS=Homo sapiens OX=9606 GN=LIG3 PE=1 SV=2	112.8	9.01	51.24	1.358	0.44	0.939055	0.993323	Stable
P49959	Double-strand break repair protein MRE11 OS=Homo sapiens OX=9606 GN=MRE11 PE=1 SV=3	80.5	5.9	28.13	1.114	0.16	0.821155	0.973937	Stable
P50135	Histamine N-methyltransferase OS=Homo sapiens OX=9606 GN=HNMT PE=1 SV=1	33.3	5.34	6.23	0.539	-0.89	0.319234	0.795703	Stable
P50148	Guanine nucleotide-binding protein G(q) subunit alpha OS=Homo sapiens OX=9606 GN=GNAQ PE=1 SV=4	42.1	5.68	9.67	100	6.64	1e-17	1.72567e-16	Up
P50213	Isocitrate dehydrogenase [NAD] subunit alpha, mitochondrial OS=Homo sapiens OX=9606 GN=IDH3A PE=1 SV=1	39.6	6.92	112.82	1.713	0.78	0.666801	0.923065	Stable
P50225	Sulfotransferase 1A1 OS=Homo sapiens OX=9606 GN=SULT1A1 PE=1 SV=3	34.1	6.62	6.69	0.336	-1.57	0.0416571	0.357643	Down
P50238	Cysteine-rich protein 1 OS=Homo sapiens OX=9606 GN=CRIP1 PE=1 SV=3	8.5	8.75	34.67	0.533	-0.91	0.176201	0.707676	Stable
P50395	Rab GDP dissociation inhibitor beta OS=Homo sapiens OX=9606 GN=GDI2 PE=1 SV=2	50.6	6.47	262.49	2.209	1.14	0.412675	0.839738	Stable
P50402	Emerin OS=Homo sapiens OX=9606 GN=EMD PE=1 SV=1	29	5.5	12.4	2.909	1.54	0.164097	0.68566	Stable
P50416	Carnitine O-palmitoyltransferase 1, liver isoform OS=Homo sapiens OX=9606 GN=CPT1A PE=1 SV=2	88.3	8.65	70.55	0.991	-0.01	0.68531	0.929201	Stable
P50443	Sulfate transporter OS=Homo sapiens OX=9606 GN=SLC26A2 PE=1 SV=2	81.6	8.38	4.17	0.459	-1.12	0.352274	0.808556	Stable
P50454	Serpin H1 OS=Homo sapiens OX=9606 GN=SERPINH1 PE=1 SV=2	46.4	8.69	286.39	2.759	1.46	0.246451	0.753974	Stable
P50502	Hsc70-interacting protein OS=Homo sapiens OX=9606 GN=ST13 PE=1 SV=2	41.3	5.27	100.13	3.36	1.75	0.144387	0.660313	Stable
P50552	Vasodilator-stimulated phosphoprotein OS=Homo sapiens OX=9606 GN=VASP PE=1 SV=3	39.8	8.94	132.56	0.451	-1.15	0.107555	0.606061	Stable
P50570	Dynamin-2 OS=Homo sapiens OX=9606 GN=DNM2 PE=1 SV=2	98	7.44	95.26	0.657	-0.6	0.302125	0.785889	Stable
P50579	Methionine aminopeptidase 2 OS=Homo sapiens OX=9606 GN=METAP2 PE=1 SV=1	52.9	5.82	161.34	0.989	-0.02	0.6828	0.929201	Stable
P50583	Bis(5'-nucleosyl)-tetraphosphatase [asymmetrical] OS=Homo sapiens OX=9606 GN=NUDT2 PE=1 SV=3	16.8	5.35	20.27	0.494	-1.02	0.203763	0.721978	Stable
P50613	Cyclin-dependent kinase 7 OS=Homo sapiens OX=9606 GN=CDK7 PE=1 SV=1	39	8.47	8.25	100	6.64	1e-17	1.72567e-16	Up
P50747	Biotin--protein ligase OS=Homo sapiens OX=9606 GN=HLCS PE=1 SV=1	80.7	5.62	0	3.485	1.8	0.129596	0.644496	Stable
P50748	Kinetochore-associated protein 1 OS=Homo sapiens OX=9606 GN=KNTC1 PE=1 SV=1	250.6	5.97	32.19	0.498	-1.01	0.189829	0.715971	Stable
P50750	Cyclin-dependent kinase 9 OS=Homo sapiens OX=9606 GN=CDK9 PE=1 SV=3	42.8	8.79	42.1	5.469	2.45	0.0270219	0.286307	Up
P50851	Lipopolysaccharide-responsive and beige-like anchor protein OS=Homo sapiens OX=9606 GN=LRBA PE=1 SV=4	318.9	5.6	28.79	0.367	-1.45	0.0862871	0.546098	Stable
P50897	Palmitoyl-protein thioesterase 1 OS=Homo sapiens OX=9606 GN=PPT1 PE=1 SV=1	34.2	6.52	43.39	0.838	-0.25	0.508929	0.879321	Stable
P50914	60S ribosomal protein L14 OS=Homo sapiens OX=9606 GN=RPL14 PE=1 SV=4	23.4	10.93	148.64	1.408	0.49	0.895253	0.989584	Stable
P50990	T-complex protein 1 subunit theta OS=Homo sapiens OX=9606 GN=CCT8 PE=1 SV=4	59.6	5.6	464.95	2.347	1.23	0.362031	0.812348	Stable
P50991	T-complex protein 1 subunit delta OS=Homo sapiens OX=9606 GN=CCT4 PE=1 SV=4	57.9	7.83	389.42	0.909	-0.14	0.591448	0.899508	Stable
P50995	Annexin A11 OS=Homo sapiens OX=9606 GN=ANXA11 PE=1 SV=1	54.4	7.65	68.53	0.606	-0.72	0.247353	0.753974	Stable
P51003	Poly(A) polymerase alpha OS=Homo sapiens OX=9606 GN=PAPOLA PE=1 SV=4	82.8	7.37	35.09	1.639	0.71	0.716338	0.941313	Stable
P51114	Fragile X mental retardation syndrome-related protein 1 OS=Homo sapiens OX=9606 GN=FXR1 PE=1 SV=3	69.7	6.15	89.69	1.93	0.95	0.53981	0.892842	Stable
P51116	Fragile X mental retardation syndrome-related protein 2 OS=Homo sapiens OX=9606 GN=FXR2 PE=1 SV=2	74.2	6.23	20.86	0.585	-0.77	0.411454	0.839281	Stable
P51148	Ras-related protein Rab-5C OS=Homo sapiens OX=9606 GN=RAB5C PE=1 SV=2	23.5	8.41	77.23	1.63	0.71	0.722493	0.944454	Stable
P51149	Ras-related protein Rab-7a OS=Homo sapiens OX=9606 GN=RAB7A PE=1 SV=1	23.5	6.7	204.04	2.134	1.09	0.443515	0.860921	Stable
P51151	Ras-related protein Rab-9A OS=Homo sapiens OX=9606 GN=RAB9A PE=1 SV=1	22.8	5.47	5.85	4.714	2.24	0.0412623	0.356619	Up
P51153	Ras-related protein Rab-13 OS=Homo sapiens OX=9606 GN=RAB13 PE=1 SV=1	22.8	9.19	30.99	100	6.64	1e-17	1.72567e-16	Up
P51159	Ras-related protein Rab-27A OS=Homo sapiens OX=9606 GN=RAB27A PE=1 SV=3	24.9	5.22	13.5	2.425	1.28	0.155127	0.676574	Stable
P51397	Death-associated protein 1 OS=Homo sapiens OX=9606 GN=DAP PE=1 SV=3	11.2	9.32	9.51	0.555	-0.85	0.456246	0.864879	Stable
P51398	28S ribosomal protein S29, mitochondrial OS=Homo sapiens OX=9606 GN=DAP3 PE=1 SV=1	45.5	8.88	57.72	2.127	1.09	0.446433	0.862733	Stable
P51452	Dual specificity protein phosphatase 3 OS=Homo sapiens OX=9606 GN=DUSP3 PE=1 SV=1	20.5	7.8	49.15	0.621	-0.69	0.263535	0.762355	Stable
P51531	Probable global transcription activator SNF2L2 OS=Homo sapiens OX=9606 GN=SMARCA2 PE=1 SV=2	181.2	7.2	44.07	0.712	-0.49	0.494064	0.877725	Stable
P51532	Transcription activator BRG1 OS=Homo sapiens OX=9606 GN=SMARCA4 PE=1 SV=2	184.5	7.88	59.39	0.895	-0.16	0.575451	0.899485	Stable
P51553	Isocitrate dehydrogenase [NAD] subunit gamma, mitochondrial OS=Homo sapiens OX=9606 GN=IDH3G PE=1 SV=1	42.8	8.5	22.68	0.612	-0.71	0.253189	0.754176	Stable
P51570	Galactokinase OS=Homo sapiens OX=9606 GN=GALK1 PE=1 SV=1	42.2	6.46	13.29	0.359	-1.48	0.181413	0.713903	Stable
P51571	Translocon-associated protein subunit delta OS=Homo sapiens OX=9606 GN=SSR4 PE=1 SV=1	19	6.15	73.55	2.118	1.08	0.450319	0.863189	Stable
P51572	B-cell receptor-associated protein 31 OS=Homo sapiens OX=9606 GN=BCAP31 PE=1 SV=3	28	8.44	34.4	3.487	1.8	0.129402	0.644496	Stable
P51580	Thiopurine S-methyltransferase OS=Homo sapiens OX=9606 GN=TPMT PE=1 SV=1	28.2	6.23	25.92	0.645	-0.63	0.293508	0.776937	Stable
P51608	Methyl-CpG-binding protein 2 OS=Homo sapiens OX=9606 GN=MECP2 PE=1 SV=1	52.4	9.95	6.72	0.524	-0.93	0.451278	0.863189	Stable
P51610	Host cell factor 1 OS=Homo sapiens OX=9606 GN=HCFC1 PE=1 SV=2	208.6	7.46	269.61	1.148	0.2	0.856205	0.98436	Stable
P51648	Aldehyde dehydrogenase family 3 member A2 OS=Homo sapiens OX=9606 GN=ALDH3A2 PE=1 SV=1	54.8	7.88	61.27	2.263	1.18	0.39178	0.829606	Stable
P51649	Succinate-semialdehyde dehydrogenase, mitochondrial OS=Homo sapiens OX=9606 GN=ALDH5A1 PE=1 SV=2	57.2	8.28	68.64	0.762	-0.39	0.419532	0.843129	Stable
P51659	Peroxisomal multifunctional enzyme type 2 OS=Homo sapiens OX=9606 GN=HSD17B4 PE=1 SV=3	79.6	8.84	183.56	1.259	0.33	0.968284	0.996031	Stable
P51665	26S proteasome non-ATPase regulatory subunit 7 OS=Homo sapiens OX=9606 GN=PSMD7 PE=1 SV=2	37	6.77	118.42	0.658	-0.6	0.30219	0.785889	Stable
P51668	Ubiquitin-conjugating enzyme E2 D1 OS=Homo sapiens OX=9606 GN=UBE2D1 PE=1 SV=1	16.6	7.42	18.92	1.036	0.05	0.834547	0.975712	Stable
P51692	Signal transducer and activator of transcription 5B OS=Homo sapiens OX=9606 GN=STAT5B PE=1 SV=2	89.8	6.05	53.31	0.701	-0.51	0.349764	0.80691	Stable
P51784	Ubiquitin carboxyl-terminal hydrolase 11 OS=Homo sapiens OX=9606 GN=USP11 PE=1 SV=3	109.7	5.45	0	0.596	-0.75	0.615704	0.905515	Stable
P51798	H(+)/Cl(-) exchange transporter 7 OS=Homo sapiens OX=9606 GN=CLCN7 PE=1 SV=2	88.6	8.43	2.59	0.418	-1.26	0.283276	0.77245	Stable
P51808	Dynein light chain Tctex-type 3 OS=Homo sapiens OX=9606 GN=DYNLT3 PE=1 SV=1	13.1	5.66	24.65	1.241	0.31	0.83225	0.975551	Stable
P51809	Vesicle-associated membrane protein 7 OS=Homo sapiens OX=9606 GN=VAMP7 PE=1 SV=3	24.9	8.6	11.51	0.969	-0.05	0.794298	0.969991	Stable
P51812	Ribosomal protein S6 kinase alpha-3 OS=Homo sapiens OX=9606 GN=RPS6KA3 PE=1 SV=1	83.7	6.89	32.97	0.682	-0.55	0.328929	0.798514	Stable
P51858	Hepatoma-derived growth factor OS=Homo sapiens OX=9606 GN=HDGF PE=1 SV=1	26.8	4.73	122.9	3.961	1.99	0.0870775	0.548498	Stable
P51946	Cyclin-H OS=Homo sapiens OX=9606 GN=CCNH PE=1 SV=1	37.6	7.15	8.65	0.781	-0.36	0.88984	0.988529	Stable
P51965	Ubiquitin-conjugating enzyme E2 E1 OS=Homo sapiens OX=9606 GN=UBE2E1 PE=1 SV=1	21.4	8.53	7.67	1.064	0.09	0.931162	0.993323	Stable
P51970	NADH dehydrogenase [ubiquinone] 1 alpha subcomplex subunit 8 OS=Homo sapiens OX=9606 GN=NDUFA8 PE=1 SV=3	20.1	7.65	52.39	2.456	1.3	0.32657	0.797665	Stable
P51991	Heterogeneous nuclear ribonucleoprotein A3 OS=Homo sapiens OX=9606 GN=HNRNPA3 PE=1 SV=2	39.6	9.01	410.04	3.416	1.77	0.137473	0.653914	Stable
P52209	6-phosphogluconate dehydrogenase, decarboxylating OS=Homo sapiens OX=9606 GN=PGD PE=1 SV=3	53.1	7.23	90.65	1.997	1	0.506199	0.879235	Stable
P52272	Heterogeneous nuclear ribonucleoprotein M OS=Homo sapiens OX=9606 GN=HNRNPM PE=1 SV=3	77.5	8.7	281.67	1.365	0.45	0.932796	0.993323	Stable
P52292	Importin subunit alpha-1 OS=Homo sapiens OX=9606 GN=KPNA2 PE=1 SV=1	57.8	5.4	122.56	2.971	1.57	0.203414	0.721978	Stable
P52294	Importin subunit alpha-5 OS=Homo sapiens OX=9606 GN=KPNA1 PE=1 SV=3	60.2	5.01	83.68	2.75	1.46	0.248657	0.753974	Stable
P52298	Nuclear cap-binding protein subunit 2 OS=Homo sapiens OX=9606 GN=NCBP2 PE=1 SV=1	18	8.21	1.65	7.452	2.9	0.00267698	0.0407609	Up
P52434	DNA-directed RNA polymerases I, II, and III subunit RPABC3 OS=Homo sapiens OX=9606 GN=POLR2H PE=1 SV=4	17.1	4.68	11.14	0.721	-0.47	0.573843	0.899485	Stable
P52435	DNA-directed RNA polymerase II subunit RPB11-a OS=Homo sapiens OX=9606 GN=POLR2J PE=1 SV=1	13.3	5.86	25.6	1.47	0.56	0.749303	0.954513	Stable
P52564	Dual specificity mitogen-activated protein kinase kinase 6 OS=Homo sapiens OX=9606 GN=MAP2K6 PE=1 SV=1	37.5	7.39	20.05	0.571	-0.81	0.451971	0.863189	Stable
P52565	Rho GDP-dissociation inhibitor 1 OS=Homo sapiens OX=9606 GN=ARHGDIA PE=1 SV=3	23.2	5.11	86.59	0.462	-1.11	0.116039	0.623841	Stable
P52594	Arf-GAP domain and FG repeat-containing protein 1 OS=Homo sapiens OX=9606 GN=AGFG1 PE=1 SV=2	58.2	8.63	55.89	1.311	0.39	0.966281	0.996031	Stable
P52597	Heterogeneous nuclear ribonucleoprotein F OS=Homo sapiens OX=9606 GN=HNRNPF PE=1 SV=3	45.6	5.58	93.09	1.139	0.19	0.846944	0.982881	Stable
P52655	Transcription initiation factor IIA subunit 1 OS=Homo sapiens OX=9606 GN=GTF2A1 PE=1 SV=1	41.5	4.55	0	0.656	-0.61	0.300744	0.785889	Stable
P52701	DNA mismatch repair protein Msh6 OS=Homo sapiens OX=9606 GN=MSH6 PE=1 SV=2	152.7	6.9	210.4	0.981	-0.03	0.674182	0.925548	Stable
P52732	Kinesin-like protein KIF11 OS=Homo sapiens OX=9606 GN=KIF11 PE=1 SV=2	119.1	5.64	49.72	1.165	0.22	0.874331	0.985086	Stable
P52735	Guanine nucleotide exchange factor VAV2 OS=Homo sapiens OX=9606 GN=VAV2 PE=1 SV=2	101.2	7.08	24.02	0.3	-1.74	0.0258342	0.279798	Down
P52747	Zinc finger protein 143 OS=Homo sapiens OX=9606 GN=ZNF143 PE=1 SV=2	68.9	6.05	4.32	1.016	0.02	0.931781	0.993323	Stable
P52756	RNA-binding protein 5 OS=Homo sapiens OX=9606 GN=RBM5 PE=1 SV=2	92.1	6.28	1.7	0.56	-0.84	0.375229	0.82138	Stable
P52758	2-iminobutanoate/2-iminopropanoate deaminase OS=Homo sapiens OX=9606 GN=RIDA PE=1 SV=1	14.5	8.68	20.54	0.483	-1.05	0.257466	0.759666	Stable
P52788	Spermine synthase OS=Homo sapiens OX=9606 GN=SMS PE=1 SV=2	41.2	5.02	23.04	1.273	0.35	0.981881	0.998892	Stable
P52789	Hexokinase-2 OS=Homo sapiens OX=9606 GN=HK2 PE=1 SV=2	102.3	6.05	132.68	1.052	0.07	0.75384	0.9577	Stable
P52815	39S ribosomal protein L12, mitochondrial OS=Homo sapiens OX=9606 GN=MRPL12 PE=1 SV=2	21.3	8.87	43.34	2.223	1.15	0.407106	0.835066	Stable
P52888	Thimet oligopeptidase OS=Homo sapiens OX=9606 GN=THOP1 PE=1 SV=2	78.8	6.05	64.13	0.623	-0.68	0.265212	0.762355	Stable
P52895	Aldo-keto reductase family 1 member C2 OS=Homo sapiens OX=9606 GN=AKR1C2 PE=1 SV=3	36.7	7.49	119.34	0.57	-0.81	0.210885	0.730756	Stable
P52907	F-actin-capping protein subunit alpha-1 OS=Homo sapiens OX=9606 GN=CAPZA1 PE=1 SV=3	32.9	5.69	178.88	4.159	2.06	0.0741673	0.51127	Stable
P52943	Cysteine-rich protein 2 OS=Homo sapiens OX=9606 GN=CRIP2 PE=1 SV=1	22.5	8.72	39.97	0.569	-0.81	0.210773	0.730756	Stable
P52948	Nuclear pore complex protein Nup98-Nup96 OS=Homo sapiens OX=9606 GN=NUP98 PE=1 SV=4	197.5	6.4	112.97	1.359	0.44	0.938594	0.993323	Stable
P53004	Biliverdin reductase A OS=Homo sapiens OX=9606 GN=BLVRA PE=1 SV=2	33.4	6.44	13.22	1.986	0.99	0.326918	0.797665	Stable
P53007	Tricarboxylate transport protein, mitochondrial OS=Homo sapiens OX=9606 GN=SLC25A1 PE=1 SV=2	34	9.89	46.25	1.302	0.38	0.990888	0.999251	Stable
P53041	Serine/threonine-protein phosphatase 5 OS=Homo sapiens OX=9606 GN=PPP5C PE=1 SV=1	56.8	6.28	35.21	0.905	-0.14	0.586475	0.899485	Stable
P53350	Serine/threonine-protein kinase PLK1 OS=Homo sapiens OX=9606 GN=PLK1 PE=1 SV=1	68.2	8.91	2.29	1.43	0.52	0.469497	0.869263	Stable
P53365	Arfaptin-2 OS=Homo sapiens OX=9606 GN=ARFIP2 PE=1 SV=1	37.8	6.04	21.48	2.484	1.31	0.318138	0.795098	Stable
P53367	Arfaptin-1 OS=Homo sapiens OX=9606 GN=ARFIP1 PE=1 SV=2	41.7	6.7	5.89	0.75	-0.41	0.663716	0.921443	Stable
P53384	Cytosolic Fe-S cluster assembly factor NUBP1 OS=Homo sapiens OX=9606 GN=NUBP1 PE=1 SV=2	34.5	5.33	14.8	0.933	-0.1	0.730519	0.948319	Stable
P53396	ATP-citrate synthase OS=Homo sapiens OX=9606 GN=ACLY PE=1 SV=3	120.8	7.33	377.38	1.684	0.75	0.685583	0.929201	Stable
P53582	Methionine aminopeptidase 1 OS=Homo sapiens OX=9606 GN=METAP1 PE=1 SV=2	43.2	7.17	87.69	0.75	-0.41	0.406482	0.835066	Stable
P53597	Succinate--CoA ligase [ADP/GDP-forming] subunit alpha, mitochondrial OS=Homo sapiens OX=9606 GN=SUCLG1 PE=1 SV=4	36.2	8.79	125.96	1.166	0.22	0.87573	0.985086	Stable
P53602	Diphosphomevalonate decarboxylase OS=Homo sapiens OX=9606 GN=MVD PE=1 SV=1	43.4	7.23	4.89	0.447	-1.16	0.317485	0.795085	Stable
P53611	Geranylgeranyl transferase type-2 subunit beta OS=Homo sapiens OX=9606 GN=RABGGTB PE=1 SV=2	36.9	5.03	10.82	3.435	1.78	0.0457968	0.381174	Up
P53618	Coatomer subunit beta OS=Homo sapiens OX=9606 GN=COPB1 PE=1 SV=3	107.1	6.05	117.9	2.01	1.01	0.499912	0.878395	Stable
P53621	Coatomer subunit alpha OS=Homo sapiens OX=9606 GN=COPA PE=1 SV=2	138.3	7.66	322.39	1.278	0.35	0.986414	0.999251	Stable
P53680	AP-2 complex subunit sigma OS=Homo sapiens OX=9606 GN=AP2S1 PE=1 SV=2	17	6.18	7.91	0.417	-1.26	0.0838204	0.542423	Stable
P53701	Holocytochrome c-type synthase OS=Homo sapiens OX=9606 GN=HCCS PE=1 SV=1	30.6	6.68	30.06	3.873	1.95	0.0690534	0.492409	Stable
P53803	DNA-directed RNA polymerases I, II, and III subunit RPABC4 OS=Homo sapiens OX=9606 GN=POLR2K PE=1 SV=1	7	9.06	6.9	1.786	0.84	0.510402	0.880198	Stable
P53985	Monocarboxylate transporter 1 OS=Homo sapiens OX=9606 GN=SLC16A1 PE=1 SV=3	53.9	8.66	9.01	100	6.64	1e-17	1.72567e-16	Up
P53990	IST1 homolog OS=Homo sapiens OX=9606 GN=IST1 PE=1 SV=1	39.7	5.35	28.62	2.419	1.27	0.334228	0.800608	Stable
P53992	Protein transport protein Sec24C OS=Homo sapiens OX=9606 GN=SEC24C PE=1 SV=3	118.2	7.06	101.6	1.791	0.84	0.617692	0.90643	Stable
P53999	Activated RNA polymerase II transcriptional coactivator p15 OS=Homo sapiens OX=9606 GN=SUB1 PE=1 SV=3	14.4	9.6	156.83	1.962	0.97	0.523585	0.88508	Stable
P54132	Bloom syndrome protein OS=Homo sapiens OX=9606 GN=BLM PE=1 SV=1	158.9	7.49	30.73	1.217	0.28	0.937433	0.993323	Stable
P54136	Arginine--tRNA ligase, cytoplasmic OS=Homo sapiens OX=9606 GN=RARS1 PE=1 SV=2	75.3	6.68	296.75	1.612	0.69	0.735529	0.949411	Stable
P54259	Atrophin-1 OS=Homo sapiens OX=9606 GN=ATN1 PE=1 SV=3	125.3	8.98	4.74	1.137	0.19	0.705687	0.936755	Stable
P54278	Mismatch repair endonuclease PMS2 OS=Homo sapiens OX=9606 GN=PMS2 PE=1 SV=2	95.7	6.86	14.05	1.139	0.19	0.834544	0.975712	Stable
P54289	Voltage-dependent calcium channel subunit alpha-2/delta-1 OS=Homo sapiens OX=9606 GN=CACNA2D1 PE=1 SV=3	124.5	5.27	14.41	0.576	-0.8	0.245156	0.753974	Stable
P54577	Tyrosine--tRNA ligase, cytoplasmic OS=Homo sapiens OX=9606 GN=YARS1 PE=1 SV=4	59.1	7.05	281.41	1.944	0.96	0.532557	0.889084	Stable
P54578	Ubiquitin carboxyl-terminal hydrolase 14 OS=Homo sapiens OX=9606 GN=USP14 PE=1 SV=3	56	5.3	96.08	0.798	-0.33	0.462046	0.867215	Stable
P54619	5'-AMP-activated protein kinase subunit gamma-1 OS=Homo sapiens OX=9606 GN=PRKAG1 PE=1 SV=1	37.6	6.92	16.03	1.211	0.28	0.894159	0.989584	Stable
P54709	Sodium/potassium-transporting ATPase subunit beta-3 OS=Homo sapiens OX=9606 GN=ATP1B3 PE=1 SV=1	31.5	8.35	41.7	1.559	0.64	0.774232	0.964205	Stable
P54727	UV excision repair protein RAD23 homolog B OS=Homo sapiens OX=9606 GN=RAD23B PE=1 SV=1	43.1	4.84	28.47	1.853	0.89	0.581965	0.899485	Stable
P54819	Adenylate kinase 2, mitochondrial OS=Homo sapiens OX=9606 GN=AK2 PE=1 SV=2	26.5	7.81	134.71	3.609	1.85	0.116646	0.623841	Stable
P54886	Delta-1-pyrroline-5-carboxylate synthase OS=Homo sapiens OX=9606 GN=ALDH18A1 PE=1 SV=2	87.2	7.12	224.22	0.914	-0.13	0.596769	0.900153	Stable
P54920	Alpha-soluble NSF attachment protein OS=Homo sapiens OX=9606 GN=NAPA PE=1 SV=3	33.2	5.36	100.98	5.33	2.41	0.0304096	0.302169	Up
P55010	Eukaryotic translation initiation factor 5 OS=Homo sapiens OX=9606 GN=EIF5 PE=1 SV=2	49.2	5.58	83.6	1.018	0.03	0.715375	0.941313	Stable
P55036	26S proteasome non-ATPase regulatory subunit 4 OS=Homo sapiens OX=9606 GN=PSMD4 PE=1 SV=1	40.7	4.79	68.28	1.255	0.33	0.965032	0.995523	Stable
P55039	Developmentally-regulated GTP-binding protein 2 OS=Homo sapiens OX=9606 GN=DRG2 PE=1 SV=1	40.7	8.88	26.41	0.476	-1.07	0.252806	0.753974	Stable
P55060	Exportin-2 OS=Homo sapiens OX=9606 GN=CSE1L PE=1 SV=3	110.3	5.77	286.01	1.893	0.92	0.559777	0.897948	Stable
P55061	Bax inhibitor 1 OS=Homo sapiens OX=9606 GN=TMBIM6 PE=1 SV=2	26.5	8.54	2.06	4.683	2.23	0.010592	0.140964	Up
P55072	Transitional endoplasmic reticulum ATPase OS=Homo sapiens OX=9606 GN=VCP PE=1 SV=4	89.3	5.26	353.94	3.711	1.89	0.107073	0.605248	Stable
P55081	Microfibrillar-associated protein 1 OS=Homo sapiens OX=9606 GN=MFAP1 PE=1 SV=2	51.9	4.98	34.26	1.616	0.69	0.530424	0.88713	Stable
P55084	Trifunctional enzyme subunit beta, mitochondrial OS=Homo sapiens OX=9606 GN=HADHB PE=1 SV=3	51.3	9.41	207.94	2.387	1.26	0.348343	0.80691	Stable
P55145	Mesencephalic astrocyte-derived neurotrophic factor OS=Homo sapiens OX=9606 GN=MANF PE=1 SV=3	20.7	8.69	62.48	5.292	2.4	0.0312696	0.307178	Up
P55199	RNA polymerase II elongation factor ELL OS=Homo sapiens OX=9606 GN=ELL PE=1 SV=1	68.2	9.33	4.62	0.409	-1.29	0.249713	0.753974	Stable
P55209	Nucleosome assembly protein 1-like 1 OS=Homo sapiens OX=9606 GN=NAP1L1 PE=1 SV=1	45.3	4.46	88.77	6.616	2.73	0.0126028	0.163112	Up
P55211	Caspase-9 OS=Homo sapiens OX=9606 GN=CASP9 PE=1 SV=3	46.3	6.05	19.53	0.728	-0.46	0.451987	0.863189	Stable
P55263	Adenosine kinase OS=Homo sapiens OX=9606 GN=ADK PE=1 SV=2	40.5	6.7	87.7	1.825	0.87	0.59756	0.900153	Stable
P55265	Double-stranded RNA-specific adenosine deaminase OS=Homo sapiens OX=9606 GN=ADAR PE=1 SV=4	136	8.65	196.85	1.322	0.4	0.971727	0.99735	Stable
P55327	Tumor protein D52 OS=Homo sapiens OX=9606 GN=TPD52 PE=1 SV=2	24.3	4.83	108.46	0.979	-0.03	0.671892	0.923629	Stable
P55735	Protein SEC13 homolog OS=Homo sapiens OX=9606 GN=SEC13 PE=1 SV=3	35.5	5.48	95.24	1.999	1	0.505223	0.879235	Stable
P55769	NHP2-like protein 1 OS=Homo sapiens OX=9606 GN=SNU13 PE=1 SV=3	14.2	8.46	93.71	1.882	0.91	0.565739	0.898414	Stable
P55786	Puromycin-sensitive aminopeptidase OS=Homo sapiens OX=9606 GN=NPEPPS PE=1 SV=2	103.2	5.72	155.97	1.638	0.71	0.716879	0.941472	Stable
P55795	Heterogeneous nuclear ribonucleoprotein H2 OS=Homo sapiens OX=9606 GN=HNRNPH2 PE=1 SV=1	49.2	6.3	112.25	4.855	2.28	0.0431887	0.367139	Up
P55809	Succinyl-CoA:3-ketoacid coenzyme A transferase 1, mitochondrial OS=Homo sapiens OX=9606 GN=OXCT1 PE=1 SV=1	56.1	7.46	195.25	2.892	1.53	0.218518	0.73812	Stable
P55884	Eukaryotic translation initiation factor 3 subunit B OS=Homo sapiens OX=9606 GN=EIF3B PE=1 SV=3	92.4	5	238.49	0.942	-0.09	0.629633	0.907716	Stable
P56181	NADH dehydrogenase [ubiquinone] flavoprotein 3, mitochondrial OS=Homo sapiens OX=9606 GN=NDUFV3 PE=1 SV=2	11.9	9.7	4.92	0.472	-1.08	0.256391	0.759345	Stable
P56182	Ribosomal RNA processing protein 1 homolog A OS=Homo sapiens OX=9606 GN=RRP1 PE=1 SV=1	52.8	9.33	52.64	0.661	-0.6	0.306165	0.786759	Stable
P56192	Methionine--tRNA ligase, cytoplasmic OS=Homo sapiens OX=9606 GN=MARS1 PE=1 SV=2	101.1	6.16	121.74	3.766	1.91	0.102232	0.594606	Stable
P56199	Integrin alpha-1 OS=Homo sapiens OX=9606 GN=ITGA1 PE=1 SV=2	130.8	6.29	19.5	0.882	-0.18	0.560059	0.897948	Stable
P56211	cAMP-regulated phosphoprotein 19 OS=Homo sapiens OX=9606 GN=ARPP19 PE=1 SV=2	12.3	9.09	22.43	4.143	2.05	0.0706161	0.496711	Stable
P56270	Myc-associated zinc finger protein OS=Homo sapiens OX=9606 GN=MAZ PE=1 SV=1	48.6	8.95	20.36	1.632	0.71	0.589058	0.899485	Stable
P56277	Cx9C motif-containing protein 4 OS=Homo sapiens OX=9606 GN=CMC4 PE=1 SV=1	7.7	8.18	4.63	1.739	0.8	0.309406	0.788322	Stable
P56378	ATP synthase subunit ATP5MJ, mitochondrial OS=Homo sapiens OX=9606 GN=ATP5MJ PE=1 SV=1	6.7	10.08	7.64	1.918	0.94	0.546108	0.895397	Stable
P56381	ATP synthase subunit epsilon, mitochondrial OS=Homo sapiens OX=9606 GN=ATP5F1E PE=1 SV=2	5.8	9.92	14.8	0.417	-1.26	0.0842075	0.543569	Stable
P56385	ATP synthase subunit e, mitochondrial OS=Homo sapiens OX=9606 GN=ATP5ME PE=1 SV=2	7.9	9.35	1.73	3.618	1.86	0.0420343	0.359688	Up
P56524	Histone deacetylase 4 OS=Homo sapiens OX=9606 GN=HDAC4 PE=1 SV=3	119	6.96	0	0.535	-0.9	0.401468	0.834364	Stable
P56537	Eukaryotic translation initiation factor 6 OS=Homo sapiens OX=9606 GN=EIF6 PE=1 SV=1	26.6	4.68	61	3.56	1.83	0.121571	0.630822	Stable
P56545	C-terminal-binding protein 2 OS=Homo sapiens OX=9606 GN=CTBP2 PE=1 SV=1	48.9	6.95	20.81	1.117	0.16	0.904142	0.990242	Stable
P56556	NADH dehydrogenase [ubiquinone] 1 alpha subcomplex subunit 6 OS=Homo sapiens OX=9606 GN=NDUFA6 PE=1 SV=4	15.1	9.98	15.55	0.814	-0.3	0.623177	0.906657	Stable
P56589	Peroxisomal biogenesis factor 3 OS=Homo sapiens OX=9606 GN=PEX3 PE=1 SV=1	42.1	8.15	4.04	2.048	1.03	0.241811	0.753974	Stable
P56937	3-keto-steroid reductase/17-beta-hydroxysteroid dehydrogenase 7 OS=Homo sapiens OX=9606 GN=HSD17B7 PE=1 SV=1	38.2	8.1	25.33	1.053	0.07	0.754777	0.958554	Stable
P56945	Breast cancer anti-estrogen resistance protein 1 OS=Homo sapiens OX=9606 GN=BCAR1 PE=1 SV=2	93.3	5.67	14.24	0.824	-0.28	0.982219	0.998892	Stable
P56962	Syntaxin-17 OS=Homo sapiens OX=9606 GN=STX17 PE=1 SV=2	33.4	6.57	2.04	0.458	-1.13	0.345827	0.80691	Stable
P57081	tRNA (guanine-N(7)-)-methyltransferase non-catalytic subunit WDR4 OS=Homo sapiens OX=9606 GN=WDR4 PE=1 SV=2	45.5	7.11	3.54	0.528	-0.92	0.451532	0.863189	Stable
P57678	Gem-associated protein 4 OS=Homo sapiens OX=9606 GN=GEMIN4 PE=1 SV=2	120	6.04	39.97	0.512	-0.97	0.157002	0.676889	Stable
P57721	Poly(rC)-binding protein 3 OS=Homo sapiens OX=9606 GN=PCBP3 PE=1 SV=2	39.4	8.07	85.11	4.548	2.19	0.0541579	0.423752	Stable
P57740	Nuclear pore complex protein Nup107 OS=Homo sapiens OX=9606 GN=NUP107 PE=1 SV=1	106.3	5.43	106.09	0.77	-0.38	0.428975	0.849256	Stable
P57772	Selenocysteine-specific elongation factor OS=Homo sapiens OX=9606 GN=EEFSEC PE=1 SV=4	65.3	8.35	30.03	1.049	0.07	0.773062	0.963443	Stable
P58012	Forkhead box protein L2 OS=Homo sapiens OX=9606 GN=FOXL2 PE=1 SV=1	38.7	9.16	9.01	0.01	-6.64	1e-17	1.72567e-16	Down
P58107	Epiplakin OS=Homo sapiens OX=9606 GN=EPPK1 PE=1 SV=3	555.3	5.62	405.26	1.838	0.88	0.590286	0.899485	Stable
P58317	Zinc finger protein 121 OS=Homo sapiens OX=9606 GN=ZNF121 PE=1 SV=2	44.7	8.05	3.5	0.473	-1.08	0.331468	0.798515	Stable
P58546	Myotrophin OS=Homo sapiens OX=9606 GN=MTPN PE=1 SV=2	12.9	5.52	40.17	3.53	1.82	0.124769	0.636784	Stable
P58557	Endoribonuclease YbeY OS=Homo sapiens OX=9606 GN=YBEY PE=1 SV=2	19.3	7.55	13.98	1.014	0.02	0.991726	0.999251	Stable
P59923	Zinc finger protein 445 OS=Homo sapiens OX=9606 GN=ZNF445 PE=1 SV=1	118.9	9.39	0	0.527	-0.92	0.488561	0.874674	Stable
P60002	Transcription elongation factor 1 homolog OS=Homo sapiens OX=9606 GN=ELOF1 PE=1 SV=1	9.5	8	15	100	6.64	1e-17	1.72567e-16	Up
P60033	CD81 antigen OS=Homo sapiens OX=9606 GN=CD81 PE=1 SV=1	25.8	5.29	13.3	2.153	1.11	0.198271	0.721285	Stable
P60174	Triosephosphate isomerase OS=Homo sapiens OX=9606 GN=TPI1 PE=1 SV=4	26.7	6.9	414.16	1.719	0.78	0.662602	0.920773	Stable
P60228	Eukaryotic translation initiation factor 3 subunit E OS=Homo sapiens OX=9606 GN=EIF3E PE=1 SV=1	52.2	6.04	85.46	1.646	0.72	0.711362	0.940813	Stable
P60468	Protein transport protein Sec61 subunit beta OS=Homo sapiens OX=9606 GN=SEC61B PE=1 SV=2	10	11.56	17.68	0.895	-0.16	0.817369	0.973937	Stable
P60484	Phosphatidylinositol 3,4,5-trisphosphate 3-phosphatase and dual-specificity protein phosphatase PTEN OS=Homo sapiens OX=9606 GN=PTEN PE=1 SV=1	47.1	6.37	3.32	0.329	-1.6	0.0669794	0.48675	Stable
P60510	Serine/threonine-protein phosphatase 4 catalytic subunit OS=Homo sapiens OX=9606 GN=PPP4C PE=1 SV=1	35.1	5.06	3.02	3.658	1.87	0.0345806	0.325163	Up
P60520	Gamma-aminobutyric acid receptor-associated protein-like 2 OS=Homo sapiens OX=9606 GN=GABARAPL2 PE=1 SV=1	13.7	8.1	17.87	1.551	0.63	0.58773	0.899485	Stable
P60604	Ubiquitin-conjugating enzyme E2 G2 OS=Homo sapiens OX=9606 GN=UBE2G2 PE=1 SV=1	18.6	4.7	2.63	100	6.64	1e-17	1.72567e-16	Up
P60660	Myosin light polypeptide 6 OS=Homo sapiens OX=9606 GN=MYL6 PE=1 SV=2	16.9	4.65	106.18	3.383	1.76	0.141471	0.657445	Stable
P60709	Actin, cytoplasmic 1 OS=Homo sapiens OX=9606 GN=ACTB PE=1 SV=1	41.7	5.48	941.48	2.696	1.43	0.26114	0.759666	Stable
P60842	Eukaryotic initiation factor 4A-I OS=Homo sapiens OX=9606 GN=EIF4A1 PE=1 SV=1	46.1	5.48	321.64	1.183	0.24	0.893367	0.989584	Stable
P60866	40S ribosomal protein S20 OS=Homo sapiens OX=9606 GN=RPS20 PE=1 SV=1	13.4	9.94	106.13	2.608	1.38	0.283346	0.77245	Stable
P60891	Ribose-phosphate pyrophosphokinase 1 OS=Homo sapiens OX=9606 GN=PRPS1 PE=1 SV=2	34.8	6.98	135.46	2.113	1.08	0.452664	0.863189	Stable
P60900	Proteasome subunit alpha type-6 OS=Homo sapiens OX=9606 GN=PSMA6 PE=1 SV=1	27.4	6.76	168.49	2.235	1.16	0.402363	0.834701	Stable
P60903	Protein S100-A10 OS=Homo sapiens OX=9606 GN=S100A10 PE=1 SV=2	11.2	7.37	54.54	3.88	1.96	0.0930694	0.568185	Stable
P60953	Cell division control protein 42 homolog OS=Homo sapiens OX=9606 GN=CDC42 PE=1 SV=2	21.2	6.55	77.53	2.403	1.26	0.343386	0.805999	Stable
P60981	Destrin OS=Homo sapiens OX=9606 GN=DSTN PE=1 SV=3	18.5	7.85	86.46	1.174	0.23	0.883583	0.986604	Stable
P60983	Glia maturation factor beta OS=Homo sapiens OX=9606 GN=GMFB PE=1 SV=2	16.7	5.29	11.37	5.651	2.5	0.0147949	0.183677	Up
P61006	Ras-related protein Rab-8A OS=Homo sapiens OX=9606 GN=RAB8A PE=1 SV=1	23.7	9.07	56.88	1.655	0.73	0.643025	0.912117	Stable
P61009	Signal peptidase complex subunit 3 OS=Homo sapiens OX=9606 GN=SPCS3 PE=1 SV=1	20.3	8.62	6.85	6.19	2.63	0.00745038	0.105384	Up
P61011	Signal recognition particle 54 kDa protein OS=Homo sapiens OX=9606 GN=SRP54 PE=1 SV=1	55.7	8.75	91.35	1.072	0.1	0.775997	0.965399	Stable
P61019	Ras-related protein Rab-2A OS=Homo sapiens OX=9606 GN=RAB2A PE=1 SV=1	23.5	6.54	65.03	4.231	2.08	0.0700237	0.494817	Stable
P61020	Ras-related protein Rab-5B OS=Homo sapiens OX=9606 GN=RAB5B PE=1 SV=1	23.7	8.13	8.8	1.942	0.96	0.247611	0.753974	Stable
P61024	Cyclin-dependent kinases regulatory subunit 1 OS=Homo sapiens OX=9606 GN=CKS1B PE=1 SV=1	9.7	8.94	21.34	4.568	2.19	0.0478154	0.391059	Up
P61026	Ras-related protein Rab-10 OS=Homo sapiens OX=9606 GN=RAB10 PE=1 SV=1	22.5	8.38	40.78	1.515	0.6	0.808142	0.973072	Stable
P61081	NEDD8-conjugating enzyme Ubc12 OS=Homo sapiens OX=9606 GN=UBE2M PE=1 SV=1	20.9	7.69	87.11	0.452	-1.15	0.108732	0.607892	Stable
P61086	Ubiquitin-conjugating enzyme E2 K OS=Homo sapiens OX=9606 GN=UBE2K PE=1 SV=3	22.4	5.44	9.79	1.173	0.23	0.978445	0.998575	Stable
P61088	Ubiquitin-conjugating enzyme E2 N OS=Homo sapiens OX=9606 GN=UBE2N PE=1 SV=1	17.1	6.57	31.96	1.868	0.9	0.57319	0.899485	Stable
P61106	Ras-related protein Rab-14 OS=Homo sapiens OX=9606 GN=RAB14 PE=1 SV=4	23.9	6.21	77.65	3.819	1.93	0.097869	0.577729	Stable
P61158	Actin-related protein 3 OS=Homo sapiens OX=9606 GN=ACTR3 PE=1 SV=3	47.3	5.88	85.39	2.143	1.1	0.439398	0.857864	Stable
P61160	Actin-related protein 2 OS=Homo sapiens OX=9606 GN=ACTR2 PE=1 SV=1	44.7	6.74	51.96	4.4	2.14	0.061232	0.463448	Stable
P61163	Alpha-centractin OS=Homo sapiens OX=9606 GN=ACTR1A PE=1 SV=1	42.6	6.64	74.03	2.272	1.18	0.388667	0.829071	Stable
P61201	COP9 signalosome complex subunit 2 OS=Homo sapiens OX=9606 GN=COPS2 PE=1 SV=1	51.6	5.53	71.03	1.281	0.36	0.989409	0.999251	Stable
P61204	ADP-ribosylation factor 3 OS=Homo sapiens OX=9606 GN=ARF3 PE=1 SV=2	20.6	7.43	56.02	5.394	2.43	0.0290472	0.291995	Up
P61218	DNA-directed RNA polymerases I, II, and III subunit RPABC2 OS=Homo sapiens OX=9606 GN=POLR2F PE=1 SV=1	14.5	4.22	4.1	0.992	-0.01	0.686166	0.929201	Stable
P61221	ATP-binding cassette sub-family E member 1 OS=Homo sapiens OX=9606 GN=ABCE1 PE=1 SV=1	67.3	8.34	158.6	0.828	-0.27	0.496419	0.878154	Stable
P61224	Ras-related protein Rap-1b OS=Homo sapiens OX=9606 GN=RAP1B PE=1 SV=1	20.8	5.78	29.08	7.234	2.85	0.00850982	0.116858	Up
P61225	Ras-related protein Rap-2b OS=Homo sapiens OX=9606 GN=RAP2B PE=1 SV=1	20.5	4.81	24.08	100	6.64	1e-17	1.72567e-16	Up
P61244	Protein max OS=Homo sapiens OX=9606 GN=MAX PE=1 SV=1	18.3	6.3	7.65	0.599	-0.74	0.455629	0.864501	Stable
P61247	40S ribosomal protein S3a OS=Homo sapiens OX=9606 GN=RPS3A PE=1 SV=2	29.9	9.73	311.34	1.266	0.34	0.975387	0.998552	Stable
P61254	60S ribosomal protein L26 OS=Homo sapiens OX=9606 GN=RPL26 PE=1 SV=1	17.2	10.55	159.09	0.71	-0.49	0.360509	0.812165	Stable
P61289	Proteasome activator complex subunit 3 OS=Homo sapiens OX=9606 GN=PSME3 PE=1 SV=1	29.5	5.95	96.94	0.732	-0.45	0.385466	0.829071	Stable
P61313	60S ribosomal protein L15 OS=Homo sapiens OX=9606 GN=RPL15 PE=1 SV=2	24.1	11.62	216.83	0.483	-1.05	0.132789	0.651608	Stable
P61353	60S ribosomal protein L27 OS=Homo sapiens OX=9606 GN=RPL27 PE=1 SV=2	15.8	10.56	130.1	1.583	0.66	0.756313	0.958778	Stable
P61421	V-type proton ATPase subunit d 1 OS=Homo sapiens OX=9606 GN=ATP6V0D1 PE=1 SV=1	40.3	5	9.58	5.944	2.57	0.0114574	0.150929	Up
P61513	60S ribosomal protein L37a OS=Homo sapiens OX=9606 GN=RPL37A PE=1 SV=2	10.3	10.43	114.08	1.064	0.09	0.766299	0.959977	Stable
P61586	Transforming protein RhoA OS=Homo sapiens OX=9606 GN=RHOA PE=1 SV=1	21.8	6.1	158.81	0.911	-0.13	0.593995	0.900091	Stable
P61604	10 kDa heat shock protein, mitochondrial OS=Homo sapiens OX=9606 GN=HSPE1 PE=1 SV=2	10.9	8.92	85.42	3.715	1.89	0.106672	0.604864	Stable
P61619	Protein transport protein Sec61 subunit alpha isoform 1 OS=Homo sapiens OX=9606 GN=SEC61A1 PE=1 SV=2	52.2	8.06	19.41	1.076	0.11	0.780135	0.965672	Stable
P61758	Prefoldin subunit 3 OS=Homo sapiens OX=9606 GN=VBP1 PE=1 SV=4	22.6	7.11	12.34	2.765	1.47	0.245226	0.753974	Stable
P61764	Syntaxin-binding protein 1 OS=Homo sapiens OX=9606 GN=STXBP1 PE=1 SV=1	67.5	6.96	48.87	0.88	-0.18	0.557413	0.897692	Stable
P61769	Beta-2-microglobulin OS=Homo sapiens OX=9606 GN=B2M PE=1 SV=1	13.7	6.52	37.92	4.959	2.31	0.0399454	0.349435	Up
P61916	NPC intracellular cholesterol transporter 2 OS=Homo sapiens OX=9606 GN=NPC2 PE=1 SV=1	16.6	7.65	46.05	2.657	1.41	0.270845	0.764956	Stable
P61923	Coatomer subunit zeta-1 OS=Homo sapiens OX=9606 GN=COPZ1 PE=1 SV=1	20.2	4.81	11.66	6.697	2.74	0.00724681	0.103068	Up
P61927	60S ribosomal protein L37 OS=Homo sapiens OX=9606 GN=RPL37 PE=1 SV=2	11.1	11.74	9.15	0.698	-0.52	0.346383	0.80691	Stable
P61956	Small ubiquitin-related modifier 2 OS=Homo sapiens OX=9606 GN=SUMO2 PE=1 SV=3	10.9	5.5	37.09	1.446	0.53	0.863273	0.984685	Stable
P61960	Ubiquitin-fold modifier 1 OS=Homo sapiens OX=9606 GN=UFM1 PE=1 SV=1	9.1	9.31	16.39	1.749	0.81	0.643692	0.912306	Stable
P61962	DDB1- and CUL4-associated factor 7 OS=Homo sapiens OX=9606 GN=DCAF7 PE=1 SV=1	38.9	5.52	16.88	1.547	0.63	0.439455	0.857864	Stable
P61964	WD repeat-containing protein 5 OS=Homo sapiens OX=9606 GN=WDR5 PE=1 SV=1	36.6	8.27	75.98	1.817	0.86	0.602525	0.901673	Stable
P61966	AP-1 complex subunit sigma-1A OS=Homo sapiens OX=9606 GN=AP1S1 PE=1 SV=1	18.7	5.73	0	0.01	-6.64	1e-17	1.72567e-16	Down
P61970	Nuclear transport factor 2 OS=Homo sapiens OX=9606 GN=NUTF2 PE=1 SV=1	14.5	5.38	52.86	1.668	0.74	0.696177	0.932827	Stable
P61978	Heterogeneous nuclear ribonucleoprotein K OS=Homo sapiens OX=9606 GN=HNRNPK PE=1 SV=1	50.9	5.54	216.28	2.835	1.5	0.229984	0.744608	Stable
P61981	14-3-3 protein gamma OS=Homo sapiens OX=9606 GN=YWHAG PE=1 SV=2	28.3	4.89	147.51	2.116	1.08	0.45133	0.863189	Stable
P62070	Ras-related protein R-Ras2 OS=Homo sapiens OX=9606 GN=RRAS2 PE=1 SV=1	23.4	6.01	37.86	0.962	-0.06	0.939392	0.993323	Stable
P62072	Mitochondrial import inner membrane translocase subunit Tim10 OS=Homo sapiens OX=9606 GN=TIMM10 PE=1 SV=1	10.3	6.29	2.92	1.218	0.28	0.883656	0.986604	Stable
P62081	40S ribosomal protein S7 OS=Homo sapiens OX=9606 GN=RPS7 PE=1 SV=1	22.1	10.1	91.6	1.34	0.42	0.955362	0.994989	Stable
P62136	Serine/threonine-protein phosphatase PP1-alpha catalytic subunit OS=Homo sapiens OX=9606 GN=PPP1CA PE=1 SV=1	37.5	6.33	208.09	2.235	1.16	0.402567	0.834701	Stable
P62140	Serine/threonine-protein phosphatase PP1-beta catalytic subunit OS=Homo sapiens OX=9606 GN=PPP1CB PE=1 SV=3	37.2	6.19	186.97	2.424	1.28	0.336495	0.801305	Stable
P62191	26S proteasome regulatory subunit 4 OS=Homo sapiens OX=9606 GN=PSMC1 PE=1 SV=1	49.2	6.21	175.62	0.906	-0.14	0.588004	0.899485	Stable
P62195	26S proteasome regulatory subunit 8 OS=Homo sapiens OX=9606 GN=PSMC5 PE=1 SV=1	45.6	7.55	137.66	4.341	2.12	0.0641325	0.473745	Stable
P62241	40S ribosomal protein S8 OS=Homo sapiens OX=9606 GN=RPS8 PE=1 SV=2	24.2	10.32	250.9	0.942	-0.09	0.629572	0.907716	Stable
P62244	40S ribosomal protein S15a OS=Homo sapiens OX=9606 GN=RPS15A PE=1 SV=2	14.8	10.13	134.54	0.727	-0.46	0.380209	0.827383	Stable
P62249	40S ribosomal protein S16 OS=Homo sapiens OX=9606 GN=RPS16 PE=1 SV=2	16.4	10.21	138.21	0.721	-0.47	0.373369	0.821313	Stable
P62256	Ubiquitin-conjugating enzyme E2 H OS=Homo sapiens OX=9606 GN=UBE2H PE=1 SV=1	20.6	4.67	26.34	1.172	0.23	0.910706	0.99162	Stable
P62258	14-3-3 protein epsilon OS=Homo sapiens OX=9606 GN=YWHAE PE=1 SV=1	29.2	4.74	243.19	1.341	0.42	0.954828	0.994989	Stable
P62263	40S ribosomal protein S14 OS=Homo sapiens OX=9606 GN=RPS14 PE=1 SV=3	16.3	10.05	110.28	1.859	0.89	0.578154	0.899485	Stable
P62266	40S ribosomal protein S23 OS=Homo sapiens OX=9606 GN=RPS23 PE=1 SV=3	15.8	10.49	62.33	1.086	0.12	0.790884	0.969303	Stable
P62269	40S ribosomal protein S18 OS=Homo sapiens OX=9606 GN=RPS18 PE=1 SV=3	17.7	10.99	137.72	1.105	0.14	0.811107	0.973937	Stable
P62273	40S ribosomal protein S29 OS=Homo sapiens OX=9606 GN=RPS29 PE=1 SV=2	6.7	10.13	28.37	0.433	-1.21	0.0947584	0.573322	Stable
P62277	40S ribosomal protein S13 OS=Homo sapiens OX=9606 GN=RPS13 PE=1 SV=2	17.2	10.54	208.93	0.491	-1.02	0.139814	0.657386	Stable
P62280	40S ribosomal protein S11 OS=Homo sapiens OX=9606 GN=RPS11 PE=1 SV=3	18.4	10.3	192.14	1.283	0.36	0.991621	0.999251	Stable
P62304	Small nuclear ribonucleoprotein E OS=Homo sapiens OX=9606 GN=SNRPE PE=1 SV=1	10.8	9.44	11.67	6.062	2.6	0.0182171	0.217304	Up
P62306	Small nuclear ribonucleoprotein F OS=Homo sapiens OX=9606 GN=SNRPF PE=1 SV=1	9.7	4.67	3.31	3.559	1.83	0.121691	0.630822	Stable
P62310	U6 snRNA-associated Sm-like protein LSm3 OS=Homo sapiens OX=9606 GN=LSM3 PE=1 SV=2	11.8	4.7	33.19	0.662	-0.6	0.306876	0.786759	Stable
P62312	U6 snRNA-associated Sm-like protein LSm6 OS=Homo sapiens OX=9606 GN=LSM6 PE=1 SV=1	9.1	9.58	41.26	1.405	0.49	0.898327	0.990098	Stable
P62314	Small nuclear ribonucleoprotein Sm D1 OS=Homo sapiens OX=9606 GN=SNRPD1 PE=1 SV=1	13.3	11.56	60.26	5.193	2.38	0.0336086	0.320427	Up
P62316	Small nuclear ribonucleoprotein Sm D2 OS=Homo sapiens OX=9606 GN=SNRPD2 PE=1 SV=1	13.5	9.91	138.74	0.844	-0.24	0.515366	0.882019	Stable
P62318	Small nuclear ribonucleoprotein Sm D3 OS=Homo sapiens OX=9606 GN=SNRPD3 PE=1 SV=1	13.9	10.32	92.54	3.541	1.82	0.123535	0.635734	Stable
P62330	ADP-ribosylation factor 6 OS=Homo sapiens OX=9606 GN=ARF6 PE=1 SV=2	20.1	8.95	14.47	3.811	1.93	0.0346094	0.325163	Up
P62333	26S proteasome regulatory subunit 10B OS=Homo sapiens OX=9606 GN=PSMC6 PE=1 SV=1	44.1	7.49	82.28	1.424	0.51	0.881561	0.986604	Stable
P62424	60S ribosomal protein L7a OS=Homo sapiens OX=9606 GN=RPL7A PE=1 SV=2	30	10.61	351.07	1.185	0.25	0.895301	0.989584	Stable
P62487	DNA-directed RNA polymerase II subunit RPB7 OS=Homo sapiens OX=9606 GN=POLR2G PE=1 SV=1	19.3	5.54	14.53	2.699	1.43	0.0973348	0.577576	Stable
P62495	Eukaryotic peptide chain release factor subunit 1 OS=Homo sapiens OX=9606 GN=ETF1 PE=1 SV=3	49	5.71	147.05	2.509	1.33	0.310792	0.78974	Stable
P62633	CCHC-type zinc finger nucleic acid binding protein OS=Homo sapiens OX=9606 GN=CNBP PE=1 SV=1	19.5	7.71	127.52	2.172	1.12	0.427532	0.848075	Stable
P62701	40S ribosomal protein S4, X isoform OS=Homo sapiens OX=9606 GN=RPS4X PE=1 SV=2	29.6	10.15	392.7	0.896	-0.16	0.576479	0.899485	Stable
P62745	Rho-related GTP-binding protein RhoB OS=Homo sapiens OX=9606 GN=RHOB PE=1 SV=1	22.1	5.24	17.63	0.914	-0.13	0.880562	0.986084	Stable
P62750	60S ribosomal protein L23a OS=Homo sapiens OX=9606 GN=RPL23A PE=1 SV=1	17.7	10.45	161.95	2.81	1.49	0.235315	0.748756	Stable
P62753	40S ribosomal protein S6 OS=Homo sapiens OX=9606 GN=RPS6 PE=1 SV=1	28.7	10.84	115	1.517	0.6	0.806199	0.971756	Stable
P62805	Histone H4 OS=Homo sapiens OX=9606 GN=H4C1 PE=1 SV=2	11.4	11.36	263.02	1.399	0.48	0.903596	0.990242	Stable
P62820	Ras-related protein Rab-1A OS=Homo sapiens OX=9606 GN=RAB1A PE=1 SV=3	22.7	6.21	123.56	2.412	1.27	0.340356	0.805003	Stable
P62826	GTP-binding nuclear protein Ran OS=Homo sapiens OX=9606 GN=RAN PE=1 SV=3	24.4	7.49	167.17	1.448	0.53	0.861941	0.984685	Stable
P62829	60S ribosomal protein L23 OS=Homo sapiens OX=9606 GN=RPL23 PE=1 SV=1	14.9	10.51	178.26	0.684	-0.55	0.331368	0.798515	Stable
P62834	Ras-related protein Rap-1A OS=Homo sapiens OX=9606 GN=RAP1A PE=1 SV=1	21	6.67	19.59	3.614	1.85	0.0366989	0.330895	Up
P62841	40S ribosomal protein S15 OS=Homo sapiens OX=9606 GN=RPS15 PE=1 SV=2	17	10.39	59.71	1.079	0.11	0.783062	0.966713	Stable
P62847	40S ribosomal protein S24 OS=Homo sapiens OX=9606 GN=RPS24 PE=1 SV=1	15.4	10.78	111.22	1.085	0.12	0.789497	0.969303	Stable
P62851	40S ribosomal protein S25 OS=Homo sapiens OX=9606 GN=RPS25 PE=1 SV=1	13.7	10.11	47.13	1.282	0.36	0.990269	0.999251	Stable
P62854	40S ribosomal protein S26 OS=Homo sapiens OX=9606 GN=RPS26 PE=1 SV=3	13	11	162.61	0.732	-0.45	0.385779	0.829071	Stable
P62857	40S ribosomal protein S28 OS=Homo sapiens OX=9606 GN=RPS28 PE=1 SV=1	7.8	10.7	41.63	0.664	-0.59	0.308831	0.787595	Stable
P62861	FAU ubiquitin-like and ribosomal protein S30 OS=Homo sapiens OX=9606 GN=FAU PE=1 SV=2	14.4	10.17	49.85	0.589	-0.76	0.229821	0.744544	Stable
P62873	Guanine nucleotide-binding protein G(I)/G(S)/G(T) subunit beta-1 OS=Homo sapiens OX=9606 GN=GNB1 PE=1 SV=3	37.4	6	40.53	2.344	1.23	0.362787	0.812348	Stable
P62875	DNA-directed RNA polymerases I, II, and III subunit RPABC5 OS=Homo sapiens OX=9606 GN=POLR2L PE=1 SV=1	7.6	7.77	36.99	1.107	0.15	0.813654	0.973937	Stable
P62877	E3 ubiquitin-protein ligase RBX1 OS=Homo sapiens OX=9606 GN=RBX1 PE=1 SV=1	12.3	6.96	2.19	3.392	1.76	0.0894071	0.556372	Stable
P62879	Guanine nucleotide-binding protein G(I)/G(S)/G(T) subunit beta-2 OS=Homo sapiens OX=9606 GN=GNB2 PE=1 SV=3	37.3	6	40.4	2.347	1.23	0.257423	0.759666	Stable
P62888	60S ribosomal protein L30 OS=Homo sapiens OX=9606 GN=RPL30 PE=1 SV=2	12.8	9.63	213.33	1.384	0.47	0.916291	0.993323	Stable
P62891	60S ribosomal protein L39 OS=Homo sapiens OX=9606 GN=RPL39 PE=1 SV=2	6.4	12.56	29.86	0.335	-1.58	0.0394323	0.34659	Down
P62899	60S ribosomal protein L31 OS=Homo sapiens OX=9606 GN=RPL31 PE=1 SV=1	14.5	10.54	88.47	0.64	-0.64	0.282933	0.77245	Stable
P62906	60S ribosomal protein L10a OS=Homo sapiens OX=9606 GN=RPL10A PE=1 SV=2	24.8	9.94	236.87	2.404	1.27	0.34301	0.805999	Stable
P62910	60S ribosomal protein L32 OS=Homo sapiens OX=9606 GN=RPL32 PE=1 SV=2	15.9	11.33	189.33	0.761	-0.39	0.418197	0.842415	Stable
P62913	60S ribosomal protein L11 OS=Homo sapiens OX=9606 GN=RPL11 PE=1 SV=2	20.2	9.6	60.31	2.164	1.11	0.431022	0.851299	Stable
P62917	60S ribosomal protein L8 OS=Homo sapiens OX=9606 GN=RPL8 PE=1 SV=2	28	11.03	182.03	0.608	-0.72	0.24993	0.753974	Stable
P62937	Peptidyl-prolyl cis-trans isomerase A OS=Homo sapiens OX=9606 GN=PPIA PE=1 SV=2	18	7.81	327.37	1.099	0.14	0.805109	0.971549	Stable
P62942	Peptidyl-prolyl cis-trans isomerase FKBP1A OS=Homo sapiens OX=9606 GN=FKBP1A PE=1 SV=2	11.9	8.16	49.87	2.769	1.47	0.233648	0.748051	Stable
P62979	Ubiquitin-40S ribosomal protein S27a OS=Homo sapiens OX=9606 GN=RPS27A PE=1 SV=2	18	9.64	154.77	1.698	0.76	0.676465	0.92573	Stable
P62987	Ubiquitin-60S ribosomal protein L40 OS=Homo sapiens OX=9606 GN=UBA52 PE=1 SV=2	14.7	9.83	118.42	0.348	-1.52	0.0449154	0.377479	Down
P62993	Growth factor receptor-bound protein 2 OS=Homo sapiens OX=9606 GN=GRB2 PE=1 SV=1	25.2	6.32	48.41	0.528	-0.92	0.17171	0.698304	Stable
P63000	Ras-related C3 botulinum toxin substrate 1 OS=Homo sapiens OX=9606 GN=RAC1 PE=1 SV=1	21.4	8.5	105.5	0.914	-0.13	0.597418	0.900153	Stable
P63010	AP-2 complex subunit beta OS=Homo sapiens OX=9606 GN=AP2B1 PE=1 SV=1	104.5	5.38	184.17	1.564	0.65	0.77041	0.963167	Stable
P63098	Calcineurin subunit B type 1 OS=Homo sapiens OX=9606 GN=PPP3R1 PE=1 SV=2	19.3	4.81	20.01	0.789	-0.34	0.451531	0.863189	Stable
P63104	14-3-3 protein zeta/delta OS=Homo sapiens OX=9606 GN=YWHAZ PE=1 SV=1	27.7	4.79	278.6	2.801	1.49	0.237294	0.752035	Stable
P63151	Serine/threonine-protein phosphatase 2A 55 kDa regulatory subunit B alpha isoform OS=Homo sapiens OX=9606 GN=PPP2R2A PE=1 SV=1	51.7	6.2	43.28	0.756	-0.4	0.413411	0.839738	Stable
P63165	Small ubiquitin-related modifier 1 OS=Homo sapiens OX=9606 GN=SUMO1 PE=1 SV=1	11.6	5.52	15.8	0.764	-0.39	0.421953	0.845377	Stable
P63167	Dynein light chain 1, cytoplasmic OS=Homo sapiens OX=9606 GN=DYNLL1 PE=1 SV=1	10.4	7.4	68.76	1.209	0.27	0.919665	0.993323	Stable
P63173	60S ribosomal protein L38 OS=Homo sapiens OX=9606 GN=RPL38 PE=1 SV=2	8.2	10.1	52.72	0.669	-0.58	0.315212	0.793496	Stable
P63208	S-phase kinase-associated protein 1 OS=Homo sapiens OX=9606 GN=SKP1 PE=1 SV=2	18.6	4.54	55.42	1.54	0.62	0.788292	0.968665	Stable
P63218	Guanine nucleotide-binding protein G(I)/G(S)/G(O) subunit gamma-5 OS=Homo sapiens OX=9606 GN=GNG5 PE=1 SV=3	7.3	9.85	38.46	0.721	-0.47	0.373374	0.821313	Stable
P63220	40S ribosomal protein S21 OS=Homo sapiens OX=9606 GN=RPS21 PE=1 SV=1	9.1	8.5	93.04	0.692	-0.53	0.340573	0.805003	Stable
P63241	Eukaryotic translation initiation factor 5A-1 OS=Homo sapiens OX=9606 GN=EIF5A PE=1 SV=2	16.8	5.24	166.16	2.094	1.07	0.460702	0.867215	Stable
P63244	Receptor of activated protein C kinase 1 OS=Homo sapiens OX=9606 GN=RACK1 PE=1 SV=3	35.1	7.69	276.02	2.427	1.28	0.335678	0.801017	Stable
P63272	Transcription elongation factor SPT4 OS=Homo sapiens OX=9606 GN=SUPT4H1 PE=1 SV=1	13.2	8.06	21.37	0.508	-0.98	0.153646	0.674089	Stable
P63279	SUMO-conjugating enzyme UBC9 OS=Homo sapiens OX=9606 GN=UBE2I PE=1 SV=1	18	8.66	132.92	2.474	1.31	0.321072	0.796449	Stable
P67775	Serine/threonine-protein phosphatase 2A catalytic subunit alpha isoform OS=Homo sapiens OX=9606 GN=PPP2CA PE=1 SV=1	35.6	5.54	32.87	1.154	0.21	0.863394	0.984685	Stable
P67809	Y-box-binding protein 1 OS=Homo sapiens OX=9606 GN=YBX1 PE=1 SV=3	35.9	9.88	81.14	1.611	0.69	0.736009	0.949411	Stable
P67812	Signal peptidase complex catalytic subunit SEC11A OS=Homo sapiens OX=9606 GN=SEC11A PE=1 SV=1	20.6	9.48	2.39	100	6.64	1e-17	1.72567e-16	Up
P67870	Casein kinase II subunit beta OS=Homo sapiens OX=9606 GN=CSNK2B PE=1 SV=1	24.9	5.55	37.29	3.076	1.62	0.185234	0.715971	Stable
P67936	Tropomyosin alpha-4 chain OS=Homo sapiens OX=9606 GN=TPM4 PE=1 SV=3	28.5	4.69	87.27	5.344	2.42	0.0301055	0.300132	Up
P68032	Actin, alpha cardiac muscle 1 OS=Homo sapiens OX=9606 GN=ACTC1 PE=1 SV=1	42	5.39	658.29	4.648	2.22	0.0505389	0.405015	Stable
P68036	Ubiquitin-conjugating enzyme E2 L3 OS=Homo sapiens OX=9606 GN=UBE2L3 PE=1 SV=1	17.9	8.51	49.13	1.711	0.77	0.668013	0.923065	Stable
P68104	Elongation factor 1-alpha 1 OS=Homo sapiens OX=9606 GN=EEF1A1 PE=1 SV=1	50.1	9.01	411.74	1.244	0.32	0.95388	0.994989	Stable
P68366	Tubulin alpha-4A chain OS=Homo sapiens OX=9606 GN=TUBA4A PE=1 SV=1	49.9	5.06	463.29	2.441	1.29	0.331159	0.798514	Stable
P68371	Tubulin beta-4B chain OS=Homo sapiens OX=9606 GN=TUBB4B PE=1 SV=1	49.8	4.89	1114.15	0.823	-0.28	0.490952	0.875989	Stable
P68400	Casein kinase II subunit alpha OS=Homo sapiens OX=9606 GN=CSNK2A1 PE=1 SV=1	45.1	7.74	33.96	1.839	0.88	0.58956	0.899485	Stable
P68402	Platelet-activating factor acetylhydrolase IB subunit alpha2 OS=Homo sapiens OX=9606 GN=PAFAH1B2 PE=1 SV=1	25.6	5.92	19.91	0.585	-0.77	0.226076	0.741224	Stable
P68431	Histone H3.1 OS=Homo sapiens OX=9606 GN=H3C1 PE=1 SV=2	15.4	11.12	55.32	0.879	-0.19	0.556205	0.897032	Stable
P69905	Hemoglobin subunit alpha OS=Homo sapiens OX=9606 GN=HBA1 PE=1 SV=2	15.2	8.68	59.92	3.403	1.77	0.139092	0.657386	Stable
P78316	Nucleolar protein 14 OS=Homo sapiens OX=9606 GN=NOP14 PE=1 SV=3	97.6	7.58	64.15	1.495	0.58	0.82369	0.973937	Stable
P78318	Immunoglobulin-binding protein 1 OS=Homo sapiens OX=9606 GN=IGBP1 PE=1 SV=1	39.2	5.38	8.5	2.209	1.14	0.201998	0.721978	Stable
P78330	Phosphoserine phosphatase OS=Homo sapiens OX=9606 GN=PSPH PE=1 SV=2	25	5.69	21.46	1.147	0.2	0.856029	0.98436	Stable
P78332	RNA-binding protein 6 OS=Homo sapiens OX=9606 GN=RBM6 PE=1 SV=5	128.6	6.32	11.74	0.707	-0.5	0.4139	0.839969	Stable
P78344	Eukaryotic translation initiation factor 4 gamma 2 OS=Homo sapiens OX=9606 GN=EIF4G2 PE=1 SV=1	102.3	7.14	192.79	1.845	0.88	0.586365	0.899485	Stable
P78345	Ribonuclease P protein subunit p38 OS=Homo sapiens OX=9606 GN=RPP38 PE=1 SV=2	31.8	9.92	8.78	0.441	-1.18	0.200587	0.721978	Stable
P78346	Ribonuclease P protein subunit p30 OS=Homo sapiens OX=9606 GN=RPP30 PE=1 SV=1	29.3	8.91	16.81	0.7	-0.51	0.4407	0.858367	Stable
P78347	General transcription factor II-I OS=Homo sapiens OX=9606 GN=GTF2I PE=1 SV=2	112.3	6.39	217.22	2.642	1.4	0.274483	0.768681	Stable
P78356	Phosphatidylinositol 5-phosphate 4-kinase type-2 beta OS=Homo sapiens OX=9606 GN=PIP4K2B PE=1 SV=1	47.3	7.33	0	0.624	-0.68	0.659213	0.917898	Stable
P78362	SRSF protein kinase 2 OS=Homo sapiens OX=9606 GN=SRPK2 PE=1 SV=3	77.5	4.97	24.36	0.589	-0.76	0.331728	0.798771	Stable
P78371	T-complex protein 1 subunit beta OS=Homo sapiens OX=9606 GN=CCT2 PE=1 SV=4	57.5	6.46	412.31	1.479	0.56	0.836515	0.97735	Stable
P78406	mRNA export factor RAE1 OS=Homo sapiens OX=9606 GN=RAE1 PE=1 SV=1	40.9	7.83	82.41	0.858	-0.22	0.531787	0.888371	Stable
P78417	Glutathione S-transferase omega-1 OS=Homo sapiens OX=9606 GN=GSTO1 PE=1 SV=2	27.5	6.6	109.35	0.853	-0.23	0.525843	0.886177	Stable
P78527	DNA-dependent protein kinase catalytic subunit OS=Homo sapiens OX=9606 GN=PRKDC PE=1 SV=3	468.8	7.12	948.39	2.045	1.03	0.483258	0.874674	Stable
P78537	Biogenesis of lysosome-related organelles complex 1 subunit 1 OS=Homo sapiens OX=9606 GN=BLOC1S1 PE=1 SV=2	17.3	9.33	4.71	0.929	-0.11	0.959534	0.994989	Stable
P78549	Endonuclease III-like protein 1 OS=Homo sapiens OX=9606 GN=NTHL1 PE=1 SV=2	34.4	9.67	3.4	0.676	-0.57	0.716481	0.941313	Stable
P78559	Microtubule-associated protein 1A OS=Homo sapiens OX=9606 GN=MAP1A PE=1 SV=6	305.3	4.92	6.1	0.424	-1.24	0.280329	0.770345	Stable
P78563	Double-stranded RNA-specific editase 1 OS=Homo sapiens OX=9606 GN=ADARB1 PE=1 SV=1	80.7	9.01	4.38	0.577	-0.79	0.434788	0.854879	Stable
P79522	Proline-rich protein 3 OS=Homo sapiens OX=9606 GN=PRR3 PE=1 SV=2	20.6	9.83	9.06	1.485	0.57	0.462084	0.867215	Stable
P80217	Interferon-induced 35 kDa protein OS=Homo sapiens OX=9606 GN=IFI35 PE=1 SV=5	31.5	6.09	14.73	0.471	-1.09	0.200401	0.721978	Stable
P80303	Nucleobindin-2 OS=Homo sapiens OX=9606 GN=NUCB2 PE=1 SV=3	50.2	5.12	25.77	100	6.64	1e-17	1.72567e-16	Up
P80723	Brain acid soluble protein 1 OS=Homo sapiens OX=9606 GN=BASP1 PE=1 SV=2	22.7	4.63	149.09	5.492	2.46	0.0270762	0.286307	Up
P81274	G-protein-signaling modulator 2 OS=Homo sapiens OX=9606 GN=GPSM2 PE=1 SV=3	76.6	6.39	0	0.514	-0.96	0.454504	0.863535	Stable
P81605	Dermcidin OS=Homo sapiens OX=9606 GN=DCD PE=1 SV=2	11.3	6.54	13.8	0.338	-1.56	0.109892	0.611078	Stable
P82094	TATA element modulatory factor OS=Homo sapiens OX=9606 GN=TMF1 PE=1 SV=2	122.8	4.92	0	1.147	0.2	0.628882	0.907677	Stable
P82650	28S ribosomal protein S22, mitochondrial OS=Homo sapiens OX=9606 GN=MRPS22 PE=1 SV=1	41.3	7.9	72.79	2.249	1.17	0.397316	0.832643	Stable
P82663	28S ribosomal protein S25, mitochondrial OS=Homo sapiens OX=9606 GN=MRPS25 PE=1 SV=1	20.1	8.82	52.08	0.747	-0.42	0.403071	0.834701	Stable
P82673	28S ribosomal protein S35, mitochondrial OS=Homo sapiens OX=9606 GN=MRPS35 PE=1 SV=1	36.8	8.24	27.23	0.65	-0.62	0.519778	0.883597	Stable
P82675	28S ribosomal protein S5, mitochondrial OS=Homo sapiens OX=9606 GN=MRPS5 PE=1 SV=2	48	9.92	39.62	0.716	-0.48	0.367137	0.815737	Stable
P82909	Alpha-ketoglutarate dehydrogenase component 4 OS=Homo sapiens OX=9606 GN=MRPS36 PE=1 SV=2	11.5	9.99	30.2	0.825	-0.28	0.830882	0.975054	Stable
P82912	28S ribosomal protein S11, mitochondrial OS=Homo sapiens OX=9606 GN=MRPS11 PE=1 SV=2	20.6	10.81	22.85	0.46	-1.12	0.142941	0.659514	Stable
P82914	28S ribosomal protein S15, mitochondrial OS=Homo sapiens OX=9606 GN=MRPS15 PE=1 SV=1	29.8	10.48	13.94	0.908	-0.14	0.732986	0.948655	Stable
P82921	28S ribosomal protein S21, mitochondrial OS=Homo sapiens OX=9606 GN=MRPS21 PE=1 SV=3	10.7	9.92	6.83	0.523	-0.94	0.166699	0.689294	Stable
P82930	28S ribosomal protein S34, mitochondrial OS=Homo sapiens OX=9606 GN=MRPS34 PE=1 SV=2	25.6	9.98	23.77	0.911	-0.13	0.695449	0.932827	Stable
P82932	28S ribosomal protein S6, mitochondrial OS=Homo sapiens OX=9606 GN=MRPS6 PE=1 SV=3	14.2	9.26	45.27	2.3	1.2	0.378362	0.824403	Stable
P82933	28S ribosomal protein S9, mitochondrial OS=Homo sapiens OX=9606 GN=MRPS9 PE=1 SV=2	45.8	9.51	45.82	0.714	-0.49	0.365106	0.814454	Stable
P82970	High mobility group nucleosome-binding domain-containing protein 5 OS=Homo sapiens OX=9606 GN=HMGN5 PE=1 SV=1	31.5	4.55	20.06	0.878	-0.19	0.657325	0.917657	Stable
P82979	SAP domain-containing ribonucleoprotein OS=Homo sapiens OX=9606 GN=SARNP PE=1 SV=3	23.7	6.42	67.42	1.929	0.95	0.540651	0.893377	Stable
P83111	Serine beta-lactamase-like protein LACTB, mitochondrial OS=Homo sapiens OX=9606 GN=LACTB PE=1 SV=2	60.7	8.53	26.52	1.636	0.71	0.718606	0.942015	Stable
P83436	Conserved oligomeric Golgi complex subunit 7 OS=Homo sapiens OX=9606 GN=COG7 PE=1 SV=1	86.3	5.47	19.34	0.413	-1.27	0.0817737	0.536556	Stable
P83731	60S ribosomal protein L24 OS=Homo sapiens OX=9606 GN=RPL24 PE=1 SV=1	17.8	11.25	86.27	1.507	0.59	0.814538	0.973937	Stable
P83876	Thioredoxin-like protein 4A OS=Homo sapiens OX=9606 GN=TXNL4A PE=1 SV=1	16.8	5.85	18.9	9.299	3.22	0.000504828	0.00848537	Up
P83881	60S ribosomal protein L36a OS=Homo sapiens OX=9606 GN=RPL36A PE=1 SV=2	12.4	10.58	60.91	100	6.64	1e-17	1.72567e-16	Up
P83916	Chromobox protein homolog 1 OS=Homo sapiens OX=9606 GN=CBX1 PE=1 SV=1	21.4	4.93	21.62	1.723	0.78	0.612429	0.903883	Stable
P84085	ADP-ribosylation factor 5 OS=Homo sapiens OX=9606 GN=ARF5 PE=1 SV=2	20.5	6.79	39.21	0.666	-0.59	0.359134	0.811628	Stable
P84090	Enhancer of rudimentary homolog OS=Homo sapiens OX=9606 GN=ERH PE=1 SV=1	12.3	5.92	39.12	5.25	2.39	0.0322403	0.312919	Up
P84095	Rho-related GTP-binding protein RhoG OS=Homo sapiens OX=9606 GN=RHOG PE=1 SV=1	21.3	8.12	12.11	3.854	1.95	0.027436	0.286767	Up
P84098	60S ribosomal protein L19 OS=Homo sapiens OX=9606 GN=RPL19 PE=1 SV=1	23.5	11.47	157	0.746	-0.42	0.401848	0.834511	Stable
P84101	Small EDRK-rich factor 2 OS=Homo sapiens OX=9606 GN=SERF2 PE=1 SV=1	6.9	10.45	6.63	0.725	-0.46	0.544185	0.895397	Stable
P84103	Serine/arginine-rich splicing factor 3 OS=Homo sapiens OX=9606 GN=SRSF3 PE=1 SV=1	19.3	11.65	43.28	1.941	0.96	0.534081	0.889619	Stable
P85037	Forkhead box protein K1 OS=Homo sapiens OX=9606 GN=FOXK1 PE=1 SV=1	75.4	9.32	62.24	0.629	-0.67	0.271436	0.765547	Stable
P86790	Vacuolar fusion protein CCZ1 homolog B OS=Homo sapiens OX=9606 GN=CCZ1B PE=1 SV=1	55.8	6.48	10.45	0.488	-1.03	0.277227	0.770345	Stable
P98082	Disabled homolog 2 OS=Homo sapiens OX=9606 GN=DAB2 PE=1 SV=3	82.4	5.53	171.88	1.482	0.57	0.834135	0.975712	Stable
P98160	Basement membrane-specific heparan sulfate proteoglycan core protein OS=Homo sapiens OX=9606 GN=HSPG2 PE=1 SV=4	468.5	6.51	16.36	1.38	0.46	0.661286	0.919548	Stable
P98175	RNA-binding protein 10 OS=Homo sapiens OX=9606 GN=RBM10 PE=1 SV=3	103.5	5.97	43.91	0.68	-0.56	0.326429	0.797665	Stable
P98179	RNA-binding protein 3 OS=Homo sapiens OX=9606 GN=RBM3 PE=1 SV=1	17.2	8.91	27.41	0.881	-0.18	0.776785	0.965415	Stable
P98194	Calcium-transporting ATPase type 2C member 1 OS=Homo sapiens OX=9606 GN=ATP2C1 PE=1 SV=3	100.5	6.74	14.83	0.52	-0.94	0.25857	0.759666	Stable
P99999	Cytochrome c OS=Homo sapiens OX=9606 GN=CYCS PE=1 SV=2	11.7	9.57	99.29	1.639	0.71	0.716576	0.941313	Stable
Q00059	Transcription factor A, mitochondrial OS=Homo sapiens OX=9606 GN=TFAM PE=1 SV=1	29.1	9.72	79.81	2.79	1.48	0.239717	0.752724	Stable
Q00169	Phosphatidylinositol transfer protein alpha isoform OS=Homo sapiens OX=9606 GN=PITPNA PE=1 SV=2	31.8	6.55	39.79	0.713	-0.49	0.486154	0.874674	Stable
Q00325	Phosphate carrier protein, mitochondrial OS=Homo sapiens OX=9606 GN=SLC25A3 PE=1 SV=2	40.1	9.38	87.83	1.579	0.66	0.759106	0.958978	Stable
Q00341	Vigilin OS=Homo sapiens OX=9606 GN=HDLBP PE=1 SV=2	141.4	6.87	159.97	1.536	0.62	0.791497	0.969303	Stable
Q00403	Transcription initiation factor IIB OS=Homo sapiens OX=9606 GN=GTF2B PE=1 SV=1	34.8	8.35	35.77	0.536	-0.9	0.178905	0.710635	Stable
Q00534	Cyclin-dependent kinase 6 OS=Homo sapiens OX=9606 GN=CDK6 PE=1 SV=1	36.9	6.46	41.11	0.714	-0.49	0.411393	0.839281	Stable
Q00535	Cyclin-dependent kinase 5 OS=Homo sapiens OX=9606 GN=CDK5 PE=1 SV=3	33.3	7.66	49.53	0.537	-0.9	0.179558	0.710635	Stable
Q00577	Transcriptional activator protein Pur-alpha OS=Homo sapiens OX=9606 GN=PURA PE=1 SV=2	34.9	6.44	25.97	0.351	-1.51	0.0464396	0.384054	Down
Q00587	Cdc42 effector protein 1 OS=Homo sapiens OX=9606 GN=CDC42EP1 PE=1 SV=1	40.3	7.15	14.82	1.217	0.28	0.632996	0.908343	Stable
Q00610	Clathrin heavy chain 1 OS=Homo sapiens OX=9606 GN=CLTC PE=1 SV=5	191.5	5.69	785.89	2.431	1.28	0.334164	0.800608	Stable
Q00653	Nuclear factor NF-kappa-B p100 subunit OS=Homo sapiens OX=9606 GN=NFKB2 PE=1 SV=4	96.7	6.25	39.25	0.645	-0.63	0.288682	0.77541	Stable
Q00688	Peptidyl-prolyl cis-trans isomerase FKBP3 OS=Homo sapiens OX=9606 GN=FKBP3 PE=1 SV=1	25.2	9.28	72.15	3.902	1.96	0.0913719	0.56471	Stable
Q00796	Sorbitol dehydrogenase OS=Homo sapiens OX=9606 GN=SORD PE=1 SV=4	38.3	7.97	78.45	0.921	-0.12	0.605436	0.901856	Stable
Q00839	Heterogeneous nuclear ribonucleoprotein U OS=Homo sapiens OX=9606 GN=HNRNPU PE=1 SV=6	90.5	6	440.28	1.781	0.83	0.623746	0.906805	Stable
Q01081	Splicing factor U2AF 35 kDa subunit OS=Homo sapiens OX=9606 GN=U2AF1 PE=1 SV=3	27.9	8.81	39.29	1.144	0.19	0.852323	0.983883	Stable
Q01082	Spectrin beta chain, non-erythrocytic 1 OS=Homo sapiens OX=9606 GN=SPTBN1 PE=1 SV=2	274.4	5.57	364.33	2.43	1.28	0.334502	0.800608	Stable
Q01085	Nucleolysin TIAR OS=Homo sapiens OX=9606 GN=TIAL1 PE=1 SV=1	41.6	7.74	23.79	1.081	0.11	0.785469	0.967252	Stable
Q01105	Protein SET OS=Homo sapiens OX=9606 GN=SET PE=1 SV=3	33.5	4.32	366.32	1.067	0.09	0.769591	0.962825	Stable
Q01130	Serine/arginine-rich splicing factor 2 OS=Homo sapiens OX=9606 GN=SRSF2 PE=1 SV=4	25.5	11.85	15.26	0.513	-0.96	0.158325	0.676889	Stable
Q01433	AMP deaminase 2 OS=Homo sapiens OX=9606 GN=AMPD2 PE=1 SV=2	100.6	6.93	11.57	0.417	-1.26	0.26725	0.763552	Stable
Q01469	Fatty acid-binding protein 5 OS=Homo sapiens OX=9606 GN=FABP5 PE=1 SV=3	15.2	7.01	72.81	1.117	0.16	0.824342	0.973937	Stable
Q01518	Adenylyl cyclase-associated protein 1 OS=Homo sapiens OX=9606 GN=CAP1 PE=1 SV=5	51.9	8.06	250.72	1.973	0.98	0.517753	0.883166	Stable
Q01581	Hydroxymethylglutaryl-CoA synthase, cytoplasmic OS=Homo sapiens OX=9606 GN=HMGCS1 PE=1 SV=2	57.3	5.41	70.75	7.076	2.82	0.00939154	0.126615	Up
Q01650	Large neutral amino acids transporter small subunit 1 OS=Homo sapiens OX=9606 GN=SLC7A5 PE=1 SV=2	55	7.72	1.96	6.367	2.67	0.0087632	0.119514	Up
Q01658	Protein Dr1 OS=Homo sapiens OX=9606 GN=DR1 PE=1 SV=1	19.4	4.75	15.46	6.779	2.76	0.00232081	0.0358652	Up
Q01664	Transcription factor AP-4 OS=Homo sapiens OX=9606 GN=TFAP4 PE=1 SV=2	38.7	5.87	14.67	0.808	-0.31	0.555752	0.897032	Stable
Q01780	Exosome component 10 OS=Homo sapiens OX=9606 GN=EXOSC10 PE=1 SV=2	100.8	8.46	57.87	1.044	0.06	0.745234	0.953289	Stable
Q01804	OTU domain-containing protein 4 OS=Homo sapiens OX=9606 GN=OTUD4 PE=1 SV=4	124	6.71	2.64	0.698	-0.52	0.761172	0.959645	Stable
Q01813	ATP-dependent 6-phosphofructokinase, platelet type OS=Homo sapiens OX=9606 GN=PFKP PE=1 SV=2	85.5	7.55	233.72	0.872	-0.2	0.548549	0.895397	Stable
Q01831	DNA repair protein complementing XP-C cells OS=Homo sapiens OX=9606 GN=XPC PE=1 SV=4	105.9	8.9	10.67	1.087	0.12	0.801106	0.970517	Stable
Q01844	RNA-binding protein EWS OS=Homo sapiens OX=9606 GN=EWSR1 PE=1 SV=1	68.4	9.33	48.76	2.793	1.48	0.238911	0.752724	Stable
Q01968	Inositol polyphosphate 5-phosphatase OCRL OS=Homo sapiens OX=9606 GN=OCRL PE=1 SV=3	104.1	6.55	20.85	0.891	-0.17	0.62311	0.906657	Stable
Q01970	1-phosphatidylinositol 4,5-bisphosphate phosphodiesterase beta-3 OS=Homo sapiens OX=9606 GN=PLCB3 PE=1 SV=2	138.7	5.9	19.05	0.574	-0.8	0.230514	0.744926	Stable
Q02040	A-kinase anchor protein 17A OS=Homo sapiens OX=9606 GN=AKAP17A PE=1 SV=2	80.7	9.73	23.15	0.459	-1.12	0.135649	0.652222	Stable
Q02127	Dihydroorotate dehydrogenase (quinone), mitochondrial OS=Homo sapiens OX=9606 GN=DHODH PE=1 SV=3	42.8	9.67	3.58	100	6.64	1e-17	1.72567e-16	Up
Q02218	2-oxoglutarate dehydrogenase complex component E1 OS=Homo sapiens OX=9606 GN=OGDH PE=1 SV=3	115.9	6.86	318.66	0.979	-0.03	0.672086	0.923649	Stable
Q02241	Kinesin-like protein KIF23 OS=Homo sapiens OX=9606 GN=KIF23 PE=1 SV=3	110	8.51	57.31	1.423	0.51	0.883017	0.986604	Stable
Q02252	Methylmalonate-semialdehyde dehydrogenase [acylating], mitochondrial OS=Homo sapiens OX=9606 GN=ALDH6A1 PE=1 SV=2	57.8	8.5	62.27	1.009	0.01	0.70551	0.936755	Stable
Q02338	D-beta-hydroxybutyrate dehydrogenase, mitochondrial OS=Homo sapiens OX=9606 GN=BDH1 PE=1 SV=3	38.1	8.95	11.3	0.352	-1.51	0.105772	0.601079	Stable
Q02388	Collagen alpha-1(VII) chain OS=Homo sapiens OX=9606 GN=COL7A1 PE=1 SV=2	295	6.27	1.93	2.866	1.52	0.08165	0.536424	Stable
Q02447	Transcription factor Sp3 OS=Homo sapiens OX=9606 GN=SP3 PE=1 SV=3	81.9	5.26	7.28	0.472	-1.08	0.390114	0.829071	Stable
Q02487	Desmocollin-2 OS=Homo sapiens OX=9606 GN=DSC2 PE=1 SV=1	99.9	5.34	13.18	1.134	0.18	0.869256	0.984685	Stable
Q02539	Histone H1.1 OS=Homo sapiens OX=9606 GN=H1-1 PE=1 SV=3	21.8	10.99	124.2	0.953	-0.07	0.641742	0.911954	Stable
Q02543	60S ribosomal protein L18a OS=Homo sapiens OX=9606 GN=RPL18A PE=1 SV=2	20.7	10.71	77.48	0.445	-1.17	0.103451	0.596498	Stable
Q02750	Dual specificity mitogen-activated protein kinase kinase 1 OS=Homo sapiens OX=9606 GN=MAP2K1 PE=1 SV=2	43.4	6.62	80.32	0.51	-0.97	0.155758	0.676889	Stable
Q02790	Peptidyl-prolyl cis-trans isomerase FKBP4 OS=Homo sapiens OX=9606 GN=FKBP4 PE=1 SV=3	51.8	5.43	296.03	2.143	1.1	0.439638	0.857898	Stable
Q02809	Procollagen-lysine,2-oxoglutarate 5-dioxygenase 1 OS=Homo sapiens OX=9606 GN=PLOD1 PE=1 SV=2	83.5	6.95	90.03	0.747	-0.42	0.402545	0.834701	Stable
Q02818	Nucleobindin-1 OS=Homo sapiens OX=9606 GN=NUCB1 PE=1 SV=4	53.8	5.25	76.78	2.033	1.02	0.488531	0.874674	Stable
Q02878	60S ribosomal protein L6 OS=Homo sapiens OX=9606 GN=RPL6 PE=1 SV=3	32.7	10.58	168.65	1.358	0.44	0.939567	0.993323	Stable
Q02880	DNA topoisomerase 2-beta OS=Homo sapiens OX=9606 GN=TOP2B PE=1 SV=3	183.2	8	223.08	0.854	-0.23	0.526805	0.88645	Stable
Q02978	Mitochondrial 2-oxoglutarate/malate carrier protein OS=Homo sapiens OX=9606 GN=SLC25A11 PE=1 SV=3	34	9.91	19.26	2.132	1.09	0.187643	0.715971	Stable
Q03001	Dystonin OS=Homo sapiens OX=9606 GN=DST PE=1 SV=4	860.1	5.25	55.41	0.88	-0.18	0.766214	0.959977	Stable
Q03111	Protein ENL OS=Homo sapiens OX=9606 GN=MLLT1 PE=1 SV=2	62	8.59	12.05	1.21	0.27	0.648747	0.913895	Stable
Q03135	Caveolin-1 OS=Homo sapiens OX=9606 GN=CAV1 PE=1 SV=4	20.5	6.02	9.55	2.845	1.51	0.0824916	0.538359	Stable
Q03154	Aminoacylase-1 OS=Homo sapiens OX=9606 GN=ACY1 PE=1 SV=1	45.9	6.18	9.92	0.704	-0.51	0.543144	0.894641	Stable
Q03164	Histone-lysine N-methyltransferase 2A OS=Homo sapiens OX=9606 GN=KMT2A PE=1 SV=5	431.5	9.09	10.14	1.393	0.48	0.471389	0.869263	Stable
Q03169	Tumor necrosis factor alpha-induced protein 2 OS=Homo sapiens OX=9606 GN=TNFAIP2 PE=1 SV=2	72.6	6.46	11.49	1.163	0.22	0.848066	0.983523	Stable
Q03188	Centromere protein C OS=Homo sapiens OX=9606 GN=CENPC PE=1 SV=2	106.8	9.39	4.5	0.501	-1	0.380934	0.827916	Stable
Q03252	Lamin-B2 OS=Homo sapiens OX=9606 GN=LMNB2 PE=1 SV=4	69.9	5.59	108.44	0.806	-0.31	0.471579	0.869263	Stable
Q03393	6-pyruvoyl tetrahydrobiopterin synthase OS=Homo sapiens OX=9606 GN=PTS PE=1 SV=1	16.4	6.68	3.44	0.836	-0.26	0.979889	0.998575	Stable
Q03468	DNA excision repair protein ERCC-6 OS=Homo sapiens OX=9606 GN=ERCC6 PE=1 SV=1	168.3	8.09	4.16	0.475	-1.07	0.280939	0.770788	Stable
Q03701	CCAAT/enhancer-binding protein zeta OS=Homo sapiens OX=9606 GN=CEBPZ PE=1 SV=3	120.9	5.94	85.94	1.709	0.77	0.669045	0.923629	Stable
Q03933	Heat shock factor protein 2 OS=Homo sapiens OX=9606 GN=HSF2 PE=1 SV=1	60.3	4.82	15.77	0.529	-0.92	0.192277	0.715971	Stable
Q04206	Transcription factor p65 OS=Homo sapiens OX=9606 GN=RELA PE=1 SV=2	60.2	5.68	16.39	0.766	-0.38	0.45201	0.863189	Stable
Q04323	UBX domain-containing protein 1 OS=Homo sapiens OX=9606 GN=UBXN1 PE=1 SV=2	33.3	5.25	12.13	0.874	-0.19	0.845676	0.98229	Stable
Q04446	1,4-alpha-glucan-branching enzyme OS=Homo sapiens OX=9606 GN=GBE1 PE=1 SV=3	80.4	6.32	38.42	0.531	-0.91	0.174323	0.703955	Stable
Q04637	Eukaryotic translation initiation factor 4 gamma 1 OS=Homo sapiens OX=9606 GN=EIF4G1 PE=1 SV=4	175.4	5.33	405.3	1.094	0.13	0.799463	0.970517	Stable
Q04656	Copper-transporting ATPase 1 OS=Homo sapiens OX=9606 GN=ATP7A PE=1 SV=4	163.3	6.33	7.72	0.712	-0.49	0.561481	0.897948	Stable
Q04695	Keratin, type I cytoskeletal 17 OS=Homo sapiens OX=9606 GN=KRT17 PE=1 SV=2	48.1	5.02	229.12	2.327	1.22	0.368843	0.816981	Stable
Q04726	Transducin-like enhancer protein 3 OS=Homo sapiens OX=9606 GN=TLE3 PE=1 SV=2	83.4	7.2	8.57	0.724	-0.47	0.618431	0.90643	Stable
Q04760	Lactoylglutathione lyase OS=Homo sapiens OX=9606 GN=GLO1 PE=1 SV=4	20.8	5.31	101.92	0.906	-0.14	0.587528	0.899485	Stable
Q04837	Single-stranded DNA-binding protein, mitochondrial OS=Homo sapiens OX=9606 GN=SSBP1 PE=1 SV=1	17.2	9.6	75.52	0.987	-0.02	0.680237	0.927111	Stable
Q04917	14-3-3 protein eta OS=Homo sapiens OX=9606 GN=YWHAH PE=1 SV=4	28.2	4.84	60.69	2.811	1.49	0.235108	0.748756	Stable
Q05048	Cleavage stimulation factor subunit 1 OS=Homo sapiens OX=9606 GN=CSTF1 PE=1 SV=1	48.3	6.58	12.4	100	6.64	1e-17	1.72567e-16	Up
Q05086	Ubiquitin-protein ligase E3A OS=Homo sapiens OX=9606 GN=UBE3A PE=1 SV=4	100.6	5.22	2.53	0.765	-0.39	0.868024	0.984685	Stable
Q05209	Tyrosine-protein phosphatase non-receptor type 12 OS=Homo sapiens OX=9606 GN=PTPN12 PE=1 SV=3	88.1	5.62	19.97	0.537	-0.9	0.307941	0.786759	Stable
Q05397	Focal adhesion kinase 1 OS=Homo sapiens OX=9606 GN=PTK2 PE=1 SV=2	119.2	6.62	2.25	100	6.64	1e-17	1.72567e-16	Up
Q05519	Serine/arginine-rich splicing factor 11 OS=Homo sapiens OX=9606 GN=SRSF11 PE=1 SV=1	53.5	10.52	53.9	4.42	2.14	0.0602959	0.458446	Stable
Q05639	Elongation factor 1-alpha 2 OS=Homo sapiens OX=9606 GN=EEF1A2 PE=1 SV=1	50.4	9.03	315.03	2.646	1.4	0.273569	0.766815	Stable
Q05655	Protein kinase C delta type OS=Homo sapiens OX=9606 GN=PRKCD PE=1 SV=2	77.5	7.75	11.29	0.618	-0.69	0.374406	0.821313	Stable
Q05682	Caldesmon OS=Homo sapiens OX=9606 GN=CALD1 PE=1 SV=3	93.2	5.66	99.4	1.759	0.81	0.637515	0.910292	Stable
Q05932	Folylpolyglutamate synthase, mitochondrial OS=Homo sapiens OX=9606 GN=FPGS PE=1 SV=3	64.6	7.94	26.36	0.89	-0.17	0.757584	0.958978	Stable
Q05D32	CTD small phosphatase-like protein 2 OS=Homo sapiens OX=9606 GN=CTDSPL2 PE=1 SV=2	53	6.4	38.48	0.771	-0.37	0.570163	0.899485	Stable
Q06124	Tyrosine-protein phosphatase non-receptor type 11 OS=Homo sapiens OX=9606 GN=PTPN11 PE=1 SV=3	68	7.3	25.56	0.587	-0.77	0.227816	0.743924	Stable
Q06136	3-ketodihydrosphingosine reductase OS=Homo sapiens OX=9606 GN=KDSR PE=1 SV=1	36.2	7.12	2.24	2.446	1.29	0.135555	0.652222	Stable
Q06203	Amidophosphoribosyltransferase OS=Homo sapiens OX=9606 GN=PPAT PE=1 SV=1	57.4	6.76	57.52	0.682	-0.55	0.328754	0.798514	Stable
Q06210	Glutamine--fructose-6-phosphate aminotransferase [isomerizing] 1 OS=Homo sapiens OX=9606 GN=GFPT1 PE=1 SV=3	78.8	7.11	185.38	0.785	-0.35	0.446682	0.862733	Stable
Q06265	Exosome complex component RRP45 OS=Homo sapiens OX=9606 GN=EXOSC9 PE=1 SV=3	48.9	5.29	33.96	2.574	1.36	0.292424	0.776347	Stable
Q06323	Proteasome activator complex subunit 1 OS=Homo sapiens OX=9606 GN=PSME1 PE=1 SV=1	28.7	6.02	80.55	3.117	1.64	0.178649	0.710635	Stable
Q06481	Amyloid beta precursor like protein 2 OS=Homo sapiens OX=9606 GN=APLP2 PE=1 SV=2	86.9	4.79	19.13	1.701	0.77	0.604192	0.901673	Stable
Q06546	GA-binding protein alpha chain OS=Homo sapiens OX=9606 GN=GABPA PE=1 SV=1	51.3	4.97	10.64	4.961	2.31	0.0103236	0.138102	Up
Q06587	E3 ubiquitin-protein ligase RING1 OS=Homo sapiens OX=9606 GN=RING1 PE=1 SV=2	42.4	5.62	28.92	1.45	0.54	0.683684	0.929201	Stable
Q06787	Synaptic functional regulator FMR1 OS=Homo sapiens OX=9606 GN=FMR1 PE=1 SV=1	71.1	7.42	10.54	2.467	1.3	0.21941	0.73832	Stable
Q06830	Peroxiredoxin-1 OS=Homo sapiens OX=9606 GN=PRDX1 PE=1 SV=1	22.1	8.13	433.35	1.654	0.73	0.706329	0.936947	Stable
Q07020	60S ribosomal protein L18 OS=Homo sapiens OX=9606 GN=RPL18 PE=1 SV=2	21.6	11.72	194.88	0.482	-1.05	0.131728	0.648864	Stable
Q07021	Complement component 1 Q subcomponent-binding protein, mitochondrial OS=Homo sapiens OX=9606 GN=C1QBP PE=1 SV=1	31.3	4.84	132.64	5.476	2.45	0.0273957	0.286767	Up
Q07065	Cytoskeleton-associated protein 4 OS=Homo sapiens OX=9606 GN=CKAP4 PE=1 SV=2	66	5.92	118.15	4.998	2.32	0.0387846	0.344336	Up
Q07157	Tight junction protein ZO-1 OS=Homo sapiens OX=9606 GN=TJP1 PE=1 SV=3	195.3	6.7	26.88	0.557	-0.85	0.205721	0.722723	Stable
Q07666	KH domain-containing, RNA-binding, signal transduction-associated protein 1 OS=Homo sapiens OX=9606 GN=KHDRBS1 PE=1 SV=1	48.2	8.66	135.62	1.848	0.89	0.584378	0.899485	Stable
Q07812	Apoptosis regulator BAX OS=Homo sapiens OX=9606 GN=BAX PE=1 SV=1	21.2	5.22	7.88	1.648	0.72	0.354499	0.810263	Stable
Q07817	Bcl-2-like protein 1 OS=Homo sapiens OX=9606 GN=BCL2L1 PE=1 SV=1	26	4.93	6.91	2.417	1.27	0.108544	0.607497	Stable
Q07864	DNA polymerase epsilon catalytic subunit A OS=Homo sapiens OX=9606 GN=POLE PE=1 SV=5	261.4	6.39	1.62	0.01	-6.64	1e-17	1.72567e-16	Down
Q07866	Kinesin light chain 1 OS=Homo sapiens OX=9606 GN=KLC1 PE=1 SV=2	65.3	6.2	99.68	2.293	1.2	0.380855	0.827916	Stable
Q07954	Prolow-density lipoprotein receptor-related protein 1 OS=Homo sapiens OX=9606 GN=LRP1 PE=1 SV=2	504.3	5.39	51.52	0.706	-0.5	0.356425	0.811083	Stable
Q07955	Serine/arginine-rich splicing factor 1 OS=Homo sapiens OX=9606 GN=SRSF1 PE=1 SV=2	27.7	10.36	92.01	3.695	1.89	0.108526	0.607497	Stable
Q07960	Rho GTPase-activating protein 1 OS=Homo sapiens OX=9606 GN=ARHGAP1 PE=1 SV=1	50.4	6.29	47.48	0.774	-0.37	0.433332	0.853312	Stable
Q08117	TLE family member 5 OS=Homo sapiens OX=9606 GN=TLE5 PE=1 SV=4	22	6.37	3.74	0.841	-0.25	0.734765	0.949072	Stable
Q08170	Serine/arginine-rich splicing factor 4 OS=Homo sapiens OX=9606 GN=SRSF4 PE=1 SV=2	56.6	11.52	74.9	0.908	-0.14	0.59039	0.899485	Stable
Q08209	Protein phosphatase 3 catalytic subunit alpha OS=Homo sapiens OX=9606 GN=PPP3CA PE=1 SV=1	58.7	5.86	10.98	100	6.64	1e-17	1.72567e-16	Up
Q08211	ATP-dependent RNA helicase A OS=Homo sapiens OX=9606 GN=DHX9 PE=1 SV=4	140.9	6.84	533.61	1.241	0.31	0.951137	0.994989	Stable
Q08257	Quinone oxidoreductase OS=Homo sapiens OX=9606 GN=CRYZ PE=1 SV=1	35.2	8.44	93.42	0.962	-0.06	0.652241	0.915827	Stable
Q08378	Golgin subfamily A member 3 OS=Homo sapiens OX=9606 GN=GOLGA3 PE=1 SV=2	167.3	5.44	34.82	0.627	-0.67	0.347616	0.80691	Stable
Q08379	Golgin subfamily A member 2 OS=Homo sapiens OX=9606 GN=GOLGA2 PE=1 SV=3	113	5.02	87.59	2.372	1.25	0.353334	0.809667	Stable
Q08426	Peroxisomal bifunctional enzyme OS=Homo sapiens OX=9606 GN=EHHADH PE=1 SV=3	79.4	9.14	24.74	0.486	-1.04	0.260267	0.759666	Stable
Q08499	cAMP-specific 3',5'-cyclic phosphodiesterase 4D OS=Homo sapiens OX=9606 GN=PDE4D PE=1 SV=2	91.1	5.54	12.64	0.584	-0.78	0.378796	0.825001	Stable
Q08722	Leukocyte surface antigen CD47 OS=Homo sapiens OX=9606 GN=CD47 PE=1 SV=1	35.2	7.21	7.62	3.414	1.77	0.104488	0.59772	Stable
Q08752	Peptidyl-prolyl cis-trans isomerase D OS=Homo sapiens OX=9606 GN=PPID PE=1 SV=3	40.7	7.21	58.8	1.769	0.82	0.631269	0.908305	Stable
Q08945	FACT complex subunit SSRP1 OS=Homo sapiens OX=9606 GN=SSRP1 PE=1 SV=1	81	6.87	175.39	1.263	0.34	0.972563	0.997496	Stable
Q08AD1	Calmodulin-regulated spectrin-associated protein 2 OS=Homo sapiens OX=9606 GN=CAMSAP2 PE=1 SV=3	168	6.8	8.15	0.716	-0.48	0.639733	0.91167	Stable
Q08J23	RNA cytosine C(5)-methyltransferase NSUN2 OS=Homo sapiens OX=9606 GN=NSUN2 PE=1 SV=2	86.4	6.77	318.61	1.752	0.81	0.642096	0.911954	Stable
Q09028	Histone-binding protein RBBP4 OS=Homo sapiens OX=9606 GN=RBBP4 PE=1 SV=3	47.6	4.89	163.5	2.457	1.3	0.326241	0.797665	Stable
Q09161	Nuclear cap-binding protein subunit 1 OS=Homo sapiens OX=9606 GN=NCBP1 PE=1 SV=1	91.8	6.43	55.24	1.032	0.05	0.73187	0.948655	Stable
Q09472	Histone acetyltransferase p300 OS=Homo sapiens OX=9606 GN=EP300 PE=1 SV=2	264	8.5	23.85	0.965	-0.05	0.890574	0.988529	Stable
Q09666	Neuroblast differentiation-associated protein AHNAK OS=Homo sapiens OX=9606 GN=AHNAK PE=1 SV=2	628.7	6.15	1873.93	4.569	2.19	0.0537123	0.421956	Stable
Q0JRZ9	F-BAR domain only protein 2 OS=Homo sapiens OX=9606 GN=FCHO2 PE=1 SV=2	88.9	6.86	20.67	0.56	-0.84	0.408373	0.836293	Stable
Q0VDF9	Heat shock 70 kDa protein 14 OS=Homo sapiens OX=9606 GN=HSPA14 PE=1 SV=1	54.8	5.59	2.34	0.377	-1.41	0.0600845	0.458446	Stable
Q0VDG4	Secernin-3 OS=Homo sapiens OX=9606 GN=SCRN3 PE=1 SV=1	48.5	5.55	8.39	0.345	-1.54	0.1633	0.683431	Stable
Q0ZGT2	Nexilin OS=Homo sapiens OX=9606 GN=NEXN PE=1 SV=1	80.6	5.33	17.27	2.264	1.18	0.213732	0.732774	Stable
Q10471	Polypeptide N-acetylgalactosaminyltransferase 2 OS=Homo sapiens OX=9606 GN=GALNT2 PE=1 SV=1	64.7	8.35	118.71	1.117	0.16	0.823546	0.973937	Stable
Q10472	Polypeptide N-acetylgalactosaminyltransferase 1 OS=Homo sapiens OX=9606 GN=GALNT1 PE=1 SV=1	64.2	7.72	37.65	3.336	1.74	0.142956	0.659514	Stable
Q10567	AP-1 complex subunit beta-1 OS=Homo sapiens OX=9606 GN=AP1B1 PE=1 SV=3	104.5	5.06	128.45	1.289	0.37	0.997555	0.999669	Stable
Q10570	Cleavage and polyadenylation specificity factor subunit 1 OS=Homo sapiens OX=9606 GN=CPSF1 PE=1 SV=2	160.8	6.4	3.4	0.807	-0.31	0.814876	0.973937	Stable
Q10713	Mitochondrial-processing peptidase subunit alpha OS=Homo sapiens OX=9606 GN=PMPCA PE=1 SV=2	58.2	6.92	47.59	3.82	1.93	0.0977315	0.577576	Stable
Q12765	Secernin-1 OS=Homo sapiens OX=9606 GN=SCRN1 PE=1 SV=2	46.4	4.75	24.07	2.232	1.16	0.255656	0.758701	Stable
Q12768	WASH complex subunit 5 OS=Homo sapiens OX=9606 GN=WASHC5 PE=1 SV=1	134.2	6.98	10.64	0.23	-2.12	0.0282776	0.287609	Down
Q12769	Nuclear pore complex protein Nup160 OS=Homo sapiens OX=9606 GN=NUP160 PE=1 SV=3	162	5.5	61.92	1.288	0.37	0.996648	0.99935	Stable
Q12788	Transducin beta-like protein 3 OS=Homo sapiens OX=9606 GN=TBL3 PE=1 SV=2	89	6.9	116.84	1.067	0.09	0.770459	0.963167	Stable
Q12789	General transcription factor 3C polypeptide 1 OS=Homo sapiens OX=9606 GN=GTF3C1 PE=1 SV=4	238.7	7.3	40.07	0.506	-0.98	0.177523	0.709551	Stable
Q12792	Twinfilin-1 OS=Homo sapiens OX=9606 GN=TWF1 PE=1 SV=3	40.3	6.96	81.86	1.593	0.67	0.749086	0.954471	Stable
Q12797	Aspartyl/asparaginyl beta-hydroxylase OS=Homo sapiens OX=9606 GN=ASPH PE=1 SV=3	85.8	5.01	39.37	1.916	0.94	0.547493	0.895397	Stable
Q12802	A-kinase anchor protein 13 OS=Homo sapiens OX=9606 GN=AKAP13 PE=1 SV=2	307.4	5.24	4.93	0.33	-1.6	0.118766	0.626734	Stable
Q12824	SWI/SNF-related matrix-associated actin-dependent regulator of chromatin subfamily B member 1 OS=Homo sapiens OX=9606 GN=SMARCB1 PE=1 SV=2	44.1	6.23	12.84	1.02	0.03	0.717511	0.941824	Stable
Q12830	Nucleosome-remodeling factor subunit BPTF OS=Homo sapiens OX=9606 GN=BPTF PE=1 SV=3	338.1	6.54	20.73	0.978	-0.03	0.902391	0.990242	Stable
Q12834	Cell division cycle protein 20 homolog OS=Homo sapiens OX=9606 GN=CDC20 PE=1 SV=2	54.7	9.23	22.16	1.032	0.04	0.967454	0.996031	Stable
Q12846	Syntaxin-4 OS=Homo sapiens OX=9606 GN=STX4 PE=1 SV=2	34.2	6.28	8.28	1.791	0.84	0.338515	0.804265	Stable
Q12849	G-rich sequence factor 1 OS=Homo sapiens OX=9606 GN=GRSF1 PE=1 SV=3	53.1	6.19	52.54	1.8	0.85	0.612545	0.903883	Stable
Q12872	Splicing factor, suppressor of white-apricot homolog OS=Homo sapiens OX=9606 GN=SFSWAP PE=1 SV=3	104.8	8.05	3.77	1.973	0.98	0.237362	0.752035	Stable
Q12873	Chromodomain-helicase-DNA-binding protein 3 OS=Homo sapiens OX=9606 GN=CHD3 PE=1 SV=3	226.5	7.3	51.79	0.701	-0.51	0.349891	0.80691	Stable
Q12874	Splicing factor 3A subunit 3 OS=Homo sapiens OX=9606 GN=SF3A3 PE=1 SV=1	58.8	5.38	94.57	1.582	0.66	0.756968	0.958778	Stable
Q12888	TP53-binding protein 1 OS=Homo sapiens OX=9606 GN=TP53BP1 PE=1 SV=2	213.4	4.7	78.09	1.247	0.32	0.956438	0.994989	Stable
Q12894	Interferon-related developmental regulator 2 OS=Homo sapiens OX=9606 GN=IFRD2 PE=1 SV=3	54.8	7.94	17.76	0.724	-0.47	0.617459	0.90643	Stable
Q12899	Tripartite motif-containing protein 26 OS=Homo sapiens OX=9606 GN=TRIM26 PE=1 SV=1	62.1	5.03	9.5	1.214	0.28	0.887559	0.987857	Stable
Q12904	Aminoacyl tRNA synthase complex-interacting multifunctional protein 1 OS=Homo sapiens OX=9606 GN=AIMP1 PE=1 SV=2	34.3	8.43	214.31	1.952	0.97	0.528456	0.886925	Stable
Q12905	Interleukin enhancer-binding factor 2 OS=Homo sapiens OX=9606 GN=ILF2 PE=1 SV=2	43	5.26	148.47	4.446	2.15	0.0590593	0.453936	Stable
Q12906	Interleukin enhancer-binding factor 3 OS=Homo sapiens OX=9606 GN=ILF3 PE=1 SV=3	95.3	8.76	358.82	1.662	0.73	0.700772	0.934091	Stable
Q12907	Vesicular integral-membrane protein VIP36 OS=Homo sapiens OX=9606 GN=LMAN2 PE=1 SV=1	40.2	6.95	33.34	2.125	1.09	0.447298	0.863086	Stable
Q12913	Receptor-type tyrosine-protein phosphatase eta OS=Homo sapiens OX=9606 GN=PTPRJ PE=1 SV=3	145.9	5.58	6.24	1.676	0.74	0.415569	0.841257	Stable
Q12931	Heat shock protein 75 kDa, mitochondrial OS=Homo sapiens OX=9606 GN=TRAP1 PE=1 SV=3	80.1	8.21	298.84	1.36	0.44	0.938038	0.993323	Stable
Q12948	Forkhead box protein C1 OS=Homo sapiens OX=9606 GN=FOXC1 PE=1 SV=3	56.8	8.51	17.76	0.915	-0.13	0.951951	0.994989	Stable
Q12955	Ankyrin-3 OS=Homo sapiens OX=9606 GN=ANK3 PE=1 SV=3	480.1	6.49	2.54	0.526	-0.93	0.454972	0.86373	Stable
Q12959	Disks large homolog 1 OS=Homo sapiens OX=9606 GN=DLG1 PE=1 SV=2	100.4	5.76	2.75	0.412	-1.28	0.184947	0.715971	Stable
Q12965	Unconventional myosin-Ie OS=Homo sapiens OX=9606 GN=MYO1E PE=1 SV=2	127	8.92	150.54	1.978	0.98	0.515267	0.882019	Stable
Q12986	Transcriptional repressor NF-X1 OS=Homo sapiens OX=9606 GN=NFX1 PE=1 SV=2	124.3	8.24	5.32	0.01	-6.64	1e-17	1.72567e-16	Down
Q12996	Cleavage stimulation factor subunit 3 OS=Homo sapiens OX=9606 GN=CSTF3 PE=1 SV=1	82.9	8.12	67.53	0.61	-0.71	0.252076	0.753974	Stable
Q13011	Delta(3,5)-Delta(2,4)-dienoyl-CoA isomerase, mitochondrial OS=Homo sapiens OX=9606 GN=ECH1 PE=1 SV=2	35.8	8	56.69	1.579	0.66	0.759088	0.958978	Stable
Q13017	Rho GTPase-activating protein 5 OS=Homo sapiens OX=9606 GN=ARHGAP5 PE=1 SV=2	172.4	6.62	3.32	0.773	-0.37	0.481516	0.874674	Stable
Q13029	PR domain zinc finger protein 2 OS=Homo sapiens OX=9606 GN=PRDM2 PE=1 SV=3	188.8	7.31	0	0.661	-0.6	0.728393	0.947937	Stable
Q13033	Striatin-3 OS=Homo sapiens OX=9606 GN=STRN3 PE=1 SV=3	87.2	5.36	14.8	0.834	-0.26	0.813612	0.973937	Stable
Q13042	Cell division cycle protein 16 homolog OS=Homo sapiens OX=9606 GN=CDC16 PE=1 SV=2	71.6	5.85	11.92	0.485	-1.04	0.139156	0.657386	Stable
Q13043	Serine/threonine-protein kinase 4 OS=Homo sapiens OX=9606 GN=STK4 PE=1 SV=2	55.6	5.07	15.03	0.622	-0.68	0.610243	0.903817	Stable
Q13045	Protein flightless-1 homolog OS=Homo sapiens OX=9606 GN=FLII PE=1 SV=2	144.7	6.05	59.88	0.619	-0.69	0.261187	0.759666	Stable
Q13049	E3 ubiquitin-protein ligase TRIM32 OS=Homo sapiens OX=9606 GN=TRIM32 PE=1 SV=2	71.9	6.98	2.21	0.768	-0.38	0.798005	0.970517	Stable
Q13057	Bifunctional coenzyme A synthase OS=Homo sapiens OX=9606 GN=COASY PE=1 SV=4	62.3	6.99	55.8	0.674	-0.57	0.320334	0.795883	Stable
Q13084	39S ribosomal protein L28, mitochondrial OS=Homo sapiens OX=9606 GN=MRPL28 PE=1 SV=4	30.1	8.29	10.92	0.973	-0.04	0.993273	0.999251	Stable
Q13085	Acetyl-CoA carboxylase 1 OS=Homo sapiens OX=9606 GN=ACACA PE=1 SV=2	265.4	6.37	89.03	0.7	-0.51	0.349596	0.80691	Stable
Q13098	COP9 signalosome complex subunit 1 OS=Homo sapiens OX=9606 GN=GPS1 PE=1 SV=4	55.5	6.74	18.96	1.541	0.62	0.747078	0.953316	Stable
Q13107	Ubiquitin carboxyl-terminal hydrolase 4 OS=Homo sapiens OX=9606 GN=USP4 PE=1 SV=3	108.5	5.71	5.65	1.242	0.31	0.550363	0.895397	Stable
Q13111	Chromatin assembly factor 1 subunit A OS=Homo sapiens OX=9606 GN=CHAF1A PE=1 SV=3	106.8	5.94	13.84	1.121	0.16	0.870425	0.984685	Stable
Q13112	Chromatin assembly factor 1 subunit B OS=Homo sapiens OX=9606 GN=CHAF1B PE=1 SV=1	61.5	7.5	18.83	1.104	0.14	0.956834	0.994989	Stable
Q13123	Protein Red OS=Homo sapiens OX=9606 GN=IK PE=1 SV=3	65.6	6.64	28.71	0.852	-0.23	0.524876	0.886177	Stable
Q13126	S-methyl-5'-thioadenosine phosphorylase OS=Homo sapiens OX=9606 GN=MTAP PE=1 SV=2	31.2	7.18	27.77	0.814	-0.3	0.613202	0.903914	Stable
Q13131	5'-AMP-activated protein kinase catalytic subunit alpha-1 OS=Homo sapiens OX=9606 GN=PRKAA1 PE=1 SV=4	64	8.12	20.6	0.546	-0.87	0.187968	0.715971	Stable
Q13136	Liprin-alpha-1 OS=Homo sapiens OX=9606 GN=PPFIA1 PE=1 SV=1	135.7	6.29	13.83	0.597	-0.75	0.470308	0.869263	Stable
Q13144	Translation initiation factor eIF-2B subunit epsilon OS=Homo sapiens OX=9606 GN=EIF2B5 PE=1 SV=3	80.3	5.08	11.44	0.556	-0.85	0.198606	0.721531	Stable
Q13148	TAR DNA-binding protein 43 OS=Homo sapiens OX=9606 GN=TARDBP PE=1 SV=1	44.7	6.19	73.19	1.24	0.31	0.949533	0.994989	Stable
Q13151	Heterogeneous nuclear ribonucleoprotein A0 OS=Homo sapiens OX=9606 GN=HNRNPA0 PE=1 SV=1	30.8	9.29	198.79	1.569	0.65	0.766823	0.960292	Stable
Q13155	Aminoacyl tRNA synthase complex-interacting multifunctional protein 2 OS=Homo sapiens OX=9606 GN=AIMP2 PE=1 SV=2	35.3	8.22	27.41	0.736	-0.44	0.397571	0.832643	Stable
Q13158	FAS-associated death domain protein OS=Homo sapiens OX=9606 GN=FADD PE=1 SV=1	23.3	5.69	6.7	0.35	-1.51	0.0539848	0.423454	Stable
Q13162	Peroxiredoxin-4 OS=Homo sapiens OX=9606 GN=PRDX4 PE=1 SV=1	30.5	6.29	78.33	2.813	1.49	0.234699	0.748756	Stable
Q13177	Serine/threonine-protein kinase PAK 2 OS=Homo sapiens OX=9606 GN=PAK2 PE=1 SV=3	58	5.96	111.88	1.649	0.72	0.709255	0.938862	Stable
Q13185	Chromobox protein homolog 3 OS=Homo sapiens OX=9606 GN=CBX3 PE=1 SV=4	20.8	5.33	79.75	2.014	1.01	0.497713	0.878154	Stable
Q13188	Serine/threonine-protein kinase 3 OS=Homo sapiens OX=9606 GN=STK3 PE=1 SV=2	56.3	5.24	13.45	1.051	0.07	0.999096	0.999918	Stable
Q13190	Syntaxin-5 OS=Homo sapiens OX=9606 GN=STX5 PE=1 SV=2	39.6	9.16	11.86	0.742	-0.43	0.443502	0.860921	Stable
Q13191	E3 ubiquitin-protein ligase CBL-B OS=Homo sapiens OX=9606 GN=CBLB PE=1 SV=2	109.4	7.88	0	0.735	-0.45	0.693213	0.932114	Stable
Q13200	26S proteasome non-ATPase regulatory subunit 2 OS=Homo sapiens OX=9606 GN=PSMD2 PE=1 SV=3	100.1	5.2	180.18	1.078	0.11	0.782462	0.966661	Stable
Q13206	Probable ATP-dependent RNA helicase DDX10 OS=Homo sapiens OX=9606 GN=DDX10 PE=1 SV=2	100.8	8.63	31.9	0.467	-1.1	0.119849	0.626734	Stable
Q13217	DnaJ homolog subfamily C member 3 OS=Homo sapiens OX=9606 GN=DNAJC3 PE=1 SV=1	57.5	6.15	28.16	0.712	-0.49	0.36249	0.812348	Stable
Q13228	Methanethiol oxidase OS=Homo sapiens OX=9606 GN=SELENBP1 PE=1 SV=2	52.4	6.37	65.14	0.957	-0.06	0.64639	0.912657	Stable
Q13242	Serine/arginine-rich splicing factor 9 OS=Homo sapiens OX=9606 GN=SRSF9 PE=1 SV=1	25.5	8.65	26.35	5.817	2.54	0.0222804	0.25295	Up
Q13243	Serine/arginine-rich splicing factor 5 OS=Homo sapiens OX=9606 GN=SRSF5 PE=1 SV=1	31.2	11.59	61.35	6.205	2.63	0.0165368	0.203351	Up
Q13247	Serine/arginine-rich splicing factor 6 OS=Homo sapiens OX=9606 GN=SRSF6 PE=1 SV=2	39.6	11.43	53.45	1.434	0.52	0.873171	0.985086	Stable
Q13257	Mitotic spindle assembly checkpoint protein MAD2A OS=Homo sapiens OX=9606 GN=MAD2L1 PE=1 SV=1	23.5	5.08	2.16	1.041	0.06	0.938227	0.993323	Stable
Q13263	Transcription intermediary factor 1-beta OS=Homo sapiens OX=9606 GN=TRIM28 PE=1 SV=5	88.5	5.77	237.11	1.445	0.53	0.864414	0.984685	Stable
Q13283	Ras GTPase-activating protein-binding protein 1 OS=Homo sapiens OX=9606 GN=G3BP1 PE=1 SV=1	52.1	5.52	262.49	2.156	1.11	0.434291	0.854226	Stable
Q13308	Inactive tyrosine-protein kinase 7 OS=Homo sapiens OX=9606 GN=PTK7 PE=1 SV=2	118.3	7.09	4.68	0.299	-1.74	0.111301	0.612331	Stable
Q13309	S-phase kinase-associated protein 2 OS=Homo sapiens OX=9606 GN=SKP2 PE=1 SV=2	47.7	7.11	1.63	0.76	-0.4	0.657528	0.917657	Stable
Q13310	Polyadenylate-binding protein 4 OS=Homo sapiens OX=9606 GN=PABPC4 PE=1 SV=1	70.7	9.26	245.65	0.849	-0.24	0.521113	0.884234	Stable
Q13315	Serine-protein kinase ATM OS=Homo sapiens OX=9606 GN=ATM PE=1 SV=4	350.5	6.81	2.36	0.84	-0.25	0.985374	0.999251	Stable
Q13325	Interferon-induced protein with tetratricopeptide repeats 5 OS=Homo sapiens OX=9606 GN=IFIT5 PE=1 SV=1	55.8	7.4	0	0.459	-1.12	0.358813	0.811568	Stable
Q13330	Metastasis-associated protein MTA1 OS=Homo sapiens OX=9606 GN=MTA1 PE=1 SV=2	80.7	9.26	46.71	0.867	-0.21	0.593063	0.900091	Stable
Q13332	Receptor-type tyrosine-protein phosphatase S OS=Homo sapiens OX=9606 GN=PTPRS PE=1 SV=3	216.9	6.46	21.8	0.618	-0.69	0.259793	0.759666	Stable
Q13347	Eukaryotic translation initiation factor 3 subunit I OS=Homo sapiens OX=9606 GN=EIF3I PE=1 SV=1	36.5	5.64	146.12	2.397	1.26	0.345228	0.80691	Stable
Q13356	RING-type E3 ubiquitin-protein ligase PPIL2 OS=Homo sapiens OX=9606 GN=PPIL2 PE=1 SV=1	58.8	8.78	15.7	1.215	0.28	0.830346	0.975054	Stable
Q13362	Serine/threonine-protein phosphatase 2A 56 kDa regulatory subunit gamma isoform OS=Homo sapiens OX=9606 GN=PPP2R5C PE=1 SV=3	61	6.87	39	0.01	-6.64	1e-17	1.72567e-16	Down
Q13363	C-terminal-binding protein 1 OS=Homo sapiens OX=9606 GN=CTBP1 PE=1 SV=2	47.5	6.77	31.75	1.575	0.66	0.761998	0.959645	Stable
Q13371	Phosducin-like protein OS=Homo sapiens OX=9606 GN=PDCL PE=1 SV=3	34.3	4.73	25.27	0.548	-0.87	0.245469	0.753974	Stable
Q13393	Phospholipase D1 OS=Homo sapiens OX=9606 GN=PLD1 PE=1 SV=1	124.1	8.78	2	0.592	-0.76	0.60037	0.900241	Stable
Q13395	Probable methyltransferase TARBP1 OS=Homo sapiens OX=9606 GN=TARBP1 PE=1 SV=1	181.6	7.05	5.07	0.464	-1.11	0.318523	0.795098	Stable
Q13404	Ubiquitin-conjugating enzyme E2 variant 1 OS=Homo sapiens OX=9606 GN=UBE2V1 PE=1 SV=2	16.5	7.93	49.29	0.891	-0.17	0.570033	0.899485	Stable
Q13405	39S ribosomal protein L49, mitochondrial OS=Homo sapiens OX=9606 GN=MRPL49 PE=1 SV=1	19.2	9.45	25.47	2.839	1.51	0.220739	0.740132	Stable
Q13409	Cytoplasmic dynein 1 intermediate chain 2 OS=Homo sapiens OX=9606 GN=DYNC1I2 PE=1 SV=3	71.4	5.2	11.84	0.882	-0.18	0.835722	0.976829	Stable
Q13415	Origin recognition complex subunit 1 OS=Homo sapiens OX=9606 GN=ORC1 PE=1 SV=2	97.3	9.22	4.7	0.01	-6.64	1e-17	1.72567e-16	Down
Q13416	Origin recognition complex subunit 2 OS=Homo sapiens OX=9606 GN=ORC2 PE=1 SV=2	65.9	6.51	9.27	0.734	-0.45	0.569656	0.899485	Stable
Q13418	Integrin-linked protein kinase OS=Homo sapiens OX=9606 GN=ILK PE=1 SV=2	51.4	8.07	49.8	1.095	0.13	0.79993	0.970517	Stable
Q13423	NAD(P) transhydrogenase, mitochondrial OS=Homo sapiens OX=9606 GN=NNT PE=1 SV=3	113.8	8.09	263.05	1.343	0.43	0.953056	0.994989	Stable
Q13425	Beta-2-syntrophin OS=Homo sapiens OX=9606 GN=SNTB2 PE=1 SV=1	57.9	8.82	3.59	0.56	-0.84	0.201759	0.721978	Stable
Q13427	Peptidyl-prolyl cis-trans isomerase G OS=Homo sapiens OX=9606 GN=PPIG PE=1 SV=2	88.6	10.29	22.53	1.204	0.27	0.913853	0.992224	Stable
Q13428	Treacle protein OS=Homo sapiens OX=9606 GN=TCOF1 PE=1 SV=3	152	9.04	257.38	1.018	0.03	0.71526	0.941313	Stable
Q13433	Zinc transporter ZIP6 OS=Homo sapiens OX=9606 GN=SLC39A6 PE=1 SV=3	85	6.95	4.17	0.635	-0.66	0.621562	0.90643	Stable
Q13435	Splicing factor 3B subunit 2 OS=Homo sapiens OX=9606 GN=SF3B2 PE=1 SV=2	100.2	5.67	218.74	1.26	0.33	0.969261	0.996031	Stable
Q13439	Golgin subfamily A member 4 OS=Homo sapiens OX=9606 GN=GOLGA4 PE=1 SV=1	261	5.39	21.53	1.756	0.81	0.465149	0.868955	Stable
Q13442	28 kDa heat- and acid-stable phosphoprotein OS=Homo sapiens OX=9606 GN=PDAP1 PE=1 SV=1	20.6	8.87	119.09	2.247	1.17	0.397839	0.832643	Stable
Q13443	Disintegrin and metalloproteinase domain-containing protein 9 OS=Homo sapiens OX=9606 GN=ADAM9 PE=1 SV=1	90.5	7.52	15.2	0.766	-0.38	0.519964	0.883597	Stable
Q13445	Transmembrane emp24 domain-containing protein 1 OS=Homo sapiens OX=9606 GN=TMED1 PE=1 SV=1	25.2	4.48	2.59	100	6.64	1e-17	1.72567e-16	Up
Q13451	Peptidyl-prolyl cis-trans isomerase FKBP5 OS=Homo sapiens OX=9606 GN=FKBP5 PE=1 SV=2	51.2	5.9	9.42	1.722	0.78	0.42047	0.843129	Stable
Q13464	Rho-associated protein kinase 1 OS=Homo sapiens OX=9606 GN=ROCK1 PE=1 SV=1	158.1	5.9	39.52	0.304	-1.72	0.125093	0.636784	Stable
Q13472	DNA topoisomerase 3-alpha OS=Homo sapiens OX=9606 GN=TOP3A PE=1 SV=1	112.3	8.34	10.29	0.731	-0.45	0.535184	0.890884	Stable
Q13478	Interleukin-18 receptor 1 OS=Homo sapiens OX=9606 GN=IL18R1 PE=1 SV=1	62.3	7.88	0	0.634	-0.66	0.389061	0.829071	Stable
Q13492	Phosphatidylinositol-binding clathrin assembly protein OS=Homo sapiens OX=9606 GN=PICALM PE=1 SV=2	70.7	7.9	78.74	0.886	-0.17	0.564273	0.897948	Stable
Q13496	Myotubularin OS=Homo sapiens OX=9606 GN=MTM1 PE=1 SV=2	69.9	8.18	1.63	0.524	-0.93	0.482734	0.874674	Stable
Q13501	Sequestosome-1 OS=Homo sapiens OX=9606 GN=SQSTM1 PE=1 SV=1	47.7	5.22	105.16	0.803	-0.32	0.475315	0.872843	Stable
Q13505	Metaxin-1 OS=Homo sapiens OX=9606 GN=MTX1 PE=1 SV=3	51.4	9.79	15.26	0.839	-0.25	0.509343	0.879321	Stable
[truncated: 2,415 more rows]

## Sheet: PV1 VS Ctrl
Accession	Description	MW [kDa]	calc. pI	Score Sequest HT: Sequest HT	Abundance Ratio: (Sample) / (Control)	Abundance Ratio (log2): (Sample) / (Control)	Abundance Ratio P-Value: (Sample) / (Control)	Abundance Ratio Adj. P-Value: (Sample) / (Control)	Change
Q09666	Neuroblast differentiation-associated protein AHNAK OS=Homo sapiens OX=9606 GN=AHNAK PE=1 SV=2	628.7	6.15	1736.42	3.764	1.91	0.041319	0.314875	Up
P21333	Filamin-A OS=Homo sapiens OX=9606 GN=FLNA PE=1 SV=4	280.6	6.06	1547.09	2.173	1.12	0.355202	0.860442	Stable
Q15149	Plectin OS=Homo sapiens OX=9606 GN=PLEC PE=1 SV=3	531.5	5.96	1066.88	2.003	1	0.447843	0.892027	Stable
P31327	Carbamoyl-phosphate synthase [ammonia], mitochondrial OS=Homo sapiens OX=9606 GN=CPS1 PE=1 SV=2	164.8	6.74	1217.91	2.61	1.38	0.194628	0.72767	Stable
O75369	Filamin-B OS=Homo sapiens OX=9606 GN=FLNB PE=1 SV=2	278	5.73	1045.82	1.658	0.73	0.707486	0.957304	Stable
P35579	Myosin-9 OS=Homo sapiens OX=9606 GN=MYH9 PE=1 SV=4	226.4	5.6	904.34	2.008	1.01	0.444703	0.890049	Stable
P78527	DNA-dependent protein kinase catalytic subunit OS=Homo sapiens OX=9606 GN=PRKDC PE=1 SV=3	468.8	7.12	906.47	1.75	0.81	0.627056	0.947275	Stable
Q14204	Cytoplasmic dynein 1 heavy chain 1 OS=Homo sapiens OX=9606 GN=DYNC1H1 PE=1 SV=5	532.1	6.4	693.5	1.194	0.26	0.771304	0.964925	Stable
O43707	Alpha-actinin-4 OS=Homo sapiens OX=9606 GN=ACTN4 PE=1 SV=2	104.8	5.44	1023.92	2.386	1.25	0.264903	0.811783	Stable
P49327	Fatty acid synthase OS=Homo sapiens OX=9606 GN=FASN PE=1 SV=3	273.3	6.44	834.52	1.369	0.45	0.989141	0.999764	Stable
P13639	Elongation factor 2 OS=Homo sapiens OX=9606 GN=EEF2 PE=1 SV=4	95.3	6.83	880.42	1.335	0.42	0.948872	0.992888	Stable
Q9NZM1	Myoferlin OS=Homo sapiens OX=9606 GN=MYOF PE=1 SV=1	234.6	6.18	723.76	2.025	1.02	0.434626	0.889371	Stable
Q00610	Clathrin heavy chain 1 OS=Homo sapiens OX=9606 GN=CLTC PE=1 SV=5	191.5	5.69	776.09	2.152	1.11	0.365531	0.86889	Stable
P04264	Keratin, type II cytoskeletal 1 OS=Homo sapiens OX=9606 GN=KRT1 PE=1 SV=6	66	8.12	813.56	0.247	-2.02	0.000489807	0.00837684	Down
P07814	Bifunctional glutamate/proline--tRNA ligase OS=Homo sapiens OX=9606 GN=EPRS1 PE=1 SV=5	170.5	7.33	714.3	1.53	0.61	0.831509	0.973527	Stable
P35908	Keratin, type II cytoskeletal 2 epidermal OS=Homo sapiens OX=9606 GN=KRT2 PE=1 SV=2	65.4	8	682.71	0.329	-1.6	0.0036437	0.0507571	Down
P42704	Leucine-rich PPR motif-containing protein, mitochondrial OS=Homo sapiens OX=9606 GN=LRPPRC PE=1 SV=3	157.8	6.13	644.85	2.541	1.35	0.214007	0.761921	Stable
P68371	Tubulin beta-4B chain OS=Homo sapiens OX=9606 GN=TUBB4B PE=1 SV=1	49.8	4.89	1026.71	0.865	-0.21	0.344337	0.857453	Stable
P04406	Glyceraldehyde-3-phosphate dehydrogenase OS=Homo sapiens OX=9606 GN=GAPDH PE=1 SV=3	36	8.46	843.9	1.567	0.65	0.793831	0.97295	Stable
P08238	Heat shock protein HSP 90-beta OS=Homo sapiens OX=9606 GN=HSP90AB1 PE=1 SV=4	83.2	5.03	845.79	1.61	0.69	0.752121	0.964393	Stable
P11021	Endoplasmic reticulum chaperone BiP OS=Homo sapiens OX=9606 GN=HSPA5 PE=1 SV=2	72.3	5.16	722.05	2.864	1.52	0.1375	0.627756	Stable
P07437	Tubulin beta chain OS=Homo sapiens OX=9606 GN=TUBB PE=1 SV=2	49.6	4.89	989.71	1.949	0.96	0.481449	0.904898	Stable
P46940	Ras GTPase-activating-like protein IQGAP1 OS=Homo sapiens OX=9606 GN=IQGAP1 PE=1 SV=1	189.1	6.48	599.81	1.75	0.81	0.627199	0.947275	Stable
P14618	Pyruvate kinase PKM OS=Homo sapiens OX=9606 GN=PKM PE=1 SV=4	57.9	7.84	637.39	1.639	0.71	0.724442	0.961132	Stable
P49792	E3 SUMO-protein ligase RanBP2 OS=Homo sapiens OX=9606 GN=RANBP2 PE=1 SV=2	358	6.2	412.47	1.55	0.63	0.811478	0.973527	Stable
P11142	Heat shock cognate 71 kDa protein OS=Homo sapiens OX=9606 GN=HSPA8 PE=1 SV=1	70.9	5.52	807.33	2.364	1.24	0.273162	0.819644	Stable
Q08211	ATP-dependent RNA helicase A OS=Homo sapiens OX=9606 GN=DHX9 PE=1 SV=4	140.9	6.84	514.99	1.31	0.39	0.91832	0.986537	Stable
P07900	Heat shock protein HSP 90-alpha OS=Homo sapiens OX=9606 GN=HSP90AA1 PE=1 SV=5	84.6	5.02	811.06	1.195	0.26	0.772573	0.964925	Stable
Q13813	Spectrin alpha chain, non-erythrocytic 1 OS=Homo sapiens OX=9606 GN=SPTAN1 PE=1 SV=3	284.4	5.35	407.95	3.277	1.71	0.078666	0.456628	Stable
O75643	U5 small nuclear ribonucleoprotein 200 kDa helicase OS=Homo sapiens OX=9606 GN=SNRNP200 PE=1 SV=2	244.4	6.06	496.73	2.031	1.02	0.431163	0.88832	Stable
P00558	Phosphoglycerate kinase 1 OS=Homo sapiens OX=9606 GN=PGK1 PE=1 SV=3	44.6	8.1	664.81	1.619	0.7	0.743365	0.962858	Stable
P02545	Prelamin-A/C OS=Homo sapiens OX=9606 GN=LMNA PE=1 SV=1	74.1	7.02	556.81	2.61	1.38	0.194618	0.72767	Stable
P18206	Vinculin OS=Homo sapiens OX=9606 GN=VCL PE=1 SV=4	123.7	5.66	519.01	1.478	0.56	0.886281	0.981962	Stable
P60709	Actin, cytoplasmic 1 OS=Homo sapiens OX=9606 GN=ACTB PE=1 SV=1	41.7	5.48	871.28	2.342	1.23	0.281685	0.823754	Stable
P10809	60 kDa heat shock protein, mitochondrial OS=Homo sapiens OX=9606 GN=HSPD1 PE=1 SV=2	61	5.87	615.93	2.928	1.55	0.125978	0.596724	Stable
P58107	Epiplakin OS=Homo sapiens OX=9606 GN=EPPK1 PE=1 SV=3	555.3	5.62	387.43	1.76	0.82	0.619189	0.945942	Stable
Q13509	Tubulin beta-3 chain OS=Homo sapiens OX=9606 GN=TUBB3 PE=1 SV=2	50.4	4.93	695.88	1.806	0.85	0.486797	0.904898	Stable
P09874	Poly [ADP-ribose] polymerase 1 OS=Homo sapiens OX=9606 GN=PARP1 PE=1 SV=4	113	8.88	482.29	2.906	1.54	0.12976	0.60578	Stable
P15924	Desmoplakin OS=Homo sapiens OX=9606 GN=DSP PE=1 SV=3	331.6	6.81	491	2.205	1.14	0.339906	0.855142	Stable
P27816	Microtubule-associated protein 4 OS=Homo sapiens OX=9606 GN=MAP4 PE=1 SV=3	120.9	5.43	540.96	1.105	0.14	0.654669	0.952122	Stable
P35527	Keratin, type I cytoskeletal 9 OS=Homo sapiens OX=9606 GN=KRT9 PE=1 SV=3	62	5.24	455.81	0.357	-1.49	0.00611137	0.0772418	Down
Q13885	Tubulin beta-2A chain OS=Homo sapiens OX=9606 GN=TUBB2A PE=1 SV=1	49.9	4.89	837.82	1.499	0.58	0.321742	0.8419	Stable
Q01082	Spectrin beta chain, non-erythrocytic 1 OS=Homo sapiens OX=9606 GN=SPTBN1 PE=1 SV=2	274.4	5.57	357.04	2.107	1.08	0.388596	0.882083	Stable
P05787	Keratin, type II cytoskeletal 8 OS=Homo sapiens OX=9606 GN=KRT8 PE=1 SV=7	53.7	5.59	570.05	3.292	1.72	0.0770166	0.452213	Stable
Q6P2Q9	Pre-mRNA-processing-splicing factor 8 OS=Homo sapiens OX=9606 GN=PRPF8 PE=1 SV=2	273.4	8.84	408.92	1.518	0.6	0.844231	0.973643	Stable
Q92616	eIF-2-alpha kinase activator GCN1 OS=Homo sapiens OX=9606 GN=GCN1 PE=1 SV=7	292.5	7.43	373.67	1.552	0.63	0.809526	0.973527	Stable
P38646	Stress-70 protein, mitochondrial OS=Homo sapiens OX=9606 GN=HSPA9 PE=1 SV=2	73.6	6.16	561.33	2.352	1.23	0.277649	0.822158	Stable
P13645	Keratin, type I cytoskeletal 10 OS=Homo sapiens OX=9606 GN=KRT10 PE=1 SV=6	58.8	5.21	490.43	0.279	-1.84	0.00117309	0.01859	Down
P46013	Proliferation marker protein Ki-67 OS=Homo sapiens OX=9606 GN=MKI67 PE=1 SV=2	358.5	9.45	342.32	2.296	1.2	0.299788	0.825219	Stable
P12814	Alpha-actinin-1 OS=Homo sapiens OX=9606 GN=ACTN1 PE=1 SV=2	103	5.41	500.07	1.659	0.73	0.705421	0.957304	Stable
P06733	Alpha-enolase OS=Homo sapiens OX=9606 GN=ENO1 PE=1 SV=2	47.1	7.39	505	2.164	1.11	0.359356	0.863099	Stable
P22626	Heterogeneous nuclear ribonucleoproteins A2/B1 OS=Homo sapiens OX=9606 GN=HNRNPA2B1 PE=1 SV=2	37.4	8.95	612.5	1.359	0.44	0.977894	0.99861	Stable
Q9Y490	Talin-1 OS=Homo sapiens OX=9606 GN=TLN1 PE=1 SV=3	269.6	6.07	348.62	1.241	0.31	0.832157	0.973527	Stable
P11388	DNA topoisomerase 2-alpha OS=Homo sapiens OX=9606 GN=TOP2A PE=1 SV=3	174.3	8.72	389.8	2.302	1.2	0.297536	0.825219	Stable
P00338	L-lactate dehydrogenase A chain OS=Homo sapiens OX=9606 GN=LDHA PE=1 SV=2	36.7	8.27	483.71	0.685	-0.55	0.155593	0.665248	Stable
P29401	Transketolase OS=Homo sapiens OX=9606 GN=TKT PE=1 SV=3	67.8	7.66	441.52	1.76	0.82	0.619164	0.945942	Stable
P05783	Keratin, type I cytoskeletal 18 OS=Homo sapiens OX=9606 GN=KRT18 PE=1 SV=2	48	5.45	503.34	3.026	1.6	0.110212	0.558824	Stable
P50990	T-complex protein 1 subunit theta OS=Homo sapiens OX=9606 GN=CCT8 PE=1 SV=4	59.6	5.6	492.03	2.065	1.05	0.411539	0.88832	Stable
P09651	Heterogeneous nuclear ribonucleoprotein A1 OS=Homo sapiens OX=9606 GN=HNRNPA1 PE=1 SV=5	38.7	9.13	555.52	1.706	0.77	0.664853	0.952286	Stable
Q9NR30	Nucleolar RNA helicase 2 OS=Homo sapiens OX=9606 GN=DDX21 PE=1 SV=5	87.3	9.28	448.57	1.665	0.74	0.700434	0.957304	Stable
P12270	Nucleoprotein TPR OS=Homo sapiens OX=9606 GN=TPR PE=1 SV=3	267.1	5.02	321.36	2.558	1.36	0.209039	0.752148	Stable
P14625	Endoplasmin OS=Homo sapiens OX=9606 GN=HSP90B1 PE=1 SV=1	92.4	4.84	490.39	1.847	0.89	0.551834	0.919096	Stable
Q04637	Eukaryotic translation initiation factor 4 gamma 1 OS=Homo sapiens OX=9606 GN=EIF4G1 PE=1 SV=4	175.4	5.33	354.78	1.07	0.1	0.607205	0.943448	Stable
P12268	Inosine-5'-monophosphate dehydrogenase 2 OS=Homo sapiens OX=9606 GN=IMPDH2 PE=1 SV=2	55.8	6.9	488.86	1.824	0.87	0.569047	0.929863	Stable
Q14980	Nuclear mitotic apparatus protein 1 OS=Homo sapiens OX=9606 GN=NUMA1 PE=1 SV=2	238.1	5.78	285.91	2.13	1.09	0.373275	0.872097	Stable
P08670	Vimentin OS=Homo sapiens OX=9606 GN=VIM PE=1 SV=4	53.6	5.12	411.74	4.001	2	0.0304524	0.25701	Up
P36578	60S ribosomal protein L4 OS=Homo sapiens OX=9606 GN=RPL4 PE=1 SV=5	47.7	11.06	475.76	0.779	-0.36	0.2471	0.794336	Stable
P0DMV9	Heat shock 70 kDa protein 1B OS=Homo sapiens OX=9606 GN=HSPA1B PE=1 SV=1	70	5.66	409.6	3.652	1.87	0.0478307	0.340211	Up
Q12906	Interleukin enhancer-binding factor 3 OS=Homo sapiens OX=9606 GN=ILF3 PE=1 SV=3	95.3	8.76	326.77	1.521	0.61	0.840926	0.973618	Stable
P04075	Fructose-bisphosphate aldolase A OS=Homo sapiens OX=9606 GN=ALDOA PE=1 SV=2	39.4	8.09	455.42	1.465	0.55	0.901372	0.983342	Stable
P11586	C-1-tetrahydrofolate synthase, cytoplasmic OS=Homo sapiens OX=9606 GN=MTHFD1 PE=1 SV=4	101.5	7.3	346.08	1.172	0.23	0.74187	0.962858	Stable
Q08J23	RNA cytosine C(5)-methyltransferase NSUN2 OS=Homo sapiens OX=9606 GN=NSUN2 PE=1 SV=2	86.4	6.77	317.1	1.624	0.7	0.738464	0.962858	Stable
P41252	Isoleucine--tRNA ligase, cytoplasmic OS=Homo sapiens OX=9606 GN=IARS1 PE=1 SV=2	144.4	6.15	324.94	1.199	0.26	0.77755	0.967467	Stable
Q00839	Heterogeneous nuclear ribonucleoprotein U OS=Homo sapiens OX=9606 GN=HNRNPU PE=1 SV=6	90.5	6	426.63	1.423	0.51	0.947773	0.992888	Stable
P05186	Alkaline phosphatase, tissue-nonspecific isozyme OS=Homo sapiens OX=9606 GN=ALPL PE=1 SV=4	57.3	6.67	393.78	3.586	1.84	0.0521571	0.359891	Stable
P53396	ATP-citrate synthase OS=Homo sapiens OX=9606 GN=ACLY PE=1 SV=3	120.8	7.33	326.41	1.496	0.58	0.867456	0.980833	Stable
P49368	T-complex protein 1 subunit gamma OS=Homo sapiens OX=9606 GN=CCT3 PE=1 SV=4	60.5	6.49	408.18	1.943	0.96	0.485492	0.904898	Stable
P07355	Annexin A2 OS=Homo sapiens OX=9606 GN=ANXA2 PE=1 SV=2	38.6	7.75	459.33	2.345	1.23	0.280463	0.823754	Stable
P11940	Polyadenylate-binding protein 1 OS=Homo sapiens OX=9606 GN=PABPC1 PE=1 SV=2	70.6	9.5	363.35	1.068	0.09	0.604826	0.94329	Stable
Q9BQE3	Tubulin alpha-1C chain OS=Homo sapiens OX=9606 GN=TUBA1C PE=1 SV=1	49.9	5.1	460.68	1.804	0.85	0.58409	0.935916	Stable
P48643	T-complex protein 1 subunit epsilon OS=Homo sapiens OX=9606 GN=CCT5 PE=1 SV=1	59.6	5.66	397.71	1.283	0.36	0.885036	0.981464	Stable
O00410	Importin-5 OS=Homo sapiens OX=9606 GN=IPO5 PE=1 SV=4	123.6	4.94	306.84	1.577	0.66	0.77245	0.964925	Stable
O00571	ATP-dependent RNA helicase DDX3X OS=Homo sapiens OX=9606 GN=DDX3X PE=1 SV=3	73.2	7.18	370.61	1.265	0.34	0.862187	0.98081	Stable
P78371	T-complex protein 1 subunit beta OS=Homo sapiens OX=9606 GN=CCT2 PE=1 SV=4	57.5	6.46	399.36	1.472	0.56	0.892936	0.983093	Stable
P26038	Moesin OS=Homo sapiens OX=9606 GN=MSN PE=1 SV=3	67.8	6.4	404.06	1.126	0.17	0.682043	0.955382	Stable
P30101	Protein disulfide-isomerase A3 OS=Homo sapiens OX=9606 GN=PDIA3 PE=1 SV=4	56.7	6.35	355.94	4.048	2.02	0.0286768	0.246849	Up
P17844	Probable ATP-dependent RNA helicase DDX5 OS=Homo sapiens OX=9606 GN=DDX5 PE=1 SV=1	69.1	8.92	426.43	1.952	0.96	0.479727	0.904898	Stable
P22314	Ubiquitin-like modifier-activating enzyme 1 OS=Homo sapiens OX=9606 GN=UBA1 PE=1 SV=3	117.8	5.76	338.81	1.262	0.34	0.859022	0.979633	Stable
P50991	T-complex protein 1 subunit delta OS=Homo sapiens OX=9606 GN=CCT4 PE=1 SV=4	57.9	7.83	390.58	1.271	0.35	0.869553	0.980833	Stable
P68366	Tubulin alpha-4A chain OS=Homo sapiens OX=9606 GN=TUBA4A PE=1 SV=1	49.9	5.06	431.74	2.073	1.05	0.406847	0.88832	Stable
P53621	Coatomer subunit alpha OS=Homo sapiens OX=9606 GN=COPA PE=1 SV=2	138.3	7.66	306.97	1.131	0.18	0.688145	0.956701	Stable
P06744	Glucose-6-phosphate isomerase OS=Homo sapiens OX=9606 GN=GPI PE=1 SV=4	63.1	8.32	380.15	0.84	-0.25	0.314918	0.840856	Stable
P25205	DNA replication licensing factor MCM3 OS=Homo sapiens OX=9606 GN=MCM3 PE=1 SV=3	90.9	5.77	352.24	1.084	0.12	0.626679	0.947055	Stable
Q06830	Peroxiredoxin-1 OS=Homo sapiens OX=9606 GN=PRDX1 PE=1 SV=1	22.1	8.13	421.71	1.517	0.6	0.845408	0.973896	Stable
P15311	Ezrin OS=Homo sapiens OX=9606 GN=EZR PE=1 SV=4	69.4	6.27	403.81	0.773	-0.37	0.237867	0.787509	Stable
Q02218	2-oxoglutarate dehydrogenase complex component E1 OS=Homo sapiens OX=9606 GN=OGDH PE=1 SV=3	115.9	6.86	312.75	0.932	-0.1	0.427719	0.88832	Stable
Q8WUM4	Programmed cell death 6-interacting protein OS=Homo sapiens OX=9606 GN=PDCD6IP PE=1 SV=1	96	6.52	292.95	1.355	0.44	0.972908	0.997666	Stable
P00966	Argininosuccinate synthase OS=Homo sapiens OX=9606 GN=ASS1 PE=1 SV=2	46.5	8.02	366.57	1.279	0.36	0.87994	0.981464	Stable
P09429	High mobility group protein B1 OS=Homo sapiens OX=9606 GN=HMGB1 PE=1 SV=3	24.9	5.74	371.21	1.689	0.76	0.679185	0.955382	Stable
P13667	Protein disulfide-isomerase A4 OS=Homo sapiens OX=9606 GN=PDIA4 PE=1 SV=2	72.9	5.07	279.72	2.68	1.42	0.176937	0.697496	Stable
P60174	Triosephosphate isomerase OS=Homo sapiens OX=9606 GN=TPI1 PE=1 SV=4	26.7	6.9	413.08	1.62	0.7	0.7428	0.962858	Stable
P43243	Matrin-3 OS=Homo sapiens OX=9606 GN=MATR3 PE=1 SV=2	94.6	6.25	302.58	1.124	0.17	0.679045	0.955382	Stable
P14866	Heterogeneous nuclear ribonucleoprotein L OS=Homo sapiens OX=9606 GN=HNRNPL PE=1 SV=2	64.1	8.22	333.6	2.692	1.43	0.173965	0.693081	Stable
P13010	X-ray repair cross-complementing protein 5 OS=Homo sapiens OX=9606 GN=XRCC5 PE=1 SV=3	82.7	5.81	321.57	1.334	0.42	0.947182	0.992888	Stable
Q86UP2	Kinectin OS=Homo sapiens OX=9606 GN=KTN1 PE=1 SV=1	156.2	5.64	256.11	3.663	1.87	0.0433325	0.324492	Up
Q14683	Structural maintenance of chromosomes protein 1A OS=Homo sapiens OX=9606 GN=SMC1A PE=1 SV=2	143.1	7.64	278.96	1.235	0.3	0.824144	0.973527	Stable
Q12931	Heat shock protein 75 kDa, mitochondrial OS=Homo sapiens OX=9606 GN=TRAP1 PE=1 SV=3	80.1	8.21	324.61	1.376	0.46	0.997589	0.999764	Stable
Q7KZF4	Staphylococcal nuclease domain-containing protein 1 OS=Homo sapiens OX=9606 GN=SND1 PE=1 SV=1	101.9	7.17	300.49	1.559	0.64	0.802001	0.973527	Stable
Q16531	DNA damage-binding protein 1 OS=Homo sapiens OX=9606 GN=DDB1 PE=1 SV=1	126.9	5.26	276.27	1.741	0.8	0.635214	0.949979	Stable
P07237	Protein disulfide-isomerase OS=Homo sapiens OX=9606 GN=P4HB PE=1 SV=3	57.1	4.87	310.19	3.572	1.84	0.0531249	0.364144	Stable
Q14566	DNA replication licensing factor MCM6 OS=Homo sapiens OX=9606 GN=MCM6 PE=1 SV=1	92.8	5.41	317.7	1.269	0.34	0.86728	0.980833	Stable
Q92841	Probable ATP-dependent RNA helicase DDX17 OS=Homo sapiens OX=9606 GN=DDX17 PE=1 SV=2	80.2	8.27	335.26	1.417	0.5	0.954758	0.993624	Stable
P33176	Kinesin-1 heavy chain OS=Homo sapiens OX=9606 GN=KIF5B PE=1 SV=1	109.6	6.51	391.59	1.168	0.22	0.736872	0.962858	Stable
Q15029	116 kDa U5 small nuclear ribonucleoprotein component OS=Homo sapiens OX=9606 GN=EFTUD2 PE=1 SV=1	109.4	5	232.26	2.307	1.21	0.295361	0.825219	Stable
Q92598	Heat shock protein 105 kDa OS=Homo sapiens OX=9606 GN=HSPH1 PE=1 SV=1	96.8	5.39	265.01	2.285	1.19	0.304414	0.830703	Stable
P42166	Lamina-associated polypeptide 2, isoform alpha OS=Homo sapiens OX=9606 GN=TMPO PE=1 SV=2	75.4	7.66	324.71	2.025	1.02	0.434514	0.889371	Stable
Q9Y5B9	FACT complex subunit SPT16 OS=Homo sapiens OX=9606 GN=SUPT16H PE=1 SV=1	119.8	5.66	227.9	2.05	1.04	0.419962	0.88832	Stable
P55072	Transitional endoplasmic reticulum ATPase OS=Homo sapiens OX=9606 GN=VCP PE=1 SV=4	89.3	5.26	279.25	2.545	1.35	0.212805	0.760522	Stable
O75533	Splicing factor 3B subunit 1 OS=Homo sapiens OX=9606 GN=SF3B1 PE=1 SV=3	145.7	7.09	302.08	1.364	0.45	0.983471	0.999764	Stable
P62701	40S ribosomal protein S4, X isoform OS=Homo sapiens OX=9606 GN=RPS4X PE=1 SV=2	29.6	10.15	372.08	0.979	-0.03	0.487612	0.904898	Stable
P22102	Trifunctional purine biosynthetic protein adenosine-3 OS=Homo sapiens OX=9606 GN=GART PE=1 SV=1	107.7	6.7	298.83	0.932	-0.1	0.427352	0.88832	Stable
P49411	Elongation factor Tu, mitochondrial OS=Homo sapiens OX=9606 GN=TUFM PE=1 SV=2	49.5	7.61	306.68	1.801	0.85	0.587018	0.938577	Stable
P49588	Alanine--tRNA ligase, cytoplasmic OS=Homo sapiens OX=9606 GN=AARS1 PE=1 SV=2	106.7	5.53	241.27	0.937	-0.09	0.43415	0.889371	Stable
Q9UQ80	Proliferation-associated protein 2G4 OS=Homo sapiens OX=9606 GN=PA2G4 PE=1 SV=3	43.8	6.55	351.02	1.675	0.74	0.691914	0.957304	Stable
P54577	Tyrosine--tRNA ligase, cytoplasmic OS=Homo sapiens OX=9606 GN=YARS1 PE=1 SV=4	59.1	7.05	290.76	1.614	0.69	0.747829	0.963034	Stable
Q99832	T-complex protein 1 subunit eta OS=Homo sapiens OX=9606 GN=CCT7 PE=1 SV=2	59.3	7.65	299.67	1.406	0.49	0.967613	0.995665	Stable
P05023	Sodium/potassium-transporting ATPase subunit alpha-1 OS=Homo sapiens OX=9606 GN=ATP1A1 PE=1 SV=1	112.8	5.49	283.68	2.22	1.15	0.332747	0.851809	Stable
P55265	Double-stranded RNA-specific adenosine deaminase OS=Homo sapiens OX=9606 GN=ADAR PE=1 SV=4	136	8.65	209.89	1.336	0.42	0.962984	0.99421	Stable
Q01813	ATP-dependent 6-phosphofructokinase, platelet type OS=Homo sapiens OX=9606 GN=PFKP PE=1 SV=2	85.5	7.55	237.14	0.884	-0.18	0.368137	0.869006	Stable
P68104	Elongation factor 1-alpha 1 OS=Homo sapiens OX=9606 GN=EEF1A1 PE=1 SV=1	50.1	9.01	365.91	1.144	0.19	0.705476	0.957304	Stable
P25705	ATP synthase subunit alpha, mitochondrial OS=Homo sapiens OX=9606 GN=ATP5F1A PE=1 SV=1	59.7	9.13	312.37	1.481	0.57	0.883053	0.981464	Stable
Q9BUF5	Tubulin beta-6 chain OS=Homo sapiens OX=9606 GN=TUBB6 PE=1 SV=1	49.8	4.88	431.06	1.17	0.23	0.911854	0.983983	Stable
P40939	Trifunctional enzyme subunit alpha, mitochondrial OS=Homo sapiens OX=9606 GN=HADHA PE=1 SV=2	82.9	9.04	274.08	2.795	1.48	0.151106	0.654932	Stable
P07195	L-lactate dehydrogenase B chain OS=Homo sapiens OX=9606 GN=LDHB PE=1 SV=2	36.6	6.05	328.87	1.706	0.77	0.664259	0.952286	Stable
P34932	Heat shock 70 kDa protein 4 OS=Homo sapiens OX=9606 GN=HSPA4 PE=1 SV=4	94.3	5.19	217.12	2.196	1.13	0.344113	0.857453	Stable
P13797	Plastin-3 OS=Homo sapiens OX=9606 GN=PLS3 PE=1 SV=4	70.8	5.6	343.1	2.093	1.07	0.395821	0.885188	Stable
Q5T4S7	E3 ubiquitin-protein ligase UBR4 OS=Homo sapiens OX=9606 GN=UBR4 PE=1 SV=1	573.5	6.04	204.99	0.868	-0.2	0.439097	0.890049	Stable
P50395	Rab GDP dissociation inhibitor beta OS=Homo sapiens OX=9606 GN=GDI2 PE=1 SV=2	50.6	6.47	229.56	2.11	1.08	0.387029	0.881483	Stable
P20700	Lamin-B1 OS=Homo sapiens OX=9606 GN=LMNB1 PE=1 SV=2	66.4	5.16	255.12	3.972	1.99	0.0316177	0.262419	Up
P31939	Bifunctional purine biosynthesis protein ATIC OS=Homo sapiens OX=9606 GN=ATIC PE=1 SV=3	64.6	6.71	316.46	0.791	-0.34	0.259441	0.806769	Stable
O14980	Exportin-1 OS=Homo sapiens OX=9606 GN=XPO1 PE=1 SV=1	123.3	6.06	230.01	1.413	0.5	0.959395	0.993624	Stable
Q15181	Inorganic pyrophosphatase OS=Homo sapiens OX=9606 GN=PPA1 PE=1 SV=2	32.6	5.86	301.43	1.922	0.94	0.499607	0.904898	Stable
Q00341	Vigilin OS=Homo sapiens OX=9606 GN=HDLBP PE=1 SV=2	141.4	6.87	191.26	1.784	0.84	0.599827	0.940788	Stable
O60506	Heterogeneous nuclear ribonucleoprotein Q OS=Homo sapiens OX=9606 GN=SYNCRIP PE=1 SV=2	69.6	8.59	258.59	1.622	0.7	0.740096	0.962858	Stable
P35658	Nuclear pore complex protein Nup214 OS=Homo sapiens OX=9606 GN=NUP214 PE=1 SV=2	213.5	7.47	266.94	1.358	0.44	0.948293	0.992888	Stable
P17987	T-complex protein 1 subunit alpha OS=Homo sapiens OX=9606 GN=TCP1 PE=1 SV=1	60.3	6.11	297.19	1.892	0.92	0.519969	0.90732	Stable
P31948	Stress-induced-phosphoprotein 1 OS=Homo sapiens OX=9606 GN=STIP1 PE=1 SV=1	62.6	6.8	296.93	2.132	1.09	0.375326	0.872854	Stable
Q92900	Regulator of nonsense transcripts 1 OS=Homo sapiens OX=9606 GN=UPF1 PE=1 SV=2	124.3	6.61	211.94	1.198	0.26	0.785533	0.969268	Stable
P23921	Ribonucleoside-diphosphate reductase large subunit OS=Homo sapiens OX=9606 GN=RRM1 PE=1 SV=1	90	7.15	286.74	0.985	-0.02	0.496047	0.904898	Stable
Q9NYU2	UDP-glucose:glycoprotein glucosyltransferase 1 OS=Homo sapiens OX=9606 GN=UGGT1 PE=1 SV=3	177.1	5.63	233.57	1.277	0.35	0.87766	0.981464	Stable
P51991	Heterogeneous nuclear ribonucleoprotein A3 OS=Homo sapiens OX=9606 GN=HNRNPA3 PE=1 SV=2	39.6	9.01	376.31	1.268	0.34	0.866233	0.980833	Stable
P51610	Host cell factor 1 OS=Homo sapiens OX=9606 GN=HCFC1 PE=1 SV=2	208.6	7.46	271.31	1.169	0.23	0.738981	0.962858	Stable
P33991	DNA replication licensing factor MCM4 OS=Homo sapiens OX=9606 GN=MCM4 PE=1 SV=5	96.5	6.74	221.87	1.449	0.54	0.918381	0.986537	Stable
Q16881	Thioredoxin reductase 1, cytoplasmic OS=Homo sapiens OX=9606 GN=TXNRD1 PE=1 SV=3	70.9	7.39	291.41	0.679	-0.56	0.151158	0.654932	Stable
Q9UQE7	Structural maintenance of chromosomes protein 3 OS=Homo sapiens OX=9606 GN=SMC3 PE=1 SV=2	141.5	7.18	208.46	2.107	1.08	0.38863	0.882083	Stable
Q8WWI1	LIM domain only protein 7 OS=Homo sapiens OX=9606 GN=LMO7 PE=1 SV=3	192.6	8.09	261.74	0.845	-0.24	0.321351	0.8419	Stable
P35241	Radixin OS=Homo sapiens OX=9606 GN=RDX PE=1 SV=1	68.5	6.37	300.53	1.607	0.68	0.609835	0.943448	Stable
P49915	GMP synthase [glutamine-hydrolyzing] OS=Homo sapiens OX=9606 GN=GMPS PE=1 SV=1	76.7	6.87	214.92	1.12	0.16	0.674157	0.954323	Stable
P31040	Succinate dehydrogenase [ubiquinone] flavoprotein subunit, mitochondrial OS=Homo sapiens OX=9606 GN=SDHA PE=1 SV=2	72.6	7.39	271.89	2.4	1.26	0.259841	0.806769	Stable
P22695	Cytochrome b-c1 complex subunit 2, mitochondrial OS=Homo sapiens OX=9606 GN=UQCRC2 PE=1 SV=3	48.4	8.63	265.09	1.247	0.32	0.839845	0.973552	Stable
P55060	Exportin-2 OS=Homo sapiens OX=9606 GN=CSE1L PE=1 SV=3	110.3	5.77	275.39	1.696	0.76	0.673246	0.954323	Stable
P26639	Threonine--tRNA ligase 1, cytoplasmic OS=Homo sapiens OX=9606 GN=TARS1 PE=1 SV=3	83.4	6.67	264.23	1.407	0.49	0.966249	0.995412	Stable
P02786	Transferrin receptor protein 1 OS=Homo sapiens OX=9606 GN=TFRC PE=1 SV=2	84.8	6.61	272.95	1.937	0.95	0.489061	0.904898	Stable
O43390	Heterogeneous nuclear ribonucleoprotein R OS=Homo sapiens OX=9606 GN=HNRNPR PE=1 SV=1	70.9	8.13	275	1.738	0.8	0.637726	0.950172	Stable
Q02790	Peptidyl-prolyl cis-trans isomerase FKBP4 OS=Homo sapiens OX=9606 GN=FKBP4 PE=1 SV=3	51.8	5.43	272.18	1.831	0.87	0.563634	0.927517	Stable
Q13838	Spliceosome RNA helicase DDX39B OS=Homo sapiens OX=9606 GN=DDX39B PE=1 SV=1	49	5.67	232.7	1.407	0.49	0.966406	0.995412	Stable
O43795	Unconventional myosin-Ib OS=Homo sapiens OX=9606 GN=MYO1B PE=1 SV=3	131.9	9.38	219.22	1.311	0.39	0.919449	0.986759	Stable
P04843	Dolichyl-diphosphooligosaccharide--protein glycosyltransferase subunit 1 OS=Homo sapiens OX=9606 GN=RPN1 PE=1 SV=1	68.5	6.38	288.69	1.918	0.94	0.502149	0.904898	Stable
Q02880	DNA topoisomerase 2-beta OS=Homo sapiens OX=9606 GN=TOP2B PE=1 SV=3	183.2	8	223.88	0.9	-0.15	0.424395	0.88832	Stable
P39023	60S ribosomal protein L3 OS=Homo sapiens OX=9606 GN=RPL3 PE=1 SV=2	46.1	10.18	290.17	0.901	-0.15	0.388283	0.882083	Stable
P08195	4F2 cell-surface antigen heavy chain OS=Homo sapiens OX=9606 GN=SLC3A2 PE=1 SV=3	68	5.01	336.5	2.357	1.24	0.275729	0.821329	Stable
P27797	Calreticulin OS=Homo sapiens OX=9606 GN=CALR PE=1 SV=1	48.1	4.44	258.77	4.245	2.09	0.0223552	0.210627	Up
P33992	DNA replication licensing factor MCM5 OS=Homo sapiens OX=9606 GN=MCM5 PE=1 SV=5	82.2	8.37	274.7	1.631	0.71	0.732269	0.962858	Stable
Q9Y678	Coatomer subunit gamma-1 OS=Homo sapiens OX=9606 GN=COPG1 PE=1 SV=1	97.7	5.47	215.37	1.809	0.86	0.539395	0.913126	Stable
P24752	Acetyl-CoA acetyltransferase, mitochondrial OS=Homo sapiens OX=9606 GN=ACAT1 PE=1 SV=1	45.2	8.85	331.95	2.007	1	0.44545	0.890049	Stable
O75534	Cold shock domain-containing protein E1 OS=Homo sapiens OX=9606 GN=CSDE1 PE=1 SV=2	88.8	6.25	237.68	1.46	0.55	0.906738	0.983613	Stable
P11387	DNA topoisomerase 1 OS=Homo sapiens OX=9606 GN=TOP1 PE=1 SV=2	90.7	9.31	214.93	1.505	0.59	0.858323	0.979392	Stable
O60264	SWI/SNF-related matrix-associated actin-dependent regulator of chromatin subfamily A member 5 OS=Homo sapiens OX=9606 GN=SMARCA5 PE=1 SV=1	121.8	8.09	200.1	1.437	0.52	0.931829	0.989661	Stable
Q9Y4L1	Hypoxia up-regulated protein 1 OS=Homo sapiens OX=9606 GN=HYOU1 PE=1 SV=1	111.3	5.22	246.25	0.927	-0.11	0.420974	0.88832	Stable
P54136	Arginine--tRNA ligase, cytoplasmic OS=Homo sapiens OX=9606 GN=RARS1 PE=1 SV=2	75.3	6.68	277.86	1.666	0.74	0.699715	0.957304	Stable
P46777	60S ribosomal protein L5 OS=Homo sapiens OX=9606 GN=RPL5 PE=1 SV=3	34.3	9.72	239.51	2.186	1.13	0.349014	0.858563	Stable
Q13263	Transcription intermediary factor 1-beta OS=Homo sapiens OX=9606 GN=TRIM28 PE=1 SV=5	88.5	5.77	225.71	1.46	0.55	0.906418	0.983471	Stable
P40926	Malate dehydrogenase, mitochondrial OS=Homo sapiens OX=9606 GN=MDH2 PE=1 SV=3	35.5	8.68	357.47	2.715	1.44	0.168629	0.692567	Stable
Q13428	Treacle protein OS=Homo sapiens OX=9606 GN=TCOF1 PE=1 SV=3	152	9.04	286.06	0.985	-0.02	0.496061	0.904898	Stable
P63244	Receptor of activated protein C kinase 1 OS=Homo sapiens OX=9606 GN=RACK1 PE=1 SV=3	35.1	7.69	298.47	2.377	1.25	0.268429	0.816315	Stable
P04083	Annexin A1 OS=Homo sapiens OX=9606 GN=ANXA1 PE=1 SV=2	38.7	7.02	240.6	1.489	0.57	0.874889	0.980833	Stable
P30622	CAP-Gly domain-containing linker protein 1 OS=Homo sapiens OX=9606 GN=CLIP1 PE=1 SV=2	162.1	5.36	192.48	1.802	0.85	0.506617	0.905618	Stable
Q9UQ35	Serine/arginine repetitive matrix protein 2 OS=Homo sapiens OX=9606 GN=SRRM2 PE=1 SV=2	299.4	12.06	167.86	1.234	0.3	0.901368	0.983342	Stable
P49736	DNA replication licensing factor MCM2 OS=Homo sapiens OX=9606 GN=MCM2 PE=1 SV=4	101.8	5.52	214.22	1.599	0.68	0.762285	0.964925	Stable
P78347	General transcription factor II-I OS=Homo sapiens OX=9606 GN=GTF2I PE=1 SV=2	112.3	6.39	221.2	2.838	1.5	0.142475	0.638354	Stable
Q9NVP1	ATP-dependent RNA helicase DDX18 OS=Homo sapiens OX=9606 GN=DDX18 PE=1 SV=2	75.4	9.5	219.69	1.061	0.08	0.59509	0.938799	Stable
P61247	40S ribosomal protein S3a OS=Homo sapiens OX=9606 GN=RPS3A PE=1 SV=2	29.9	9.73	311.68	1.208	0.27	0.788722	0.970263	Stable
P78344	Eukaryotic translation initiation factor 4 gamma 2 OS=Homo sapiens OX=9606 GN=EIF4G2 PE=1 SV=1	102.3	7.14	190.66	1.749	0.81	0.609782	0.943448	Stable
Q7Z6Z7	E3 ubiquitin-protein ligase HUWE1 OS=Homo sapiens OX=9606 GN=HUWE1 PE=1 SV=3	481.6	5.22	167	0.95	-0.07	0.44985	0.892496	Stable
Q13435	Splicing factor 3B subunit 2 OS=Homo sapiens OX=9606 GN=SF3B2 PE=1 SV=2	100.2	5.67	212.65	1.264	0.34	0.861368	0.98081	Stable
P00505	Aspartate aminotransferase, mitochondrial OS=Homo sapiens OX=9606 GN=GOT2 PE=1 SV=3	47.5	9.01	324.81	1.115	0.16	0.667572	0.952646	Stable
P60842	Eukaryotic initiation factor 4A-I OS=Homo sapiens OX=9606 GN=EIF4A1 PE=1 SV=1	46.1	5.48	309.55	1.232	0.3	0.820446	0.973527	Stable
Q13283	Ras GTPase-activating protein-binding protein 1 OS=Homo sapiens OX=9606 GN=G3BP1 PE=1 SV=1	52.1	5.52	271.91	1.575	0.66	0.786374	0.96935	Stable
Q15393	Splicing factor 3B subunit 3 OS=Homo sapiens OX=9606 GN=SF3B3 PE=1 SV=4	135.5	5.26	235.39	1.245	0.32	0.836632	0.973527	Stable
P37802	Transgelin-2 OS=Homo sapiens OX=9606 GN=TAGLN2 PE=1 SV=3	22.4	8.25	324.94	0.768	-0.38	0.234895	0.785145	Stable
Q9UIG0	Tyrosine-protein kinase BAZ1B OS=Homo sapiens OX=9606 GN=BAZ1B PE=1 SV=2	170.8	8.48	166.13	1.2	0.26	0.787052	0.96935	Stable
Q14839	Chromodomain-helicase-DNA-binding protein 4 OS=Homo sapiens OX=9606 GN=CHD4 PE=1 SV=2	217.9	5.86	194.34	1.055	0.08	0.593415	0.938799	Stable
P46087	Probable 28S rRNA (cytosine(4447)-C(5))-methyltransferase OS=Homo sapiens OX=9606 GN=NOP2 PE=1 SV=2	89.2	9.23	268.33	0.881	-0.18	0.364505	0.867702	Stable
P41091	Eukaryotic translation initiation factor 2 subunit 3 OS=Homo sapiens OX=9606 GN=EIF2S3 PE=1 SV=3	51.1	8.4	270.25	1.012	0.02	0.530363	0.910952	Stable
Q14008	Cytoskeleton-associated protein 5 OS=Homo sapiens OX=9606 GN=CKAP5 PE=1 SV=3	225.4	7.8	176.91	1.227	0.3	0.879199	0.981464	Stable
Q9UGI8	Testin OS=Homo sapiens OX=9606 GN=TES PE=1 SV=1	48	7.68	208.03	1.197	0.26	0.791417	0.971456	Stable
Q96PZ0	Pseudouridylate synthase 7 homolog OS=Homo sapiens OX=9606 GN=PUS7 PE=1 SV=2	75	6.37	184.69	0.956	-0.07	0.460407	0.897085	Stable
P55884	Eukaryotic translation initiation factor 3 subunit B OS=Homo sapiens OX=9606 GN=EIF3B PE=1 SV=3	92.4	5	234.68	0.99	-0.01	0.502431	0.904898	Stable
P50454	Serpin H1 OS=Homo sapiens OX=9606 GN=SERPINH1 PE=1 SV=2	46.4	8.69	259.37	2.047	1.03	0.421515	0.88832	Stable
P46060	Ran GTPase-activating protein 1 OS=Homo sapiens OX=9606 GN=RANGAP1 PE=1 SV=1	63.5	4.68	245.29	1.388	0.47	0.98797	0.999764	Stable
P06748	Nucleophosmin OS=Homo sapiens OX=9606 GN=NPM1 PE=1 SV=2	32.6	4.78	237.54	2.309	1.21	0.29448	0.824562	Stable
Q13310	Polyadenylate-binding protein 4 OS=Homo sapiens OX=9606 GN=PABPC4 PE=1 SV=1	70.7	9.26	233.28	0.835	-0.26	0.310163	0.835049	Stable
Q04695	Keratin, type I cytoskeletal 17 OS=Homo sapiens OX=9606 GN=KRT17 PE=1 SV=2	48.1	5.02	243.16	1.699	0.77	0.670305	0.953478	Stable
Q9P258	Protein RCC2 OS=Homo sapiens OX=9606 GN=RCC2 PE=1 SV=2	56	8.78	244.3	0.989	-0.02	0.500392	0.904898	Stable
P16615	Sarcoplasmic/endoplasmic reticulum calcium ATPase 2 OS=Homo sapiens OX=9606 GN=ATP2A2 PE=1 SV=1	114.7	5.34	239.23	2.211	1.14	0.336899	0.853437	Stable
O60664	Perilipin-3 OS=Homo sapiens OX=9606 GN=PLIN3 PE=1 SV=3	47	5.44	221.4	1.81	0.86	0.579935	0.93388	Stable
Q9Y3F4	Serine-threonine kinase receptor-associated protein OS=Homo sapiens OX=9606 GN=STRAP PE=1 SV=1	38.4	5.12	207.4	2.093	1.07	0.396184	0.885188	Stable
Q9P2J5	Leucine--tRNA ligase, cytoplasmic OS=Homo sapiens OX=9606 GN=LARS1 PE=1 SV=2	134.4	7.3	193.73	1.317	0.4	0.926697	0.988908	Stable
P12956	X-ray repair cross-complementing protein 6 OS=Homo sapiens OX=9606 GN=XRCC6 PE=1 SV=2	69.8	6.64	211.72	2.571	1.36	0.205555	0.747234	Stable
P38919	Eukaryotic initiation factor 4A-III OS=Homo sapiens OX=9606 GN=EIF4A3 PE=1 SV=4	46.8	6.73	266.69	1.687	0.75	0.681235	0.955382	Stable
Q9NTJ3	Structural maintenance of chromosomes protein 4 OS=Homo sapiens OX=9606 GN=SMC4 PE=1 SV=2	147.1	6.79	222.03	1.8	0.85	0.569187	0.929863	Stable
P34897	Serine hydroxymethyltransferase, mitochondrial OS=Homo sapiens OX=9606 GN=SHMT2 PE=1 SV=3	56	8.53	256.23	1.852	0.89	0.548538	0.919096	Stable
P49790	Nuclear pore complex protein Nup153 OS=Homo sapiens OX=9606 GN=NUP153 PE=1 SV=2	153.8	8.73	212.2	0.89	-0.17	0.376411	0.872854	Stable
Q14974	Importin subunit beta-1 OS=Homo sapiens OX=9606 GN=KPNB1 PE=1 SV=2	97.1	4.78	233.44	1.074	0.1	0.612641	0.944797	Stable
P68032	Actin, alpha cardiac muscle 1 OS=Homo sapiens OX=9606 GN=ACTC1 PE=1 SV=1	42	5.39	641	4.111	2.04	0.0264691	0.234746	Up
P17812	CTP synthase 1 OS=Homo sapiens OX=9606 GN=CTPS1 PE=1 SV=2	66.6	6.46	235.54	0.848	-0.24	0.324411	0.843131	Stable
Q96RP9	Elongation factor G, mitochondrial OS=Homo sapiens OX=9606 GN=GFM1 PE=1 SV=2	83.4	7.01	182.08	1.453	0.54	0.913171	0.984252	Stable
Q9BUJ2	Heterogeneous nuclear ribonucleoprotein U-like protein 1 OS=Homo sapiens OX=9606 GN=HNRNPUL1 PE=1 SV=2	95.7	6.92	255.64	1.204	0.27	0.784107	0.969048	Stable
Q9BY44	Eukaryotic translation initiation factor 2A OS=Homo sapiens OX=9606 GN=EIF2A PE=1 SV=3	64.9	8.87	194.19	1.335	0.42	0.949108	0.992888	Stable
P09211	Glutathione S-transferase P OS=Homo sapiens OX=9606 GN=GSTP1 PE=1 SV=2	23.3	5.64	243.61	1.044	0.06	0.573631	0.930676	Stable
P11413	Glucose-6-phosphate 1-dehydrogenase OS=Homo sapiens OX=9606 GN=G6PD PE=1 SV=4	59.2	6.84	204.13	1.116	0.16	0.668743	0.952826	Stable
P21796	Voltage-dependent anion-selective channel protein 1 OS=Homo sapiens OX=9606 GN=VDAC1 PE=1 SV=2	30.8	8.54	334.86	1.917	0.94	0.502743	0.904898	Stable
Q99459	Cell division cycle 5-like protein OS=Homo sapiens OX=9606 GN=CDC5L PE=1 SV=2	92.2	8.18	166.64	1.296	0.37	0.926614	0.988908	Stable
P62258	14-3-3 protein epsilon OS=Homo sapiens OX=9606 GN=YWHAE PE=1 SV=1	29.2	4.74	262.73	1.307	0.39	0.914221	0.984722	Stable
Q14247	Src substrate cortactin OS=Homo sapiens OX=9606 GN=CTTN PE=1 SV=2	61.5	5.4	228.06	2.244	1.17	0.322128	0.8419	Stable
P19367	Hexokinase-1 OS=Homo sapiens OX=9606 GN=HK1 PE=1 SV=3	102.4	6.8	201.67	1.127	0.17	0.683627	0.955382	Stable
Q8TEQ6	Gem-associated protein 5 OS=Homo sapiens OX=9606 GN=GEMIN5 PE=1 SV=3	168.5	6.62	175.82	0.926	-0.11	0.419871	0.88832	Stable
P08729	Keratin, type II cytoskeletal 7 OS=Homo sapiens OX=9606 GN=KRT7 PE=1 SV=5	51.4	5.48	233.37	3.77	1.91	0.0410059	0.313411	Up
O75694	Nuclear pore complex protein Nup155 OS=Homo sapiens OX=9606 GN=NUP155 PE=1 SV=1	155.1	6.16	243.2	1.854	0.89	0.475646	0.904898	Stable
Q13619	Cullin-4A OS=Homo sapiens OX=9606 GN=CUL4A PE=1 SV=3	87.6	8.13	189.03	1.893	0.92	0.508371	0.905618	Stable
P63104	14-3-3 protein zeta/delta OS=Homo sapiens OX=9606 GN=YWHAZ PE=1 SV=1	27.7	4.79	293.75	2.218	1.15	0.333924	0.851879	Stable
Q92922	SWI/SNF complex subunit SMARCC1 OS=Homo sapiens OX=9606 GN=SMARCC1 PE=1 SV=3	122.8	5.76	180.8	1.98	0.99	0.355812	0.861103	Stable
P13647	Keratin, type II cytoskeletal 5 OS=Homo sapiens OX=9606 GN=KRT5 PE=1 SV=3	62.3	7.74	167.59	0.366	-1.45	0.0128755	0.137003	Down
P52272	Heterogeneous nuclear ribonucleoprotein M OS=Homo sapiens OX=9606 GN=HNRNPM PE=1 SV=3	77.5	8.7	234.04	1.445	0.53	0.922844	0.988257	Stable
P06576	ATP synthase subunit beta, mitochondrial OS=Homo sapiens OX=9606 GN=ATP5F1B PE=1 SV=3	56.5	5.4	238.58	3.918	1.97	0.033871	0.275541	Up
Q05639	Elongation factor 1-alpha 2 OS=Homo sapiens OX=9606 GN=EEF1A2 PE=1 SV=1	50.4	9.03	309.29	2.056	1.04	0.320835	0.8419	Stable
O75367	Core histone macro-H2A.1 OS=Homo sapiens OX=9606 GN=MACROH2A1 PE=1 SV=4	39.6	9.79	218.79	2.371	1.25	0.270467	0.81876	Stable
P54886	Delta-1-pyrroline-5-carboxylate synthase OS=Homo sapiens OX=9606 GN=ALDH18A1 PE=1 SV=2	87.2	7.12	194.27	1.419	0.5	0.95255	0.993444	Stable
O60841	Eukaryotic translation initiation factor 5B OS=Homo sapiens OX=9606 GN=EIF5B PE=1 SV=4	138.7	5.49	241.64	1.655	0.73	0.665006	0.952286	Stable
O00231	26S proteasome non-ATPase regulatory subunit 11 OS=Homo sapiens OX=9606 GN=PSMD11 PE=1 SV=3	47.4	6.48	245.99	1.733	0.79	0.641412	0.951144	Stable
P42765	3-ketoacyl-CoA thiolase, mitochondrial OS=Homo sapiens OX=9606 GN=ACAA2 PE=1 SV=2	41.9	8.09	224.23	1.182	0.24	0.755948	0.964925	Stable
O14776	Transcription elongation regulator 1 OS=Homo sapiens OX=9606 GN=TCERG1 PE=1 SV=2	123.8	8.65	156.39	1.288	0.37	0.925658	0.988908	Stable
P63010	AP-2 complex subunit beta OS=Homo sapiens OX=9606 GN=AP2B1 PE=1 SV=1	104.5	5.38	163.47	1.621	0.7	0.745661	0.962858	Stable
P08133	Annexin A6 OS=Homo sapiens OX=9606 GN=ANXA6 PE=1 SV=3	75.8	5.6	155.13	1.501	0.59	0.802662	0.973527	Stable
Q93009	Ubiquitin carboxyl-terminal hydrolase 7 OS=Homo sapiens OX=9606 GN=USP7 PE=1 SV=2	128.2	5.55	107.13	0.883	-0.18	0.366795	0.869006	Stable
P23396	40S ribosomal protein S3 OS=Homo sapiens OX=9606 GN=RPS3 PE=1 SV=2	26.7	9.66	250.84	1.376	0.46	0.99739	0.999764	Stable
P23526	Adenosylhomocysteinase OS=Homo sapiens OX=9606 GN=AHCY PE=1 SV=4	47.7	6.34	255.43	1.466	0.55	0.899412	0.983342	Stable
Q86VP6	Cullin-associated NEDD8-dissociated protein 1 OS=Homo sapiens OX=9606 GN=CAND1 PE=1 SV=2	136.3	5.78	241.82	1.388	0.47	0.987796	0.999764	Stable
Q13423	NAD(P) transhydrogenase, mitochondrial OS=Homo sapiens OX=9606 GN=NNT PE=1 SV=3	113.8	8.09	250.16	1.333	0.41	0.946068	0.992888	Stable
P27635	60S ribosomal protein L10 OS=Homo sapiens OX=9606 GN=RPL10 PE=1 SV=5	24.6	10.08	255.72	0.853	-0.23	0.330155	0.848163	Stable
P07954	Fumarate hydratase, mitochondrial OS=Homo sapiens OX=9606 GN=FH PE=1 SV=3	54.6	8.76	239.03	2.105	1.07	0.389812	0.882083	Stable
P52701	DNA mismatch repair protein Msh6 OS=Homo sapiens OX=9606 GN=MSH6 PE=1 SV=2	152.7	6.9	182.24	1.09	0.12	0.63731	0.950172	Stable
P40227	T-complex protein 1 subunit zeta OS=Homo sapiens OX=9606 GN=CCT6A PE=1 SV=3	58	6.68	216.49	1.18	0.24	0.75306	0.964498	Stable
Q01105	Protein SET OS=Homo sapiens OX=9606 GN=SET PE=1 SV=3	33.5	4.32	336.39	1.034	0.05	0.559611	0.924125	Stable
O43143	ATP-dependent RNA helicase DHX15 OS=Homo sapiens OX=9606 GN=DHX15 PE=1 SV=2	90.9	7.46	181.46	1.978	0.98	0.392475	0.883761	Stable
Q92499	ATP-dependent RNA helicase DDX1 OS=Homo sapiens OX=9606 GN=DDX1 PE=1 SV=2	82.4	7.23	196.67	1.303	0.38	0.90906	0.983983	Stable
O00159	Unconventional myosin-Ic OS=Homo sapiens OX=9606 GN=MYO1C PE=1 SV=4	121.6	9.41	167.08	1.32	0.4	0.942979	0.992162	Stable
P06737	Glycogen phosphorylase, liver form OS=Homo sapiens OX=9606 GN=PYGL PE=1 SV=4	97.1	7.17	129.37	1.763	0.82	0.493814	0.904898	Stable
P00367	Glutamate dehydrogenase 1, mitochondrial OS=Homo sapiens OX=9606 GN=GLUD1 PE=1 SV=2	61.4	7.8	208.84	1.274	0.35	0.873153	0.980833	Stable
Q92945	Far upstream element-binding protein 2 OS=Homo sapiens OX=9606 GN=KHSRP PE=1 SV=4	73.1	7.3	223.09	1.948	0.96	0.468238	0.903355	Stable
Q9UMS4	Pre-mRNA-processing factor 19 OS=Homo sapiens OX=9606 GN=PRPF19 PE=1 SV=1	55.1	6.61	173.68	1.974	0.98	0.46569	0.900741	Stable
O95373	Importin-7 OS=Homo sapiens OX=9606 GN=IPO7 PE=1 SV=1	119.4	4.82	171.56	1.213	0.28	0.795455	0.973329	Stable
P09960	Leukotriene A-4 hydrolase OS=Homo sapiens OX=9606 GN=LTA4H PE=1 SV=2	69.2	6.18	199.65	1.526	0.61	0.745903	0.962858	Stable
O00567	Nucleolar protein 56 OS=Homo sapiens OX=9606 GN=NOP56 PE=1 SV=4	66	9.19	203.36	2.701	1.43	0.17185	0.693081	Stable
Q14157	Ubiquitin-associated protein 2-like OS=Homo sapiens OX=9606 GN=UBAP2L PE=1 SV=2	114.5	7.11	162.23	2.428	1.28	0.238939	0.787855	Stable
P33993	DNA replication licensing factor MCM7 OS=Homo sapiens OX=9606 GN=MCM7 PE=1 SV=4	81.3	6.46	181.83	0.926	-0.11	0.419557	0.88832	Stable
Q9NSE4	Isoleucine--tRNA ligase, mitochondrial OS=Homo sapiens OX=9606 GN=IARS2 PE=1 SV=2	113.7	7.2	163.53	1.213	0.28	0.859964	0.979968	Stable
P48444	Coatomer subunit delta OS=Homo sapiens OX=9606 GN=ARCN1 PE=1 SV=1	57.2	6.21	188.66	0.997	0	0.50127	0.904898	Stable
Q9H0A0	RNA cytidine acetyltransferase OS=Homo sapiens OX=9606 GN=NAT10 PE=1 SV=2	115.7	8.27	154.37	1.368	0.45	0.98868	0.999764	Stable
P47897	Glutamine--tRNA ligase OS=Homo sapiens OX=9606 GN=QARS1 PE=1 SV=1	87.7	7.15	166.67	1.139	0.19	0.768234	0.964925	Stable
P27694	Replication protein A 70 kDa DNA-binding subunit OS=Homo sapiens OX=9606 GN=RPA1 PE=1 SV=2	68.1	7.21	216.93	1.215	0.28	0.798099	0.973527	Stable
Q9UHB6	LIM domain and actin-binding protein 1 OS=Homo sapiens OX=9606 GN=LIMA1 PE=1 SV=1	85.2	6.84	212.12	0.933	-0.1	0.428834	0.88832	Stable
P62424	60S ribosomal protein L7a OS=Homo sapiens OX=9606 GN=RPL7A PE=1 SV=2	30	10.61	345.41	1.005	0.01	0.521723	0.907786	Stable
O00148	ATP-dependent RNA helicase DDX39A OS=Homo sapiens OX=9606 GN=DDX39A PE=1 SV=2	49.1	5.68	192.31	1.061	0.09	0.595871	0.938799	Stable
Q5VYK3	Proteasome adapter and scaffold protein ECM29 OS=Homo sapiens OX=9606 GN=ECPAS PE=1 SV=2	204.2	7.12	130.15	1.375	0.46	0.864329	0.980833	Stable
Q9H583	HEAT repeat-containing protein 1 OS=Homo sapiens OX=9606 GN=HEATR1 PE=1 SV=3	242.2	6.54	163.55	1.11	0.15	0.68894	0.956701	Stable
O60701	UDP-glucose 6-dehydrogenase OS=Homo sapiens OX=9606 GN=UGDH PE=1 SV=1	55	7.12	235.59	1.872	0.9	0.533646	0.912026	Stable
Q13200	26S proteasome non-ATPase regulatory subunit 2 OS=Homo sapiens OX=9606 GN=PSMD2 PE=1 SV=3	100.1	5.2	218.15	1.244	0.31	0.853116	0.977199	Stable
P62937	Peptidyl-prolyl cis-trans isomerase A OS=Homo sapiens OX=9606 GN=PPIA PE=1 SV=2	18	7.81	294.06	1.101	0.14	0.649362	0.952122	Stable
B5ME19	Eukaryotic translation initiation factor 3 subunit C-like protein OS=Homo sapiens OX=9606 GN=EIF3CL PE=1 SV=1	105.4	5.64	233.74	1.654	0.73	0.711094	0.957731	Stable
Q5JTH9	RRP12-like protein OS=Homo sapiens OX=9606 GN=RRP12 PE=1 SV=2	143.6	8.75	175.56	0.852	-0.23	0.329035	0.846604	Stable
P19338	Nucleolin OS=Homo sapiens OX=9606 GN=NCL PE=1 SV=3	76.6	4.7	242.88	0.932	-0.1	0.426894	0.88832	Stable
Q15459	Splicing factor 3A subunit 1 OS=Homo sapiens OX=9606 GN=SF3A1 PE=1 SV=1	88.8	5.22	193.93	2.203	1.14	0.34077	0.855142	Stable
Q15365	Poly(rC)-binding protein 1 OS=Homo sapiens OX=9606 GN=PCBP1 PE=1 SV=2	37.5	7.09	174.19	2.248	1.17	0.320218	0.8419	Stable
O75874	Isocitrate dehydrogenase [NADP] cytoplasmic OS=Homo sapiens OX=9606 GN=IDH1 PE=1 SV=2	46.6	7.01	194.69	0.662	-0.59	0.136747	0.625816	Stable
O94979	Protein transport protein Sec31A OS=Homo sapiens OX=9606 GN=SEC31A PE=1 SV=3	132.9	6.89	196.7	1.111	0.15	0.662119	0.952286	Stable
P30153	Serine/threonine-protein phosphatase 2A 65 kDa regulatory subunit A alpha isoform OS=Homo sapiens OX=9606 GN=PPP2R1A PE=1 SV=4	65.3	5.11	202.81	1.255	0.33	0.849691	0.975368	Stable
O95573	Fatty acid CoA ligase Acsl3 OS=Homo sapiens OX=9606 GN=ACSL3 PE=1 SV=3	80.4	8.38	159.65	1.331	0.41	0.981868	0.999418	Stable
Q86YZ3	Hornerin OS=Homo sapiens OX=9606 GN=HRNR PE=1 SV=2	282.2	10.04	189.69	0.386	-1.37	0.0333119	0.272275	Down
Q9NW13	RNA-binding protein 28 OS=Homo sapiens OX=9606 GN=RBM28 PE=1 SV=3	85.7	9.22	175.11	1.077	0.11	0.623571	0.947055	Stable
Q9Y3I0	RNA-splicing ligase RtcB homolog OS=Homo sapiens OX=9606 GN=RTCB PE=1 SV=1	55.2	7.23	208.79	1.403	0.49	0.970989	0.997357	Stable
Q8NC51	Plasminogen activator inhibitor 1 RNA-binding protein OS=Homo sapiens OX=9606 GN=SERBP1 PE=1 SV=2	44.9	8.65	244.48	1.167	0.22	0.735515	0.962858	Stable
P02533	Keratin, type I cytoskeletal 14 OS=Homo sapiens OX=9606 GN=KRT14 PE=1 SV=4	51.5	5.16	194.52	0.171	-2.55	0.0018653	0.0280989	Down
Q01518	Adenylyl cyclase-associated protein 1 OS=Homo sapiens OX=9606 GN=CAP1 PE=1 SV=5	51.9	8.06	216.96	1.533	0.62	0.828821	0.973527	Stable
Q9P2E9	Ribosome-binding protein 1 OS=Homo sapiens OX=9606 GN=RRBP1 PE=1 SV=5	152.4	8.6	108.03	2.709	1.44	0.131434	0.612491	Stable
Q6PKG0	La-related protein 1 OS=Homo sapiens OX=9606 GN=LARP1 PE=1 SV=2	123.4	8.82	144.01	1.267	0.34	0.871206	0.980833	Stable
O43852	Calumenin OS=Homo sapiens OX=9606 GN=CALU PE=1 SV=2	37.1	4.64	170.38	4.233	2.08	0.0200186	0.193177	Up
Q9Y2X3	Nucleolar protein 58 OS=Homo sapiens OX=9606 GN=NOP58 PE=1 SV=1	59.5	8.92	170.78	1.84	0.88	0.465654	0.900741	Stable
O75083	WD repeat-containing protein 1 OS=Homo sapiens OX=9606 GN=WDR1 PE=1 SV=4	66.2	6.65	172.52	1.714	0.78	0.657942	0.952122	Stable
Q12965	Unconventional myosin-Ie OS=Homo sapiens OX=9606 GN=MYO1E PE=1 SV=2	127	8.92	145.86	2.038	1.03	0.368207	0.869006	Stable
Q5JSH3	WD repeat-containing protein 44 OS=Homo sapiens OX=9606 GN=WDR44 PE=1 SV=1	101.3	5.45	173.36	1.037	0.05	0.617828	0.945279	Stable
Q7L2H7	Eukaryotic translation initiation factor 3 subunit M OS=Homo sapiens OX=9606 GN=EIF3M PE=1 SV=1	42.5	5.63	179.9	0.997	-0.01	0.553618	0.919502	Stable
Q08945	FACT complex subunit SSRP1 OS=Homo sapiens OX=9606 GN=SSRP1 PE=1 SV=1	81	6.87	196.69	1.212	0.28	0.794759	0.973238	Stable
P18669	Phosphoglycerate mutase 1 OS=Homo sapiens OX=9606 GN=PGAM1 PE=1 SV=2	28.8	7.18	203.75	1.294	0.37	0.897982	0.983342	Stable
Q53EL6	Programmed cell death protein 4 OS=Homo sapiens OX=9606 GN=PDCD4 PE=1 SV=2	51.7	5.21	120.55	4.49	2.17	0.00770654	0.094187	Up
Q14690	Protein RRP5 homolog OS=Homo sapiens OX=9606 GN=PDCD11 PE=1 SV=3	208.6	8.87	150.44	1.1	0.14	0.803986	0.973527	Stable
O95347	Structural maintenance of chromosomes protein 2 OS=Homo sapiens OX=9606 GN=SMC2 PE=1 SV=2	135.6	8.43	195.93	1.37	0.45	0.998792	0.999764	Stable
Q14103	Heterogeneous nuclear ribonucleoprotein D0 OS=Homo sapiens OX=9606 GN=HNRNPD PE=1 SV=1	38.4	7.81	240.63	0.962	-0.06	0.465163	0.900741	Stable
Q15046	Lysine--tRNA ligase OS=Homo sapiens OX=9606 GN=KARS1 PE=1 SV=3	68	6.35	175.27	1.364	0.45	0.984055	0.999764	Stable
Q06210	Glutamine--fructose-6-phosphate aminotransferase [isomerizing] 1 OS=Homo sapiens OX=9606 GN=GFPT1 PE=1 SV=3	78.8	7.11	174.71	0.742	-0.43	0.208609	0.751746	Stable
Q15021	Condensin complex subunit 1 OS=Homo sapiens OX=9606 GN=NCAPD2 PE=1 SV=3	157.1	6.61	142.67	1.322	0.4	0.934379	0.989872	Stable
Q8WUM0	Nuclear pore complex protein Nup133 OS=Homo sapiens OX=9606 GN=NUP133 PE=1 SV=2	128.9	5.1	179.42	1.213	0.28	0.820981	0.973527	Stable
Q9BQG0	Myb-binding protein 1A OS=Homo sapiens OX=9606 GN=MYBBP1A PE=1 SV=2	148.8	9.28	150.83	1.091	0.13	0.634983	0.949979	Stable
Q9UHD1	Cysteine and histidine-rich domain-containing protein 1 OS=Homo sapiens OX=9606 GN=CHORDC1 PE=1 SV=2	37.5	7.87	182.18	1.142	0.19	0.703323	0.957304	Stable
Q1KMD3	Heterogeneous nuclear ribonucleoprotein U-like protein 2 OS=Homo sapiens OX=9606 GN=HNRNPUL2 PE=1 SV=1	85.1	4.91	208.45	0.985	-0.02	0.495461	0.904898	Stable
Q96PK6	RNA-binding protein 14 OS=Homo sapiens OX=9606 GN=RBM14 PE=1 SV=2	69.4	9.67	197.77	0.833	-0.26	0.307295	0.831975	Stable
Q8TCS8	Polyribonucleotide nucleotidyltransferase 1, mitochondrial OS=Homo sapiens OX=9606 GN=PNPT1 PE=1 SV=2	85.9	7.77	170.71	1.258	0.33	0.899776	0.983342	Stable
P55084	Trifunctional enzyme subunit beta, mitochondrial OS=Homo sapiens OX=9606 GN=HADHB PE=1 SV=3	51.3	9.41	227.02	2.396	1.26	0.261568	0.806818	Stable
Q6UB35	Monofunctional C1-tetrahydrofolate synthase, mitochondrial OS=Homo sapiens OX=9606 GN=MTHFD1L PE=1 SV=1	105.7	8.06	152.23	1.878	0.91	0.51147	0.906808	Stable
O00116	Alkyldihydroxyacetonephosphate synthase, peroxisomal OS=Homo sapiens OX=9606 GN=AGPS PE=1 SV=1	72.9	7.34	179.94	2.509	1.33	0.163862	0.685339	Stable
P28331	NADH-ubiquinone oxidoreductase 75 kDa subunit, mitochondrial OS=Homo sapiens OX=9606 GN=NDUFS1 PE=1 SV=3	79.4	6.23	169.21	1.212	0.28	0.826612	0.973527	Stable
P18124	60S ribosomal protein L7 OS=Homo sapiens OX=9606 GN=RPL7 PE=1 SV=1	29.2	10.65	231.84	1.028	0.04	0.552378	0.919096	Stable
Q14258	E3 ubiquitin/ISG15 ligase TRIM25 OS=Homo sapiens OX=9606 GN=TRIM25 PE=1 SV=2	70.9	8.09	111.08	0.711	-0.49	0.327424	0.844556	Stable
P14868	Aspartate--tRNA ligase, cytoplasmic OS=Homo sapiens OX=9606 GN=DARS1 PE=1 SV=2	57.1	6.55	169.55	1.748	0.81	0.614437	0.944797	Stable
P62136	Serine/threonine-protein phosphatase PP1-alpha catalytic subunit OS=Homo sapiens OX=9606 GN=PPP1CA PE=1 SV=1	37.5	6.33	166.39	2.102	1.07	0.391408	0.883685	Stable
Q96KR1	Zinc finger RNA-binding protein OS=Homo sapiens OX=9606 GN=ZFR PE=1 SV=2	116.9	9.04	143.21	1.238	0.31	0.895201	0.98329	Stable
Q9Y266	Nuclear migration protein nudC OS=Homo sapiens OX=9606 GN=NUDC PE=1 SV=1	38.2	5.38	180.94	1.897	0.92	0.51624	0.90732	Stable
P51665	26S proteasome non-ATPase regulatory subunit 7 OS=Homo sapiens OX=9606 GN=PSMD7 PE=1 SV=2	37	6.77	152.31	0.745	-0.42	0.211076	0.756954	Stable
O95757	Heat shock 70 kDa protein 4L OS=Homo sapiens OX=9606 GN=HSPA4L PE=1 SV=3	94.5	5.88	149.52	1.01	0.01	0.528029	0.909354	Stable
Q7L014	Probable ATP-dependent RNA helicase DDX46 OS=Homo sapiens OX=9606 GN=DDX46 PE=1 SV=2	117.3	9.29	174.55	1.572	0.65	0.774949	0.96624	Stable
P05556	Integrin beta-1 OS=Homo sapiens OX=9606 GN=ITGB1 PE=1 SV=2	88.4	5.39	219.48	2.592	1.37	0.19968	0.739528	Stable
P52907	F-actin-capping protein subunit alpha-1 OS=Homo sapiens OX=9606 GN=CAPZA1 PE=1 SV=3	32.9	5.69	191	2.904	1.54	0.130195	0.607263	Stable
P51149	Ras-related protein Rab-7a OS=Homo sapiens OX=9606 GN=RAB7A PE=1 SV=1	23.5	6.7	210.03	1.703	0.77	0.666813	0.952286	Stable
O94826	Mitochondrial import receptor subunit TOM70 OS=Homo sapiens OX=9606 GN=TOMM70 PE=1 SV=1	67.4	7.12	181.11	2.735	1.45	0.150984	0.654932	Stable
Q14152	Eukaryotic translation initiation factor 3 subunit A OS=Homo sapiens OX=9606 GN=EIF3A PE=1 SV=1	166.5	6.79	198.37	1.323	0.4	0.934059	0.989872	Stable
P46063	ATP-dependent DNA helicase Q1 OS=Homo sapiens OX=9606 GN=RECQL PE=1 SV=3	73.4	7.88	182.04	2.819	1.5	0.114849	0.569513	Stable
P20042	Eukaryotic translation initiation factor 2 subunit 2 OS=Homo sapiens OX=9606 GN=EIF2S2 PE=1 SV=2	38.4	5.8	169.06	0.994	-0.01	0.507293	0.905618	Stable
O76094	Signal recognition particle subunit SRP72 OS=Homo sapiens OX=9606 GN=SRP72 PE=1 SV=3	74.6	9.26	127.73	2.734	1.45	0.0931285	0.506684	Stable
P25398	40S ribosomal protein S12 OS=Homo sapiens OX=9606 GN=RPS12 PE=1 SV=3	14.5	7.21	274.43	2.017	1.01	0.439454	0.890049	Stable
Q99497	Parkinson disease protein 7 OS=Homo sapiens OX=9606 GN=PARK7 PE=1 SV=2	19.9	6.79	170.37	1.914	0.94	0.504499	0.904898	Stable
P42285	Exosome RNA helicase MTR4 OS=Homo sapiens OX=9606 GN=MTREX PE=1 SV=3	117.7	6.52	143.24	1.182	0.24	0.792888	0.972024	Stable
Q8TDN6	Ribosome biogenesis protein BRX1 homolog OS=Homo sapiens OX=9606 GN=BRIX1 PE=1 SV=2	41.4	9.92	152.95	2.19	1.13	0.251686	0.795779	Stable
P36776	Lon protease homolog, mitochondrial OS=Homo sapiens OX=9606 GN=LONP1 PE=1 SV=2	106.4	6.39	153.23	1.051	0.07	0.582271	0.934209	Stable
P15531	Nucleoside diphosphate kinase A OS=Homo sapiens OX=9606 GN=NME1 PE=1 SV=1	17.1	6.19	168.95	1.126	0.17	0.681479	0.955382	Stable
P27824	Calnexin OS=Homo sapiens OX=9606 GN=CANX PE=1 SV=2	67.5	4.6	180.04	1.705	0.77	0.665834	0.952286	Stable
Q29RF7	Sister chromatid cohesion protein PDS5 homolog A OS=Homo sapiens OX=9606 GN=PDS5A PE=1 SV=1	150.7	7.91	143.9	1.031	0.04	0.664566	0.952286	Stable
P07737	Profilin-1 OS=Homo sapiens OX=9606 GN=PFN1 PE=1 SV=2	15	8.27	251.82	0.814	-0.3	0.284847	0.824562	Stable
P30084	Enoyl-CoA hydratase, mitochondrial OS=Homo sapiens OX=9606 GN=ECHS1 PE=1 SV=4	31.4	8.07	219.49	2.104	1.07	0.390001	0.882083	Stable
P02538	Keratin, type II cytoskeletal 6A OS=Homo sapiens OX=9606 GN=KRT6A PE=1 SV=3	60	8	150.54	0.332	-1.59	0.0712683	0.433951	Stable
P08237	ATP-dependent 6-phosphofructokinase, muscle type OS=Homo sapiens OX=9606 GN=PFKM PE=1 SV=2	85.1	7.99	178.45	0.697	-0.52	0.165335	0.689017	Stable
P27348	14-3-3 protein theta OS=Homo sapiens OX=9606 GN=YWHAQ PE=1 SV=1	27.7	4.78	200.65	2.036	1.03	0.427733	0.88832	Stable
Q96DI7	U5 small nuclear ribonucleoprotein 40 kDa protein OS=Homo sapiens OX=9606 GN=SNRNP40 PE=1 SV=1	39.3	8.1	125.5	1.382	0.47	0.875341	0.980833	Stable
P51659	Peroxisomal multifunctional enzyme type 2 OS=Homo sapiens OX=9606 GN=HSD17B4 PE=1 SV=3	79.6	8.84	183.49	1.14	0.19	0.700811	0.957304	Stable
P17480	Nucleolar transcription factor 1 OS=Homo sapiens OX=9606 GN=UBTF PE=1 SV=1	89.4	5.81	106.79	2.754	1.46	0.111944	0.562649	Stable
P05198	Eukaryotic translation initiation factor 2 subunit 1 OS=Homo sapiens OX=9606 GN=EIF2S1 PE=1 SV=3	36.1	5.08	201.21	1.441	0.53	0.927841	0.989112	Stable
Q8TEM1	Nuclear pore membrane glycoprotein 210 OS=Homo sapiens OX=9606 GN=NUP210 PE=1 SV=3	205	6.81	119.14	1.659	0.73	0.576277	0.932213	Stable
Q96AE4	Far upstream element-binding protein 1 OS=Homo sapiens OX=9606 GN=FUBP1 PE=1 SV=3	67.5	7.61	185.83	2.916	1.54	0.0897862	0.497086	Stable
P23528	Cofilin-1 OS=Homo sapiens OX=9606 GN=CFL1 PE=1 SV=3	18.5	8.09	201.55	1.943	0.96	0.48566	0.904898	Stable
P15880	40S ribosomal protein S2 OS=Homo sapiens OX=9606 GN=RPS2 PE=1 SV=2	31.3	10.24	216.36	1.343	0.43	0.958325	0.993624	Stable
O00151	PDZ and LIM domain protein 1 OS=Homo sapiens OX=9606 GN=PDLIM1 PE=1 SV=4	36	7.02	177.17	1.435	0.52	0.933403	0.989872	Stable
O94776	Metastasis-associated protein MTA2 OS=Homo sapiens OX=9606 GN=MTA2 PE=1 SV=1	75	9.66	125.83	0.978	-0.03	0.486682	0.904898	Stable
P62241	40S ribosomal protein S8 OS=Homo sapiens OX=9606 GN=RPS8 PE=1 SV=2	24.2	10.32	222.57	0.998	0	0.51292	0.906808	Stable
Q5JPE7	Nodal modulator 2 OS=Homo sapiens OX=9606 GN=NOMO2 PE=1 SV=1	139.4	5.76	118.48	1.482	0.57	0.700986	0.957304	Stable
P55786	Puromycin-sensitive aminopeptidase OS=Homo sapiens OX=9606 GN=NPEPPS PE=1 SV=2	103.2	5.72	147.24	1.432	0.52	0.858849	0.979633	Stable
Q96TA1	Protein Niban 2 OS=Homo sapiens OX=9606 GN=NIBAN2 PE=1 SV=3	84.1	6.19	149.75	1.717	0.78	0.655345	0.952122	Stable
P31153	S-adenosylmethionine synthase isoform type-2 OS=Homo sapiens OX=9606 GN=MAT2A PE=1 SV=1	43.6	6.48	207.68	1.343	0.43	0.958586	0.993624	Stable
P52789	Hexokinase-2 OS=Homo sapiens OX=9606 GN=HK2 PE=1 SV=2	102.3	6.05	128.14	0.812	-0.3	0.310202	0.835049	Stable
Q9Y265	RuvB-like 1 OS=Homo sapiens OX=9606 GN=RUVBL1 PE=1 SV=1	50.2	6.42	195.7	1.281	0.36	0.882177	0.981464	Stable
P07910	Heterogeneous nuclear ribonucleoproteins C1/C2 OS=Homo sapiens OX=9606 GN=HNRNPC PE=1 SV=4	33.7	5.08	213.11	2.708	1.44	0.170264	0.693081	Stable
P46459	Vesicle-fusing ATPase OS=Homo sapiens OX=9606 GN=NSF PE=1 SV=3	82.5	6.95	167.54	1.169	0.22	0.738169	0.962858	Stable
Q02878	60S ribosomal protein L6 OS=Homo sapiens OX=9606 GN=RPL6 PE=1 SV=3	32.7	10.58	167.58	1.215	0.28	0.797786	0.973527	Stable
Q16891	MICOS complex subunit MIC60 OS=Homo sapiens OX=9606 GN=IMMT PE=1 SV=1	83.6	6.48	131.07	3.065	1.62	0.0742392	0.442193	Stable
Q8N1F7	Nuclear pore complex protein Nup93 OS=Homo sapiens OX=9606 GN=NUP93 PE=1 SV=2	93.4	5.72	117.83	2.725	1.45	0.10199	0.531333	Stable
P62906	60S ribosomal protein L10a OS=Homo sapiens OX=9606 GN=RPL10A PE=1 SV=2	24.8	9.94	218.8	1.527	0.61	0.835104	0.973527	Stable
Q9Y520	Protein PRRC2C OS=Homo sapiens OX=9606 GN=PRRC2C PE=1 SV=4	316.7	9.13	126.57	0.713	-0.49	0.200896	0.741483	Stable
Q9UPN3	Microtubule-actin cross-linking factor 1, isoforms 1/2/3/4/5 OS=Homo sapiens OX=9606 GN=MACF1 PE=1 SV=4	837.8	5.39	80.59	0.835	-0.26	0.460361	0.897085	Stable
P22234	Bifunctional phosphoribosylaminoimidazole carboxylase/phosphoribosylaminoimidazole succinocarboxamide synthetase OS=Homo sapiens OX=9606 GN=PAICS PE=1 SV=3	47	7.23	175.5	1.605	0.68	0.756377	0.964925	Stable
P49748	Very long-chain specific acyl-CoA dehydrogenase, mitochondrial OS=Homo sapiens OX=9606 GN=ACADVL PE=1 SV=1	70.3	8.75	161.43	1.574	0.65	0.74602	0.962858	Stable
P62140	Serine/threonine-protein phosphatase PP1-beta catalytic subunit OS=Homo sapiens OX=9606 GN=PPP1CB PE=1 SV=3	37.2	6.19	158.66	2.095	1.07	0.29995	0.825219	Stable
P98082	Disabled homolog 2 OS=Homo sapiens OX=9606 GN=DAB2 PE=1 SV=3	82.4	5.53	140.81	1.41	0.5	0.886319	0.981962	Stable
P31946	14-3-3 protein beta/alpha OS=Homo sapiens OX=9606 GN=YWHAB PE=1 SV=3	28.1	4.83	202.77	2.332	1.22	0.267779	0.814815	Stable
P36873	Serine/threonine-protein phosphatase PP1-gamma catalytic subunit OS=Homo sapiens OX=9606 GN=PPP1CC PE=1 SV=1	37	6.54	165.21	0.662	-0.59	0.144326	0.643373	Stable
O00299	Chloride intracellular channel protein 1 OS=Homo sapiens OX=9606 GN=CLIC1 PE=1 SV=4	26.9	5.17	204.61	1.347	0.43	0.963018	0.99421	Stable
O00425	Insulin-like growth factor 2 mRNA-binding protein 3 OS=Homo sapiens OX=9606 GN=IGF2BP3 PE=1 SV=2	63.7	8.87	189.86	1.347	0.43	0.963129	0.99421	Stable
Q14978	Nucleolar and coiled-body phosphoprotein 1 OS=Homo sapiens OX=9606 GN=NOLC1 PE=1 SV=2	73.6	9.47	230.07	0.806	-0.31	0.276563	0.821329	Stable
O60716	Catenin delta-1 OS=Homo sapiens OX=9606 GN=CTNND1 PE=1 SV=1	108.1	6.23	155.37	1.309	0.39	0.940102	0.990366	Stable
O43172	U4/U6 small nuclear ribonucleoprotein Prp4 OS=Homo sapiens OX=9606 GN=PRPF4 PE=1 SV=2	58.4	7.42	147.06	1.133	0.18	0.775117	0.96624	Stable
Q7Z2W4	Zinc finger CCCH-type antiviral protein 1 OS=Homo sapiens OX=9606 GN=ZC3HAV1 PE=1 SV=3	101.4	8.4	152.58	0.805	-0.31	0.304867	0.830703	Stable
P23284	Peptidyl-prolyl cis-trans isomerase B OS=Homo sapiens OX=9606 GN=PPIB PE=1 SV=2	23.7	9.41	185.1	1.938	0.95	0.48887	0.904898	Stable
Q96QK1	Vacuolar protein sorting-associated protein 35 OS=Homo sapiens OX=9606 GN=VPS35 PE=1 SV=2	91.6	5.49	179.51	1.33	0.41	0.986628	0.999764	Stable
P08243	Asparagine synthetase [glutamine-hydrolyzing] OS=Homo sapiens OX=9606 GN=ASNS PE=1 SV=4	64.3	6.86	142.15	0.7	-0.51	0.168921	0.692567	Stable
Q9H3R2	Mucin-13 OS=Homo sapiens OX=9606 GN=MUC13 PE=1 SV=3	54.6	5.07	151.9	2.421	1.28	0.192456	0.723736	Stable
Q9NSD9	Phenylalanine--tRNA ligase beta subunit OS=Homo sapiens OX=9606 GN=FARSB PE=1 SV=3	66.1	6.84	184.24	1.104	0.14	0.660178	0.952286	Stable
P18754	Regulator of chromosome condensation OS=Homo sapiens OX=9606 GN=RCC1 PE=1 SV=1	44.9	7.52	160.38	3.341	1.74	0.047112	0.339292	Up
P14314	Glucosidase 2 subunit beta OS=Homo sapiens OX=9606 GN=PRKCSH PE=1 SV=2	59.4	4.41	129.3	2.163	1.11	0.359781	0.863099	Stable
P43686	26S proteasome regulatory subunit 6B OS=Homo sapiens OX=9606 GN=PSMC4 PE=1 SV=2	47.3	5.21	136.53	0.604	-0.73	0.0941339	0.509188	Stable
P27708	CAD protein OS=Homo sapiens OX=9606 GN=CAD PE=1 SV=3	242.8	6.46	156.3	1.056	0.08	0.591533	0.938799	Stable
P35637	RNA-binding protein FUS OS=Homo sapiens OX=9606 GN=FUS PE=1 SV=1	53.4	9.36	172.34	2.461	1.3	0.239065	0.787855	Stable
Q99798	Aconitate hydratase, mitochondrial OS=Homo sapiens OX=9606 GN=ACO2 PE=1 SV=2	85.4	7.61	115.05	1.317	0.4	0.937856	0.98994	Stable
Q10567	AP-1 complex subunit beta-1 OS=Homo sapiens OX=9606 GN=AP1B1 PE=1 SV=3	104.5	5.06	109.15	1.224	0.29	0.98788	0.999764	Stable
P40763	Signal transducer and activator of transcription 3 OS=Homo sapiens OX=9606 GN=STAT3 PE=1 SV=2	88	6.3	115.1	1.512	0.6	0.7046	0.957304	Stable
Q14192	Four and a half LIM domains protein 2 OS=Homo sapiens OX=9606 GN=FHL2 PE=1 SV=3	32.2	7.55	208.32	1.266	0.34	0.863442	0.980833	Stable
Q8NBS9	Thioredoxin domain-containing protein 5 OS=Homo sapiens OX=9606 GN=TXNDC5 PE=1 SV=2	47.6	5.97	152.52	1.275	0.35	0.893208	0.983093	Stable
P62826	GTP-binding nuclear protein Ran OS=Homo sapiens OX=9606 GN=RAN PE=1 SV=3	24.4	7.49	188.51	1.224	0.29	0.810175	0.973527	Stable
Q12904	Aminoacyl tRNA synthase complex-interacting multifunctional protein 1 OS=Homo sapiens OX=9606 GN=AIMP1 PE=1 SV=2	34.3	8.43	203.58	1.427	0.51	0.928182	0.989272	Stable
Q15293	Reticulocalbin-1 OS=Homo sapiens OX=9606 GN=RCN1 PE=1 SV=1	38.9	5	124.95	2.597	1.38	0.153338	0.659669	Stable
P14923	Junction plakoglobin OS=Homo sapiens OX=9606 GN=JUP PE=1 SV=3	81.7	6.14	171.42	1.04	0.06	0.564444	0.9279	Stable
Q16555	Dihydropyrimidinase-related protein 2 OS=Homo sapiens OX=9606 GN=DPYSL2 PE=1 SV=1	62.3	6.38	182.47	1.159	0.21	0.725777	0.961132	Stable
Q9BXJ9	N-alpha-acetyltransferase 15, NatA auxiliary subunit OS=Homo sapiens OX=9606 GN=NAA15 PE=1 SV=1	101.2	7.42	121.81	1.176	0.23	0.754455	0.964853	Stable
P61978	Heterogeneous nuclear ribonucleoprotein K OS=Homo sapiens OX=9606 GN=HNRNPK PE=1 SV=1	50.9	5.54	215.17	2.295	1.2	0.30048	0.825603	Stable
P31150	Rab GDP dissociation inhibitor alpha OS=Homo sapiens OX=9606 GN=GDI1 PE=1 SV=2	50.6	5.14	103.44	1.273	0.35	0.770104	0.964925	Stable
Q9H0U4	Ras-related protein Rab-1B OS=Homo sapiens OX=9606 GN=RAB1B PE=1 SV=1	22.2	5.73	148.45	0.957	-0.06	0.459708	0.897085	Stable
P30086	Phosphatidylethanolamine-binding protein 1 OS=Homo sapiens OX=9606 GN=PEBP1 PE=1 SV=3	21	7.53	160.23	2.059	1.04	0.414603	0.88832	Stable
P35998	26S proteasome regulatory subunit 7 OS=Homo sapiens OX=9606 GN=PSMC2 PE=1 SV=3	48.6	5.95	141.2	1.171	0.23	0.741477	0.962858	Stable
Q99873	Protein arginine N-methyltransferase 1 OS=Homo sapiens OX=9606 GN=PRMT1 PE=1 SV=3	42.4	5.35	146.87	1.497	0.58	0.83077	0.973527	Stable
P05187	Alkaline phosphatase, placental type OS=Homo sapiens OX=9606 GN=ALPP PE=1 SV=2	57.9	6.29	176.41	2.563	1.36	0.20778	0.751746	Stable
P05387	60S acidic ribosomal protein P2 OS=Homo sapiens OX=9606 GN=RPLP2 PE=1 SV=1	11.7	4.54	218.97	3.896	1.96	0.0348541	0.280457	Up
P80723	Brain acid soluble protein 1 OS=Homo sapiens OX=9606 GN=BASP1 PE=1 SV=2	22.7	4.63	125.01	4.443	2.15	0.0129973	0.137734	Up
P22392	Nucleoside diphosphate kinase B OS=Homo sapiens OX=9606 GN=NME2 PE=1 SV=1	17.3	8.41	151.02	0.78	-0.36	0.248413	0.794744	Stable
P17980	26S proteasome regulatory subunit 6A OS=Homo sapiens OX=9606 GN=PSMC3 PE=1 SV=3	49.2	5.24	141.48	1.935	0.95	0.46975	0.903636	Stable
O60610	Protein diaphanous homolog 1 OS=Homo sapiens OX=9606 GN=DIAPH1 PE=1 SV=2	141.3	5.41	148.55	2.004	1	0.40643	0.88832	Stable
Q13151	Heterogeneous nuclear ribonucleoprotein A0 OS=Homo sapiens OX=9606 GN=HNRNPA0 PE=1 SV=1	30.8	9.29	173.05	1.422	0.51	0.872873	0.980833	Stable
Q14573	Inositol 1,4,5-trisphosphate receptor type 3 OS=Homo sapiens OX=9606 GN=ITPR3 PE=1 SV=2	303.9	6.48	117.06	1.27	0.34	0.961934	0.993967	Stable
Q07065	Cytoskeleton-associated protein 4 OS=Homo sapiens OX=9606 GN=CKAP4 PE=1 SV=2	66	5.92	103.06	3.74	1.9	0.0265459	0.234746	Up
P35606	Coatomer subunit beta' OS=Homo sapiens OX=9606 GN=COPB2 PE=1 SV=2	102.4	5.27	139.48	2.181	1.12	0.290941	0.824562	Stable
P62191	26S proteasome regulatory subunit 4 OS=Homo sapiens OX=9606 GN=PSMC1 PE=1 SV=1	49.2	6.21	171.91	0.903	-0.15	0.391458	0.883685	Stable
P07602	Prosaposin OS=Homo sapiens OX=9606 GN=PSAP PE=1 SV=2	58.1	5.17	153.96	2.762	1.47	0.158054	0.671673	Stable
P61221	ATP-binding cassette sub-family E member 1 OS=Homo sapiens OX=9606 GN=ABCE1 PE=1 SV=1	67.3	8.34	153.58	0.88	-0.18	0.360907	0.864642	Stable
P42330	Aldo-keto reductase family 1 member C3 OS=Homo sapiens OX=9606 GN=AKR1C3 PE=1 SV=4	36.8	7.94	166.49	0.568	-0.82	0.0719037	0.434454	Stable
P31947	14-3-3 protein sigma OS=Homo sapiens OX=9606 GN=SFN PE=1 SV=1	27.8	4.74	161.71	1.088	0.12	0.756928	0.964925	Stable
Q15233	Non-POU domain-containing octamer-binding protein OS=Homo sapiens OX=9606 GN=NONO PE=1 SV=4	54.2	8.95	151.83	3.332	1.74	0.0730113	0.438662	Stable
P55809	Succinyl-CoA:3-ketoacid coenzyme A transferase 1, mitochondrial OS=Homo sapiens OX=9606 GN=OXCT1 PE=1 SV=1	56.1	7.46	194.89	2.468	1.3	0.236569	0.78722	Stable
P62979	Ubiquitin-40S ribosomal protein S27a OS=Homo sapiens OX=9606 GN=RPS27A PE=1 SV=2	18	9.64	147.74	1.728	0.79	0.645986	0.952122	Stable
P49321	Nuclear autoantigenic sperm protein OS=Homo sapiens OX=9606 GN=NASP PE=1 SV=2	85.2	4.3	157.99	1.91	0.93	0.491478	0.904898	Stable
P26641	Elongation factor 1-gamma OS=Homo sapiens OX=9606 GN=EEF1G PE=1 SV=3	50.1	6.67	212.62	0.925	-0.11	0.418946	0.88832	Stable
O43175	D-3-phosphoglycerate dehydrogenase OS=Homo sapiens OX=9606 GN=PHGDH PE=1 SV=4	56.6	6.71	176.45	1.306	0.38	0.912978	0.984252	Stable
P53618	Coatomer subunit beta OS=Homo sapiens OX=9606 GN=COPB1 PE=1 SV=3	107.1	6.05	135.05	2.067	1.05	0.32468	0.843131	Stable
P61313	60S ribosomal protein L15 OS=Homo sapiens OX=9606 GN=RPL15 PE=1 SV=2	24.1	11.62	221.81	0.599	-0.74	0.090561	0.498711	Stable
P62917	60S ribosomal protein L8 OS=Homo sapiens OX=9606 GN=RPL8 PE=1 SV=2	28	11.03	170.27	0.664	-0.59	0.138428	0.62869	Stable
Q13620	Cullin-4B OS=Homo sapiens OX=9606 GN=CUL4B PE=1 SV=4	103.9	7.37	114.5	1.342	0.42	0.700414	0.957304	Stable
O76021	Ribosomal L1 domain-containing protein 1 OS=Homo sapiens OX=9606 GN=RSL1D1 PE=1 SV=3	54.9	10.13	156.51	1.042	0.06	0.570808	0.930165	Stable
P31930	Cytochrome b-c1 complex subunit 1, mitochondrial OS=Homo sapiens OX=9606 GN=UQCRC1 PE=1 SV=3	52.6	6.37	144.64	2.765	1.47	0.0947526	0.511467	Stable
Q09028	Histone-binding protein RBBP4 OS=Homo sapiens OX=9606 GN=RBBP4 PE=1 SV=3	47.6	4.89	142.59	1.743	0.8	0.633078	0.949149	Stable
P12277	Creatine kinase B-type OS=Homo sapiens OX=9606 GN=CKB PE=1 SV=1	42.6	5.59	174.89	2.62	1.39	0.178835	0.698359	Stable
Q92973	Transportin-1 OS=Homo sapiens OX=9606 GN=TNPO1 PE=1 SV=2	102.3	4.98	167.7	2.31	1.21	0.275791	0.821329	Stable
P32969	60S ribosomal protein L9 OS=Homo sapiens OX=9606 GN=RPL9 PE=1 SV=1	21.9	9.95	219.14	1.222	0.29	0.807789	0.973527	Stable
Q86XP3	ATP-dependent RNA helicase DDX42 OS=Homo sapiens OX=9606 GN=DDX42 PE=1 SV=1	102.9	7.02	115.81	1.002	0	0.672714	0.954323	Stable
Q16658	Fascin OS=Homo sapiens OX=9606 GN=FSCN1 PE=1 SV=3	54.5	7.24	134.82	1.031	0.04	0.555515	0.920595	Stable
P23381	Tryptophan--tRNA ligase, cytoplasmic OS=Homo sapiens OX=9606 GN=WARS1 PE=1 SV=2	53.1	6.23	172.39	1.147	0.2	0.716774	0.960034	Stable
Q9NZI8	Insulin-like growth factor 2 mRNA-binding protein 1 OS=Homo sapiens OX=9606 GN=IGF2BP1 PE=1 SV=2	63.4	9.2	125.84	1.196	0.26	0.904579	0.98344	Stable
P05388	60S acidic ribosomal protein P0 OS=Homo sapiens OX=9606 GN=RPLP0 PE=1 SV=1	34.3	5.97	195.21	1.584	0.66	0.777308	0.967467	Stable
Q99729	Heterogeneous nuclear ribonucleoprotein A/B OS=Homo sapiens OX=9606 GN=HNRNPAB PE=1 SV=2	36.2	8.21	188.98	0.935	-0.1	0.43126	0.88832	Stable
Q15020	Squamous cell carcinoma antigen recognized by T-cells 3 OS=Homo sapiens OX=9606 GN=SART3 PE=1 SV=1	109.9	5.57	114.21	1.229	0.3	0.890484	0.98199	Stable
P13804	Electron transfer flavoprotein subunit alpha, mitochondrial OS=Homo sapiens OX=9606 GN=ETFA PE=1 SV=1	35.1	8.38	116.45	2.513	1.33	0.165672	0.689017	Stable
P60900	Proteasome subunit alpha type-6 OS=Homo sapiens OX=9606 GN=PSMA6 PE=1 SV=1	27.4	6.76	164.76	2.077	1.05	0.40503	0.88832	Stable
Q14244	Ensconsin OS=Homo sapiens OX=9606 GN=MAP7 PE=1 SV=1	84	9.61	147.96	0.616	-0.7	0.100121	0.525663	Stable
P50579	Methionine aminopeptidase 2 OS=Homo sapiens OX=9606 GN=METAP2 PE=1 SV=1	52.9	5.82	160.05	1.131	0.18	0.760209	0.964925	Stable
P42167	Lamina-associated polypeptide 2, isoforms beta/gamma OS=Homo sapiens OX=9606 GN=TMPO PE=1 SV=2	50.6	9.38	146.85	2.701	1.43	0.118916	0.579702	Stable
P11177	Pyruvate dehydrogenase E1 component subunit beta, mitochondrial OS=Homo sapiens OX=9606 GN=PDHB PE=1 SV=3	39.2	6.65	134.11	1.87	0.9	0.439692	0.890049	Stable
P35221	Catenin alpha-1 OS=Homo sapiens OX=9606 GN=CTNNA1 PE=1 SV=1	100	6.29	134.65	2.844	1.51	0.0783574	0.456628	Stable
P28370	Probable global transcription activator SNF2L1 OS=Homo sapiens OX=9606 GN=SMARCA1 PE=1 SV=2	122.5	8.09	104.16	100	6.64	1e-17	1.91926e-16	Up
Q14444	Caprin-1 OS=Homo sapiens OX=9606 GN=CAPRIN1 PE=1 SV=2	78.3	5.25	118.79	2.964	1.57	0.1135	0.565302	Stable
P29692	Elongation factor 1-delta OS=Homo sapiens OX=9606 GN=EEF1D PE=1 SV=5	31.1	5.01	179.16	1.623	0.7	0.739207	0.962858	Stable
Q6NUK1	Calcium-binding mitochondrial carrier protein SCaMC-1 OS=Homo sapiens OX=9606 GN=SLC25A24 PE=1 SV=2	53.3	6.33	112.32	1.589	0.67	0.772297	0.964925	Stable
Q8NE71	ATP-binding cassette sub-family F member 1 OS=Homo sapiens OX=9606 GN=ABCF1 PE=1 SV=2	95.9	6.8	141.31	1.18	0.24	0.880295	0.981464	Stable
Q14134	Tripartite motif-containing protein 29 OS=Homo sapiens OX=9606 GN=TRIM29 PE=1 SV=2	65.8	7.15	156.43	1.093	0.13	0.63772	0.950172	Stable
P45880	Voltage-dependent anion-selective channel protein 2 OS=Homo sapiens OX=9606 GN=VDAC2 PE=1 SV=2	31.5	7.56	216.89	2.53	1.34	0.217397	0.766592	Stable
O95831	Apoptosis-inducing factor 1, mitochondrial OS=Homo sapiens OX=9606 GN=AIFM1 PE=1 SV=1	66.9	8.95	132.74	1.545	0.63	0.668694	0.952826	Stable
Q13347	Eukaryotic translation initiation factor 3 subunit I OS=Homo sapiens OX=9606 GN=EIF3I PE=1 SV=1	36.5	5.64	155.62	2.105	1.07	0.377813	0.873183	Stable
Q9NZB2	Constitutive coactivator of PPAR-gamma-like protein 1 OS=Homo sapiens OX=9606 GN=FAM120A PE=1 SV=2	121.8	8.88	102.86	0.759	-0.4	0.392593	0.883761	Stable
Q9H2P0	Activity-dependent neuroprotector homeobox protein OS=Homo sapiens OX=9606 GN=ADNP PE=1 SV=1	123.5	7.34	155.17	0.869	-0.2	0.350191	0.85868	Stable
Q9UNM6	26S proteasome non-ATPase regulatory subunit 13 OS=Homo sapiens OX=9606 GN=PSMD13 PE=1 SV=2	42.9	5.81	131.34	1.608	0.69	0.754084	0.964626	Stable
P33316	Deoxyuridine 5'-triphosphate nucleotidohydrolase, mitochondrial OS=Homo sapiens OX=9606 GN=DUT PE=1 SV=4	26.5	9.36	136.31	0.934	-0.1	0.430311	0.88832	Stable
Q15366	Poly(rC)-binding protein 2 OS=Homo sapiens OX=9606 GN=PCBP2 PE=1 SV=1	38.6	6.79	121.76	2.908	1.54	0.0753093	0.446514	Stable
O60832	H/ACA ribonucleoprotein complex subunit DKC1 OS=Homo sapiens OX=9606 GN=DKC1 PE=1 SV=3	57.6	9.42	132.3	1.424	0.51	0.87039	0.980833	Stable
Q99536	Synaptic vesicle membrane protein VAT-1 homolog OS=Homo sapiens OX=9606 GN=VAT1 PE=1 SV=2	41.9	6.29	132.12	2.093	1.07	0.35594	0.861103	Stable
O15347	High mobility group protein B3 OS=Homo sapiens OX=9606 GN=HMGB3 PE=1 SV=4	23	8.37	113.41	2.444	1.29	0.233829	0.785145	Stable
P09622	Dihydrolipoyl dehydrogenase, mitochondrial OS=Homo sapiens OX=9606 GN=DLD PE=1 SV=2	54.1	7.85	134.95	1.317	0.4	0.939939	0.990366	Stable
P62910	60S ribosomal protein L32 OS=Homo sapiens OX=9606 GN=RPL32 PE=1 SV=2	15.9	11.33	184.8	0.813	-0.3	0.283911	0.824562	Stable
Q9Y617	Phosphoserine aminotransferase OS=Homo sapiens OX=9606 GN=PSAT1 PE=1 SV=2	40.4	7.66	176.56	1.092	0.13	0.6363	0.950172	Stable
Q16181	Septin-7 OS=Homo sapiens OX=9606 GN=SEPTIN7 PE=1 SV=2	50.6	8.63	122.14	1.576	0.66	0.76935	0.964925	Stable
O43847	Nardilysin OS=Homo sapiens OX=9606 GN=NRDC PE=1 SV=3	131.6	4.98	122.98	1.107	0.15	0.784798	0.969048	Stable
P15170	Eukaryotic peptide chain release factor GTP-binding subunit ERF3A OS=Homo sapiens OX=9606 GN=GSPT1 PE=1 SV=1	55.7	5.62	138.06	0.972	-0.04	0.478423	0.904898	Stable
Q9BUQ8	Probable ATP-dependent RNA helicase DDX23 OS=Homo sapiens OX=9606 GN=DDX23 PE=1 SV=3	95.5	9.55	92.33	1.487	0.57	0.805494	0.973527	Stable
P28066	Proteasome subunit alpha type-5 OS=Homo sapiens OX=9606 GN=PSMA5 PE=1 SV=3	26.4	4.79	157.96	3.518	1.81	0.0532447	0.364484	Stable
O95163	Elongator complex protein 1 OS=Homo sapiens OX=9606 GN=ELP1 PE=1 SV=3	150.2	5.94	106.24	1.279	0.35	0.983507	0.999764	Stable
P21291	Cysteine and glycine-rich protein 1 OS=Homo sapiens OX=9606 GN=CSRP1 PE=1 SV=3	20.6	8.57	186.01	1.405	0.49	0.967898	0.995761	Stable
Q96T88	E3 ubiquitin-protein ligase UHRF1 OS=Homo sapiens OX=9606 GN=UHRF1 PE=1 SV=1	89.8	7.56	115.83	1.173	0.23	0.830812	0.973527	Stable
Q8N257	Histone H2B type 3-B OS=Homo sapiens OX=9606 GN=H2BU1 PE=1 SV=3	13.9	10.32	252.57	1.009	0.01	0.527223	0.909324	Stable
Q96I24	Far upstream element-binding protein 3 OS=Homo sapiens OX=9606 GN=FUBP3 PE=1 SV=2	61.6	8.38	97.02	1.197	0.26	0.800547	0.973527	Stable
O00429	Dynamin-1-like protein OS=Homo sapiens OX=9606 GN=DNM1L PE=1 SV=2	81.8	6.81	119.88	1.191	0.25	0.83792	0.973527	Stable
P47755	F-actin-capping protein subunit alpha-2 OS=Homo sapiens OX=9606 GN=CAPZA2 PE=1 SV=3	32.9	5.85	117.12	2.999	1.58	0.0778425	0.454256	Stable
Q12905	Interleukin enhancer-binding factor 2 OS=Homo sapiens OX=9606 GN=ILF2 PE=1 SV=2	43	5.26	124.18	2.713	1.44	0.117455	0.576375	Stable
Q14789	Golgin subfamily B member 1 OS=Homo sapiens OX=9606 GN=GOLGB1 PE=1 SV=2	375.8	5	81.3	0.865	-0.21	0.465216	0.900741	Stable
O75390	Citrate synthase, mitochondrial OS=Homo sapiens OX=9606 GN=CS PE=1 SV=2	51.7	8.32	161.78	1.672	0.74	0.694241	0.957304	Stable
Q8TDD1	ATP-dependent RNA helicase DDX54 OS=Homo sapiens OX=9606 GN=DDX54 PE=1 SV=2	98.5	10.02	118.99	0.75	-0.41	0.221151	0.768699	Stable
P40925	Malate dehydrogenase, cytoplasmic OS=Homo sapiens OX=9606 GN=MDH1 PE=1 SV=4	36.4	7.36	135.32	0.916	-0.13	0.407363	0.88832	Stable
P09923	Intestinal-type alkaline phosphatase OS=Homo sapiens OX=9606 GN=ALPI PE=1 SV=2	56.8	5.86	175.85	2.439	1.29	0.218372	0.766592	Stable
Q99460	26S proteasome non-ATPase regulatory subunit 1 OS=Homo sapiens OX=9606 GN=PSMD1 PE=1 SV=2	105.8	5.39	137.68	1.314	0.39	0.995964	0.999764	Stable
P37837	Transaldolase OS=Homo sapiens OX=9606 GN=TALDO1 PE=1 SV=2	37.5	6.81	138.79	1.355	0.44	0.972452	0.997666	Stable
O14950	Myosin regulatory light chain 12B OS=Homo sapiens OX=9606 GN=MYL12B PE=1 SV=2	19.8	4.84	186.2	0.85	-0.23	0.361831	0.865126	Stable
Q14498	RNA-binding protein 39 OS=Homo sapiens OX=9606 GN=RBM39 PE=1 SV=2	59.3	10.1	119.7	0.822	-0.28	0.294139	0.824562	Stable
Q14692	Ribosome biogenesis protein BMS1 homolog OS=Homo sapiens OX=9606 GN=BMS1 PE=1 SV=1	145.7	6.44	115.19	0.764	-0.39	0.229164	0.781108	Stable
P57053	Histone H2B type F-S OS=Homo sapiens OX=9606 GN=H2BC12L PE=1 SV=2	13.9	10.37	258.3	0.842	-0.25	0.317247	0.841769	Stable
P18621	60S ribosomal protein L17 OS=Homo sapiens OX=9606 GN=RPL17 PE=1 SV=3	21.4	10.17	177.6	1.673	0.74	0.693651	0.957304	Stable
P30044	Peroxiredoxin-5, mitochondrial OS=Homo sapiens OX=9606 GN=PRDX5 PE=1 SV=4	22.1	8.7	149.95	1.333	0.41	0.946664	0.992888	Stable
Q12788	Transducin beta-like protein 3 OS=Homo sapiens OX=9606 GN=TBL3 PE=1 SV=2	89	6.9	120.23	1.302	0.38	0.932597	0.989872	Stable
Q7L2E3	ATP-dependent RNA helicase DHX30 OS=Homo sapiens OX=9606 GN=DHX30 PE=1 SV=1	133.9	8.78	76.68	1.537	0.62	0.770725	0.964925	Stable
Q03252	Lamin-B2 OS=Homo sapiens OX=9606 GN=LMNB2 PE=1 SV=4	69.9	5.59	124.81	1.211	0.28	0.857841	0.979364	Stable
O15226	NF-kappa-B-repressing factor OS=Homo sapiens OX=9606 GN=NKRF PE=1 SV=2	77.6	8.79	104.51	0.935	-0.1	0.560384	0.924518	Stable
Q15084	Protein disulfide-isomerase A6 OS=Homo sapiens OX=9606 GN=PDIA6 PE=1 SV=1	48.1	5.08	179.86	3.926	1.97	0.033542	0.273724	Up
P62280	40S ribosomal protein S11 OS=Homo sapiens OX=9606 GN=RPS11 PE=1 SV=3	18.4	10.3	180.97	1.078	0.11	0.617788	0.945279	Stable
Q9H2U2	Inorganic pyrophosphatase 2, mitochondrial OS=Homo sapiens OX=9606 GN=PPA2 PE=1 SV=2	37.9	7.39	111.58	3.468	1.79	0.0468418	0.339001	Up
P30740	Leukocyte elastase inhibitor OS=Homo sapiens OX=9606 GN=SERPINB1 PE=1 SV=1	42.7	6.28	136.58	1.105	0.14	0.674958	0.954463	Stable
P09884	DNA polymerase alpha catalytic subunit OS=Homo sapiens OX=9606 GN=POLA1 PE=1 SV=2	165.8	5.85	109.43	1.143	0.19	0.998573	0.999764	Stable
P50552	Vasodilator-stimulated phosphoprotein OS=Homo sapiens OX=9606 GN=VASP PE=1 SV=3	39.8	8.94	125.59	0.511	-0.97	0.0407644	0.312025	Stable
Q13177	Serine/threonine-protein kinase PAK 2 OS=Homo sapiens OX=9606 GN=PAK2 PE=1 SV=3	58	5.96	94.73	1.911	0.93	0.402411	0.888297	Stable
O94906	Pre-mRNA-processing factor 6 OS=Homo sapiens OX=9606 GN=PRPF6 PE=1 SV=1	106.9	8.25	117.93	1.144	0.19	0.734644	0.962858	Stable
P05455	Lupus La protein OS=Homo sapiens OX=9606 GN=SSB PE=1 SV=2	46.8	7.12	149.14	1.688	0.76	0.687539	0.956701	Stable
Q16851	UTP--glucose-1-phosphate uridylyltransferase OS=Homo sapiens OX=9606 GN=UGP2 PE=1 SV=5	56.9	8.15	162.89	1.124	0.17	0.67991	0.955382	Stable
Q9Y2W1	Thyroid hormone receptor-associated protein 3 OS=Homo sapiens OX=9606 GN=THRAP3 PE=1 SV=2	108.6	10.15	81.14	1.193	0.26	0.899687	0.983342	Stable
P62495	Eukaryotic peptide chain release factor subunit 1 OS=Homo sapiens OX=9606 GN=ETF1 PE=1 SV=3	49	5.71	145.36	2.291	1.2	0.250588	0.795682	Stable
P43034	Platelet-activating factor acetylhydrolase IB subunit beta OS=Homo sapiens OX=9606 GN=PAFAH1B1 PE=1 SV=2	46.6	7.37	113.28	0.749	-0.42	0.232592	0.784906	Stable
P27338	Amine oxidase [flavin-containing] B OS=Homo sapiens OX=9606 GN=MAOB PE=1 SV=3	58.7	7.5	127.24	1.516	0.6	0.846562	0.97443	Stable
P08779	Keratin, type I cytoskeletal 16 OS=Homo sapiens OX=9606 GN=KRT16 PE=1 SV=4	51.2	5.05	148.9	0.01	-6.64	1e-17	1.91926e-16	Down
P63241	Eukaryotic translation initiation factor 5A-1 OS=Homo sapiens OX=9606 GN=EIF5A PE=1 SV=2	16.8	5.24	142.01	1.879	0.91	0.52884	0.909646	Stable
P26599	Polypyrimidine tract-binding protein 1 OS=Homo sapiens OX=9606 GN=PTBP1 PE=1 SV=1	57.2	9.17	153.2	2.463	1.3	0.238273	0.787855	Stable
P15121	Aldo-keto reductase family 1 member B1 OS=Homo sapiens OX=9606 GN=AKR1B1 PE=1 SV=3	35.8	6.98	122.83	0.783	-0.35	0.251243	0.795779	Stable
O75691	Small subunit processome component 20 homolog OS=Homo sapiens OX=9606 GN=UTP20 PE=1 SV=3	318.2	7.39	93.18	0.953	-0.07	0.588164	0.938799	Stable
P20618	Proteasome subunit beta type-1 OS=Homo sapiens OX=9606 GN=PSMB1 PE=1 SV=2	26.5	8.13	154.66	1.63	0.71	0.653312	0.952122	Stable
Q8IX12	Cell division cycle and apoptosis regulator protein 1 OS=Homo sapiens OX=9606 GN=CCAR1 PE=1 SV=2	132.7	5.76	98.24	0.773	-0.37	0.240457	0.788474	Stable
Q9HAV4	Exportin-5 OS=Homo sapiens OX=9606 GN=XPO5 PE=1 SV=1	136.2	5.8	79.09	1.182	0.24	0.902998	0.983392	Stable
P52597	Heterogeneous nuclear ribonucleoprotein F OS=Homo sapiens OX=9606 GN=HNRNPF PE=1 SV=3	45.6	5.58	109.56	1.131	0.18	0.689169	0.956701	Stable
P51858	Hepatoma-derived growth factor OS=Homo sapiens OX=9606 GN=HDGF PE=1 SV=1	26.8	4.73	137.25	3.692	1.88	0.0454351	0.333347	Up
P06493	Cyclin-dependent kinase 1 OS=Homo sapiens OX=9606 GN=CDK1 PE=1 SV=3	34.1	8.4	117.31	2.314	1.21	0.292735	0.824562	Stable
Q12874	Splicing factor 3A subunit 3 OS=Homo sapiens OX=9606 GN=SF3A3 PE=1 SV=1	58.8	5.38	81.35	1.499	0.58	0.760349	0.964925	Stable
P00441	Superoxide dismutase [Cu-Zn] OS=Homo sapiens OX=9606 GN=SOD1 PE=1 SV=2	15.9	6.13	195.24	2.484	1.31	0.231583	0.78333	Stable
Q9H845	Complex I assembly factor ACAD9, mitochondrial OS=Homo sapiens OX=9606 GN=ACAD9 PE=1 SV=1	68.7	7.96	102.09	1.218	0.28	0.90552	0.98344	Stable
P15559	NAD(P)H dehydrogenase [quinone] 1 OS=Homo sapiens OX=9606 GN=NQO1 PE=1 SV=1	30.8	8.88	153.14	0.647	-0.63	0.124732	0.593536	Stable
P21266	Glutathione S-transferase Mu 3 OS=Homo sapiens OX=9606 GN=GSTM3 PE=1 SV=3	26.5	5.54	173.29	1.198	0.26	0.776139	0.966583	Stable
P57740	Nuclear pore complex protein Nup107 OS=Homo sapiens OX=9606 GN=NUP107 PE=1 SV=1	106.3	5.43	93.43	0.826	-0.28	0.496559	0.904898	Stable
P40938	Replication factor C subunit 3 OS=Homo sapiens OX=9606 GN=RFC3 PE=1 SV=2	40.5	8.34	100.84	1.345	0.43	0.903688	0.983392	Stable
P62888	60S ribosomal protein L30 OS=Homo sapiens OX=9606 GN=RPL30 PE=1 SV=2	12.8	9.63	232.64	1.324	0.41	0.935735	0.98994	Stable
P49419	Alpha-aminoadipic semialdehyde dehydrogenase OS=Homo sapiens OX=9606 GN=ALDH7A1 PE=1 SV=5	58.5	7.99	124.01	1.311	0.39	0.994465	0.999764	Stable
Q9NR12	PDZ and LIM domain protein 7 OS=Homo sapiens OX=9606 GN=PDLIM7 PE=1 SV=1	49.8	8.41	118.13	0.9	-0.15	0.578829	0.933273	Stable
Q9H307	Pinin OS=Homo sapiens OX=9606 GN=PNN PE=1 SV=5	81.6	7.14	153.78	0.731	-0.45	0.20133	0.742028	Stable
Q15019	Septin-2 OS=Homo sapiens OX=9606 GN=SEPTIN2 PE=1 SV=1	41.5	6.6	106.83	3.747	1.91	0.0256188	0.231035	Up
P23246	Splicing factor, proline- and glutamine-rich OS=Homo sapiens OX=9606 GN=SFPQ PE=1 SV=2	76.1	9.44	142.01	2.095	1.07	0.394797	0.885188	Stable
P54819	Adenylate kinase 2, mitochondrial OS=Homo sapiens OX=9606 GN=AK2 PE=1 SV=2	26.5	7.81	145.64	2.713	1.44	0.168995	0.692567	Stable
P61981	14-3-3 protein gamma OS=Homo sapiens OX=9606 GN=YWHAG PE=1 SV=2	28.3	4.89	141.48	2.134	1.09	0.37438	0.872854	Stable
Q8N163	Cell cycle and apoptosis regulator protein 2 OS=Homo sapiens OX=9606 GN=CCAR2 PE=1 SV=2	102.8	5.22	146.58	1.492	0.58	0.829213	0.973527	Stable
O00534	von Willebrand factor A domain-containing protein 5A OS=Homo sapiens OX=9606 GN=VWA5A PE=1 SV=2	86.4	6.58	146.6	0.819	-0.29	0.374619	0.872854	Stable
Q9BWF3	RNA-binding protein 4 OS=Homo sapiens OX=9606 GN=RBM4 PE=1 SV=1	40.3	7.08	125.1	1.789	0.84	0.521217	0.907786	Stable
P11766	Alcohol dehydrogenase class-3 OS=Homo sapiens OX=9606 GN=ADH5 PE=1 SV=4	39.7	7.49	138.9	1.564	0.65	0.782667	0.968892	Stable
Q5SSJ5	Heterochromatin protein 1-binding protein 3 OS=Homo sapiens OX=9606 GN=HP1BP3 PE=1 SV=1	61.2	9.67	124.61	1.493	0.58	0.856518	0.978931	Stable
Q9UKV3	Apoptotic chromatin condensation inducer in the nucleus OS=Homo sapiens OX=9606 GN=ACIN1 PE=1 SV=2	151.8	6.43	131.89	1.493	0.58	0.8708	0.980833	Stable
P62829	60S ribosomal protein L23 OS=Homo sapiens OX=9606 GN=RPL23 PE=1 SV=1	14.9	10.51	164.38	0.925	-0.11	0.419069	0.88832	Stable
Q9BS26	Endoplasmic reticulum resident protein 44 OS=Homo sapiens OX=9606 GN=ERP44 PE=1 SV=1	46.9	5.26	127.78	3.107	1.64	0.0672758	0.419522	Stable
Q15424	Scaffold attachment factor B1 OS=Homo sapiens OX=9606 GN=SAFB PE=1 SV=4	102.6	5.47	110.31	1.545	0.63	0.815261	0.973527	Stable
O15371	Eukaryotic translation initiation factor 3 subunit D OS=Homo sapiens OX=9606 GN=EIF3D PE=1 SV=1	63.9	6.05	91.92	1.296	0.37	0.966932	0.995524	Stable
Q9H4G0	Band 4.1-like protein 1 OS=Homo sapiens OX=9606 GN=EPB41L1 PE=1 SV=2	98.4	5.62	102.33	1.237	0.31	0.99964	0.999764	Stable
P56192	Methionine--tRNA ligase, cytoplasmic OS=Homo sapiens OX=9606 GN=MARS1 PE=1 SV=2	101.1	6.16	100.34	1.375	0.46	0.831403	0.973527	Stable
P16152	Carbonyl reductase [NADPH] 1 OS=Homo sapiens OX=9606 GN=CBR1 PE=1 SV=3	30.4	8.32	135.89	0.473	-1.08	0.03003	0.25469	Down
O15144	Actin-related protein 2/3 complex subunit 2 OS=Homo sapiens OX=9606 GN=ARPC2 PE=1 SV=1	34.3	7.36	122.59	1.144	0.19	0.7288	0.962858	Stable
P29144	Tripeptidyl-peptidase 2 OS=Homo sapiens OX=9606 GN=TPP2 PE=1 SV=4	138.3	6.32	82.62	0.891	-0.17	0.495409	0.904898	Stable
P39019	40S ribosomal protein S19 OS=Homo sapiens OX=9606 GN=RPS19 PE=1 SV=2	16.1	10.32	189.84	0.971	-0.04	0.47727	0.904898	Stable
P00390	Glutathione reductase, mitochondrial OS=Homo sapiens OX=9606 GN=GSR PE=1 SV=2	56.2	8.5	133.79	0.704	-0.51	0.172699	0.693081	Stable
Q9BUP3	Oxidoreductase HTATIP2 OS=Homo sapiens OX=9606 GN=HTATIP2 PE=1 SV=2	27	8.38	146.61	1.857	0.89	0.530726	0.910972	Stable
Q13501	Sequestosome-1 OS=Homo sapiens OX=9606 GN=SQSTM1 PE=1 SV=1	47.7	5.22	101.75	0.775	-0.37	0.573204	0.930676	Stable
Q9BTC0	Death-inducer obliterator 1 OS=Homo sapiens OX=9606 GN=DIDO1 PE=1 SV=5	243.7	7.88	77.75	0.982	-0.03	0.630231	0.94855	Stable
Q9BQ39	ATP-dependent RNA helicase DDX50 OS=Homo sapiens OX=9606 GN=DDX50 PE=1 SV=1	82.5	9.17	153.05	1.06	0.08	0.68901	0.956701	Stable
P17655	Calpain-2 catalytic subunit OS=Homo sapiens OX=9606 GN=CAPN2 PE=1 SV=6	79.9	4.98	139.62	0.915	-0.13	0.444962	0.890049	Stable
P22087	rRNA 2'-O-methyltransferase fibrillarin OS=Homo sapiens OX=9606 GN=FBL PE=1 SV=2	33.8	10.18	115.8	1.349	0.43	0.968674	0.996197	Stable
Q9NTI5	Sister chromatid cohesion protein PDS5 homolog B OS=Homo sapiens OX=9606 GN=PDS5B PE=1 SV=1	164.6	8.47	85.16	0.917	-0.12	0.540456	0.913192	Stable
P26583	High mobility group protein B2 OS=Homo sapiens OX=9606 GN=HMGB2 PE=1 SV=2	24	7.81	122.24	3.208	1.68	0.0592235	0.386519	Stable
Q9Y262	Eukaryotic translation initiation factor 3 subunit L OS=Homo sapiens OX=9606 GN=EIF3L PE=1 SV=1	66.7	6.34	130.13	1.599	0.68	0.746888	0.96299	Stable
Q16576	Histone-binding protein RBBP7 OS=Homo sapiens OX=9606 GN=RBBP7 PE=1 SV=1	47.8	5.05	132.01	1.117	0.16	0.805889	0.973527	Stable
O43684	Mitotic checkpoint protein BUB3 OS=Homo sapiens OX=9606 GN=BUB3 PE=1 SV=1	37.1	6.84	112.2	1.528	0.61	0.725067	0.961132	Stable
Q92621	Nuclear pore complex protein Nup205 OS=Homo sapiens OX=9606 GN=NUP205 PE=1 SV=3	227.8	6.19	96.4	1.141	0.19	0.869726	0.980833	Stable
P52948	Nuclear pore complex protein Nup98-Nup96 OS=Homo sapiens OX=9606 GN=NUP98 PE=1 SV=4	197.5	6.4	93.06	1.133	0.18	0.749581	0.963614	Stable
P43246	DNA mismatch repair protein Msh2 OS=Homo sapiens OX=9606 GN=MSH2 PE=1 SV=1	104.7	5.77	116.93	1.473	0.56	0.885332	0.981464	Stable
P26196	Probable ATP-dependent RNA helicase DDX6 OS=Homo sapiens OX=9606 GN=DDX6 PE=1 SV=2	54.4	8.66	112.11	1.672	0.74	0.543348	0.914759	Stable
Q8WYP5	Protein ELYS OS=Homo sapiens OX=9606 GN=AHCTF1 PE=1 SV=3	252.3	6.6	92.45	0.933	-0.1	0.471348	0.903707	Stable
Q9UG63	ATP-binding cassette sub-family F member 2 OS=Homo sapiens OX=9606 GN=ABCF2 PE=1 SV=2	71.2	7.37	149.49	1.902	0.93	0.434748	0.889371	Stable
P43490	Nicotinamide phosphoribosyltransferase OS=Homo sapiens OX=9606 GN=NAMPT PE=1 SV=1	55.5	7.15	120.14	1.303	0.38	0.90909	0.983983	Stable
Q9BQ52	Zinc phosphodiesterase ELAC protein 2 OS=Homo sapiens OX=9606 GN=ELAC2 PE=1 SV=2	92.2	7.9	104.83	1.801	0.85	0.428294	0.88832	Stable
Q9UHX1	Poly(U)-binding-splicing factor PUF60 OS=Homo sapiens OX=9606 GN=PUF60 PE=1 SV=1	59.8	5.29	113.76	2.973	1.57	0.118457	0.578008	Stable
Q9Y277	Voltage-dependent anion-selective channel protein 3 OS=Homo sapiens OX=9606 GN=VDAC3 PE=1 SV=1	30.6	8.66	137.7	1.621	0.7	0.741177	0.962858	Stable
Q96SI9	Spermatid perinuclear RNA-binding protein OS=Homo sapiens OX=9606 GN=STRBP PE=1 SV=1	73.6	8.72	62.32	0.993	-0.01	0.642088	0.951144	Stable
Q16222	UDP-N-acetylhexosamine pyrophosphorylase OS=Homo sapiens OX=9606 GN=UAP1 PE=1 SV=3	58.7	6.33	108.76	0.822	-0.28	0.324998	0.843131	Stable
P12004	Proliferating cell nuclear antigen OS=Homo sapiens OX=9606 GN=PCNA PE=1 SV=1	28.8	4.69	128.18	2.397	1.26	0.260933	0.806818	Stable
P14678	Small nuclear ribonucleoprotein-associated proteins B and B' OS=Homo sapiens OX=9606 GN=SNRPB PE=1 SV=2	24.6	11.19	128.19	1.349	0.43	0.965197	0.994958	Stable
P00492	Hypoxanthine-guanine phosphoribosyltransferase OS=Homo sapiens OX=9606 GN=HPRT1 PE=1 SV=2	24.6	6.68	122.93	1.259	0.33	0.862303	0.98081	Stable
P30050	60S ribosomal protein L12 OS=Homo sapiens OX=9606 GN=RPL12 PE=1 SV=1	17.8	9.42	189.8	1.341	0.42	0.955792	0.993624	Stable
P35237	Serpin B6 OS=Homo sapiens OX=9606 GN=SERPINB6 PE=1 SV=3	42.6	5.27	110.14	1.673	0.74	0.675918	0.955382	Stable
P46782	40S ribosomal protein S5 OS=Homo sapiens OX=9606 GN=RPS5 PE=1 SV=4	22.9	9.72	151.18	0.514	-0.96	0.0453542	0.333347	Stable
P17174	Aspartate aminotransferase, cytoplasmic OS=Homo sapiens OX=9606 GN=GOT1 PE=1 SV=3	46.2	7.01	127.87	0.623	-0.68	0.106926	0.545904	Stable
Q9Y230	RuvB-like 2 OS=Homo sapiens OX=9606 GN=RUVBL2 PE=1 SV=3	51.1	5.64	129.93	1.477	0.56	0.887543	0.98199	Stable
O15067	Phosphoribosylformylglycinamidine synthase OS=Homo sapiens OX=9606 GN=PFAS PE=1 SV=4	144.6	5.76	109.86	0.947	-0.08	0.539935	0.913192	Stable
Q03701	CCAAT/enhancer-binding protein zeta OS=Homo sapiens OX=9606 GN=CEBPZ PE=1 SV=3	120.9	5.94	79.11	1.892	0.92	0.389196	0.882083	Stable
Q9Y2W2	WW domain-binding protein 11 OS=Homo sapiens OX=9606 GN=WBP11 PE=1 SV=1	70	8.38	102.3	2.237	1.16	0.207406	0.751746	Stable
Q13085	Acetyl-CoA carboxylase 1 OS=Homo sapiens OX=9606 GN=ACACA PE=1 SV=2	265.4	6.37	74.73	0.818	-0.29	0.405561	0.88832	Stable
Q6NZI2	Caveolae-associated protein 1 OS=Homo sapiens OX=9606 GN=CAVIN1 PE=1 SV=1	43.5	5.6	139.77	1.169	0.23	0.744032	0.962858	Stable
O14979	Heterogeneous nuclear ribonucleoprotein D-like OS=Homo sapiens OX=9606 GN=HNRNPDL PE=1 SV=3	46.4	9.57	175.62	2.439	1.29	0.231449	0.78333	Stable
Q9Y6U3	Scinderin OS=Homo sapiens OX=9606 GN=SCIN PE=1 SV=4	80.4	5.71	123.76	1.208	0.27	0.881935	0.981464	Stable
P62805	Histone H4 OS=Homo sapiens OX=9606 GN=H4C1 PE=1 SV=2	11.4	11.36	243.15	1.355	0.44	0.973408	0.997666	Stable
Q9UKM9	RNA-binding protein Raly OS=Homo sapiens OX=9606 GN=RALY PE=1 SV=1	32.4	9.17	150.38	1.25	0.32	0.843366	0.973643	Stable
Q02809	Procollagen-lysine,2-oxoglutarate 5-dioxygenase 1 OS=Homo sapiens OX=9606 GN=PLOD1 PE=1 SV=2	83.5	6.95	99.95	0.939	-0.09	0.569951	0.929938	Stable
P78417	Glutathione S-transferase omega-1 OS=Homo sapiens OX=9606 GN=GSTO1 PE=1 SV=2	27.5	6.6	131.05	0.88	-0.18	0.36318	0.865757	Stable
Q9Y4P3	Transducin beta-like protein 2 OS=Homo sapiens OX=9606 GN=TBL2 PE=1 SV=1	49.8	9.44	108.93	0.865	-0.21	0.426488	0.88832	Stable
Q9H2M9	Rab3 GTPase-activating protein non-catalytic subunit OS=Homo sapiens OX=9606 GN=RAB3GAP2 PE=1 SV=1	155.9	5.62	125.43	0.859	-0.22	0.449945	0.892496	Stable
Q8IWS0	PHD finger protein 6 OS=Homo sapiens OX=9606 GN=PHF6 PE=1 SV=1	41.3	8.68	105.28	1.501	0.59	0.757086	0.964925	Stable
P11717	Cation-independent mannose-6-phosphate receptor OS=Homo sapiens OX=9606 GN=IGF2R PE=1 SV=3	274.2	5.94	97.37	0.801	-0.32	0.292767	0.824562	Stable
O76031	ATP-dependent Clp protease ATP-binding subunit clpX-like, mitochondrial OS=Homo sapiens OX=9606 GN=CLPX PE=1 SV=2	69.2	7.58	98.07	2.12	1.08	0.289198	0.824562	Stable
P47756	F-actin-capping protein subunit beta OS=Homo sapiens OX=9606 GN=CAPZB PE=1 SV=4	31.3	5.59	156.19	2.282	1.19	0.292577	0.824562	Stable
P17858	ATP-dependent 6-phosphofructokinase, liver type OS=Homo sapiens OX=9606 GN=PFKL PE=1 SV=6	85	7.5	102.85	0.985	-0.02	0.713356	0.95832	Stable
Q9Y2T3	Guanine deaminase OS=Homo sapiens OX=9606 GN=GDA PE=1 SV=1	51	5.68	96.06	1.606	0.68	0.6145	0.944797	Stable
O14974	Protein phosphatase 1 regulatory subunit 12A OS=Homo sapiens OX=9606 GN=PPP1R12A PE=1 SV=1	115.2	5.4	95.15	0.815	-0.3	0.453443	0.893042	Stable
P84098	60S ribosomal protein L19 OS=Homo sapiens OX=9606 GN=RPL19 PE=1 SV=1	23.5	11.47	161.56	0.71	-0.49	0.178354	0.697496	Stable
Q9BVP2	Guanine nucleotide-binding protein-like 3 OS=Homo sapiens OX=9606 GN=GNL3 PE=1 SV=2	62	9.16	126.61	1.059	0.08	0.597657	0.940212	Stable
O15027	Protein transport protein Sec16A OS=Homo sapiens OX=9606 GN=SEC16A PE=1 SV=4	251.7	5.8	120.67	0.777	-0.36	0.266872	0.814448	Stable
P26358	DNA (cytosine-5)-methyltransferase 1 OS=Homo sapiens OX=9606 GN=DNMT1 PE=1 SV=2	183.1	7.75	100.89	0.96	-0.06	0.507672	0.905618	Stable
A5YKK6	CCR4-NOT transcription complex subunit 1 OS=Homo sapiens OX=9606 GN=CNOT1 PE=1 SV=2	266.8	7.11	92.81	1.354	0.44	0.869241	0.980833	Stable
Q16630	Cleavage and polyadenylation specificity factor subunit 6 OS=Homo sapiens OX=9606 GN=CPSF6 PE=1 SV=2	59.2	7.15	103.36	1.79	0.84	0.494808	0.904898	Stable
Q02241	Kinesin-like protein KIF23 OS=Homo sapiens OX=9606 GN=KIF23 PE=1 SV=3	110	8.51	74.95	2.011	1.01	0.250156	0.795682	Stable
Q14240	Eukaryotic initiation factor 4A-II OS=Homo sapiens OX=9606 GN=EIF4A2 PE=1 SV=2	46.4	5.48	152.62	0.466	-1.1	0.173494	0.693081	Stable
Q7L576	Cytoplasmic FMR1-interacting protein 1 OS=Homo sapiens OX=9606 GN=CYFIP1 PE=1 SV=1	145.1	6.9	74.06	0.689	-0.54	0.368774	0.869025	Stable
Q7Z417	Nuclear fragile X mental retardation-interacting protein 2 OS=Homo sapiens OX=9606 GN=NUFIP2 PE=1 SV=1	76.1	8.7	88.8	0.846	-0.24	0.521203	0.907786	Stable
P54920	Alpha-soluble NSF attachment protein OS=Homo sapiens OX=9606 GN=NAPA PE=1 SV=3	33.2	5.36	116.75	4.393	2.14	0.00705398	0.0876588	Up
O43592	Exportin-T OS=Homo sapiens OX=9606 GN=XPOT PE=1 SV=2	109.9	5.39	84.44	1.431	0.52	0.766829	0.964925	Stable
P52292	Importin subunit alpha-1 OS=Homo sapiens OX=9606 GN=KPNA2 PE=1 SV=1	57.8	5.4	104.27	2.179	1.12	0.261633	0.806818	Stable
Q9UKY7	Protein CDV3 homolog OS=Homo sapiens OX=9606 GN=CDV3 PE=1 SV=1	27.3	6.4	99.75	1.832	0.87	0.431646	0.88832	Stable
Q9ULV4	Coronin-1C OS=Homo sapiens OX=9606 GN=CORO1C PE=1 SV=1	53.2	7.08	116.14	1.43	0.52	0.939747	0.990366	Stable
Q10471	Polypeptide N-acetylgalactosaminyltransferase 2 OS=Homo sapiens OX=9606 GN=GALNT2 PE=1 SV=1	64.7	8.35	129.63	1.251	0.32	0.84446	0.973643	Stable
P53992	Protein transport protein Sec24C OS=Homo sapiens OX=9606 GN=SEC24C PE=1 SV=3	118.2	7.06	94.06	1.665	0.74	0.532252	0.912026	Stable
P35659	Protein DEK OS=Homo sapiens OX=9606 GN=DEK PE=1 SV=1	42.6	8.56	121.65	0.996	-0.01	0.509818	0.906615	Stable
Q8IY81	pre-rRNA 2'-O-ribose RNA methyltransferase FTSJ3 OS=Homo sapiens OX=9606 GN=FTSJ3 PE=1 SV=2	96.5	8.4	102.5	1.336	0.42	0.960859	0.993624	Stable
O43399	Tumor protein D54 OS=Homo sapiens OX=9606 GN=TPD52L2 PE=1 SV=2	22.2	5.36	116.27	0.775	-0.37	0.242611	0.789472	Stable
Q9NR45	Sialic acid synthase OS=Homo sapiens OX=9606 GN=NANS PE=1 SV=2	40.3	6.74	116.79	2.573	1.36	0.132579	0.613413	Stable
P49257	Protein ERGIC-53 OS=Homo sapiens OX=9606 GN=LMAN1 PE=1 SV=2	57.5	6.77	70.23	1.863	0.9	0.428348	0.88832	Stable
O43432	Eukaryotic translation initiation factor 4 gamma 3 OS=Homo sapiens OX=9606 GN=EIF4G3 PE=1 SV=2	176.5	5.38	83.82	0.61	-0.71	0.456947	0.895706	Stable
P62195	26S proteasome regulatory subunit 8 OS=Homo sapiens OX=9606 GN=PSMC5 PE=1 SV=1	45.6	7.55	134.98	2.517	1.33	0.161319	0.679398	Stable
Q9NYF8	Bcl-2-associated transcription factor 1 OS=Homo sapiens OX=9606 GN=BCLAF1 PE=1 SV=2	106.1	9.98	92.8	2.556	1.35	0.187474	0.712758	Stable
Q99714	3-hydroxyacyl-CoA dehydrogenase type-2 OS=Homo sapiens OX=9606 GN=HSD17B10 PE=1 SV=3	26.9	7.78	103.95	2.618	1.39	0.12421	0.592138	Stable
Q9GZR7	ATP-dependent RNA helicase DDX24 OS=Homo sapiens OX=9606 GN=DDX24 PE=1 SV=1	96.3	9.06	119.78	1.039	0.06	0.626196	0.947055	Stable
P08865	40S ribosomal protein SA OS=Homo sapiens OX=9606 GN=RPSA PE=1 SV=4	32.8	4.87	117.52	2.137	1.1	0.372878	0.871955	Stable
P50502	Hsc70-interacting protein OS=Homo sapiens OX=9606 GN=ST13 PE=1 SV=2	41.3	5.27	88.83	2.42	1.27	0.252983	0.797419	Stable
P63000	Ras-related C3 botulinum toxin substrate 1 OS=Homo sapiens OX=9606 GN=RAC1 PE=1 SV=1	21.4	8.5	138.29	0.951	-0.07	0.45131	0.892496	Stable
Q14847	LIM and SH3 domain protein 1 OS=Homo sapiens OX=9606 GN=LASP1 PE=1 SV=2	29.7	7.05	142.36	1.127	0.17	0.682814	0.955382	Stable
P52895	Aldo-keto reductase family 1 member C2 OS=Homo sapiens OX=9606 GN=AKR1C2 PE=1 SV=3	36.7	7.49	116.29	0.719	-0.48	0.199101	0.738011	Stable
P09488	Glutathione S-transferase Mu 1 OS=Homo sapiens OX=9606 GN=GSTM1 PE=1 SV=3	25.7	6.7	133.58	0.767	-0.38	0.234525	0.785145	Stable
Q14697	Neutral alpha-glucosidase AB OS=Homo sapiens OX=9606 GN=GANAB PE=1 SV=3	106.8	6.14	116.05	1.215	0.28	0.798195	0.973527	Stable
P46781	40S ribosomal protein S9 OS=Homo sapiens OX=9606 GN=RPS9 PE=1 SV=3	22.6	10.65	130.45	1.375	0.46	0.996203	0.999764	Stable
O00303	Eukaryotic translation initiation factor 3 subunit F OS=Homo sapiens OX=9606 GN=EIF3F PE=1 SV=1	37.5	5.45	110	1.54	0.62	0.82127	0.973527	Stable
Q9H9B4	Sideroflexin-1 OS=Homo sapiens OX=9606 GN=SFXN1 PE=1 SV=4	35.6	9.07	96.09	3.02	1.59	0.111122	0.560695	Stable
P28340	DNA polymerase delta catalytic subunit OS=Homo sapiens OX=9606 GN=POLD1 PE=1 SV=2	123.6	7.03	84.23	1.1	0.14	0.809325	0.973527	Stable
O75152	Zinc finger CCCH domain-containing protein 11A OS=Homo sapiens OX=9606 GN=ZC3H11A PE=1 SV=3	89.1	8.37	122.61	0.891	-0.17	0.412655	0.88832	Stable
Q92522	Histone H1.10 OS=Homo sapiens OX=9606 GN=H1-10 PE=1 SV=1	22.5	10.76	130.69	0.553	-0.86	0.0637258	0.406183	Stable
P60891	Ribose-phosphate pyrophosphokinase 1 OS=Homo sapiens OX=9606 GN=PRPS1 PE=1 SV=2	34.8	6.98	110.18	1.593	0.67	0.574407	0.931054	Stable
Q9Y6E2	eIF5-mimic protein 1 OS=Homo sapiens OX=9606 GN=BZW2 PE=1 SV=1	48.1	6.68	152.34	1.241	0.31	0.831885	0.973527	Stable
Q07021	Complement component 1 Q subcomponent-binding protein, mitochondrial OS=Homo sapiens OX=9606 GN=C1QBP PE=1 SV=1	31.3	4.84	125.78	5.089	2.35	0.00799654	0.096438	Up
O14818	Proteasome subunit alpha type-7 OS=Homo sapiens OX=9606 GN=PSMA7 PE=1 SV=1	27.9	8.46	111.49	1.496	0.58	0.855932	0.978477	Stable
P00533	Epidermal growth factor receptor OS=Homo sapiens OX=9606 GN=EGFR PE=1 SV=2	134.2	6.68	135.58	1.259	0.33	0.854207	0.9779	Stable
Q15717	ELAV-like protein 1 OS=Homo sapiens OX=9606 GN=ELAVL1 PE=1 SV=2	36.1	9.17	86.55	1.683	0.75	0.541007	0.913192	Stable
P32322	Pyrroline-5-carboxylate reductase 1, mitochondrial OS=Homo sapiens OX=9606 GN=PYCR1 PE=1 SV=2	33.3	7.61	115.53	0.696	-0.52	0.162562	0.68164	Stable
Q93008	Probable ubiquitin carboxyl-terminal hydrolase FAF-X OS=Homo sapiens OX=9606 GN=USP9X PE=1 SV=4	290.3	5.8	84.66	0.788	-0.34	0.47793	0.904898	Stable
P30419	Glycylpeptide N-tetradecanoyltransferase 1 OS=Homo sapiens OX=9606 GN=NMT1 PE=1 SV=2	56.8	7.8	109.36	1.239	0.31	0.91547	0.985043	Stable
P30041	Peroxiredoxin-6 OS=Homo sapiens OX=9606 GN=PRDX6 PE=1 SV=3	25	6.38	139.95	0.816	-0.29	0.287409	0.824562	Stable
P08174	Complement decay-accelerating factor OS=Homo sapiens OX=9606 GN=CD55 PE=1 SV=4	41.4	7.59	84.13	3.062	1.61	0.10497	0.539566	Stable
Q07954	Prolow-density lipoprotein receptor-related protein 1 OS=Homo sapiens OX=9606 GN=LRP1 PE=1 SV=2	504.3	5.39	62.14	0.977	-0.03	0.829436	0.973527	Stable
P24534	Elongation factor 1-beta OS=Homo sapiens OX=9606 GN=EEF1B2 PE=1 SV=3	24.7	4.67	146.29	2.893	1.53	0.132132	0.613413	Stable
Q9UBT2	SUMO-activating enzyme subunit 2 OS=Homo sapiens OX=9606 GN=UBA2 PE=1 SV=2	71.2	5.29	104.43	2.995	1.58	0.0738791	0.440554	Stable
O94925	Glutaminase kidney isoform, mitochondrial OS=Homo sapiens OX=9606 GN=GLS PE=1 SV=1	73.4	7.77	120.08	1.609	0.69	0.460753	0.897085	Stable
P62277	40S ribosomal protein S13 OS=Homo sapiens OX=9606 GN=RPS13 PE=1 SV=2	17.2	10.54	208.76	0.577	-0.79	0.0770218	0.452213	Stable
O60488	Long-chain-fatty-acid--CoA ligase 4 OS=Homo sapiens OX=9606 GN=ACSL4 PE=1 SV=2	79.1	8.38	83.64	1.763	0.82	0.497938	0.904898	Stable
P16989	Y-box-binding protein 3 OS=Homo sapiens OX=9606 GN=YBX3 PE=1 SV=4	40.1	9.77	115.81	0.707	-0.5	0.175655	0.695374	Stable
P16435	NADPH--cytochrome P450 reductase OS=Homo sapiens OX=9606 GN=POR PE=1 SV=2	76.6	5.58	89.38	1.53	0.61	0.757248	0.964925	Stable
Q5JTV8	Torsin-1A-interacting protein 1 OS=Homo sapiens OX=9606 GN=TOR1AIP1 PE=1 SV=2	66.2	8.18	90.15	1.121	0.17	0.922088	0.987856	Stable
P30405	Peptidyl-prolyl cis-trans isomerase F, mitochondrial OS=Homo sapiens OX=9606 GN=PPIF PE=1 SV=1	22	9.38	121.06	1.398	0.48	0.892107	0.982968	Stable
Q9HB71	Calcyclin-binding protein OS=Homo sapiens OX=9606 GN=CACYBP PE=1 SV=2	26.2	8.25	124.42	1.518	0.6	0.767993	0.964925	Stable
Q6DD88	Atlastin-3 OS=Homo sapiens OX=9606 GN=ATL3 PE=1 SV=1	60.5	5.66	75.4	4.014	2	0.0177532	0.175903	Up
O60306	RNA helicase aquarius OS=Homo sapiens OX=9606 GN=AQR PE=1 SV=4	171.2	6.37	71.01	1.09	0.12	0.905489	0.98344	Stable
Q9BXP5	Serrate RNA effector molecule homolog OS=Homo sapiens OX=9606 GN=SRRT PE=1 SV=1	100.6	5.96	119.15	0.853	-0.23	0.330296	0.848163	Stable
Q9H4M9	EH domain-containing protein 1 OS=Homo sapiens OX=9606 GN=EHD1 PE=1 SV=2	60.6	6.83	69.98	1.444	0.53	0.769085	0.964925	Stable
P39656	Dolichyl-diphosphooligosaccharide--protein glycosyltransferase 48 kDa subunit OS=Homo sapiens OX=9606 GN=DDOST PE=1 SV=4	50.8	6.55	85.66	2.852	1.51	0.0812507	0.464725	Stable
P62750	60S ribosomal protein L23a OS=Homo sapiens OX=9606 GN=RPL23A PE=1 SV=1	17.7	10.45	157.63	2.3	1.2	0.298445	0.825219	Stable
Q7L0Y3	tRNA methyltransferase 10 homolog C OS=Homo sapiens OX=9606 GN=TRMT10C PE=1 SV=2	47.3	9.36	77.41	2.008	1.01	0.340682	0.855142	Stable
P08621	U1 small nuclear ribonucleoprotein 70 kDa OS=Homo sapiens OX=9606 GN=SNRNP70 PE=1 SV=2	51.5	9.94	83.24	0.814	-0.3	0.285495	0.824562	Stable
P49189	4-trimethylaminobutyraldehyde dehydrogenase OS=Homo sapiens OX=9606 GN=ALDH9A1 PE=1 SV=3	53.8	5.87	113.87	2.547	1.35	0.168176	0.692567	Stable
P17931	Galectin-3 OS=Homo sapiens OX=9606 GN=LGALS3 PE=1 SV=5	26.1	8.56	120.32	0.957	-0.06	0.471939	0.903707	Stable
Q96AG4	Leucine-rich repeat-containing protein 59 OS=Homo sapiens OX=9606 GN=LRRC59 PE=1 SV=1	34.9	9.57	136.12	3.509	1.81	0.0577783	0.381897	Stable
Q9NYL9	Tropomodulin-3 OS=Homo sapiens OX=9606 GN=TMOD3 PE=1 SV=1	39.6	5.19	77.39	3.313	1.73	0.0643496	0.407169	Stable
P48059	LIM and senescent cell antigen-like-containing domain protein 1 OS=Homo sapiens OX=9606 GN=LIMS1 PE=1 SV=4	37.2	8.05	86.75	1.038	0.05	0.622404	0.946947	Stable
P13861	cAMP-dependent protein kinase type II-alpha regulatory subunit OS=Homo sapiens OX=9606 GN=PRKAR2A PE=1 SV=2	45.5	5.07	80.03	2.604	1.38	0.119561	0.581013	Stable
P24844	Myosin regulatory light polypeptide 9 OS=Homo sapiens OX=9606 GN=MYL9 PE=1 SV=4	19.8	4.92	136.05	0.583	-0.78	0.432365	0.889371	Stable
P04040	Catalase OS=Homo sapiens OX=9606 GN=CAT PE=1 SV=3	59.7	7.39	75.66	2.687	1.43	0.120501	0.58179	Stable
P28838	Cytosol aminopeptidase OS=Homo sapiens OX=9606 GN=LAP3 PE=1 SV=3	56.1	7.93	67.5	1.567	0.65	0.595533	0.938799	Stable
P50213	Isocitrate dehydrogenase [NAD] subunit alpha, mitochondrial OS=Homo sapiens OX=9606 GN=IDH3A PE=1 SV=1	39.6	6.92	88.79	1.213	0.28	0.876465	0.981275	Stable
O43242	26S proteasome non-ATPase regulatory subunit 3 OS=Homo sapiens OX=9606 GN=PSMD3 PE=1 SV=2	60.9	8.44	119.16	0.937	-0.09	0.476721	0.904898	Stable
Q2NL82	Pre-rRNA-processing protein TSR1 homolog OS=Homo sapiens OX=9606 GN=TSR1 PE=1 SV=1	91.8	7.42	90.6	1.662	0.73	0.569809	0.929938	Stable
Q15369	Elongin-C OS=Homo sapiens OX=9606 GN=ELOC PE=1 SV=1	12.5	4.78	106.69	1.028	0.04	0.552737	0.919096	Stable
Q9UHI6	Probable ATP-dependent RNA helicase DDX20 OS=Homo sapiens OX=9606 GN=DDX20 PE=1 SV=2	92.2	6.95	90.61	0.845	-0.24	0.497285	0.904898	Stable
P62820	Ras-related protein Rab-1A OS=Homo sapiens OX=9606 GN=RAB1A PE=1 SV=3	22.7	6.21	105.95	1.681	0.75	0.433911	0.889371	Stable
P08758	Annexin A5 OS=Homo sapiens OX=9606 GN=ANXA5 PE=1 SV=2	35.9	5.05	125.78	2.055	1.04	0.403799	0.88832	Stable
Q9UHD8	Septin-9 OS=Homo sapiens OX=9606 GN=SEPTIN9 PE=1 SV=2	65.4	8.97	101.31	1.757	0.81	0.55922	0.924069	Stable
Q14151	Scaffold attachment factor B2 OS=Homo sapiens OX=9606 GN=SAFB2 PE=1 SV=1	107.4	6.16	71.24	0.669	-0.58	0.378436	0.873522	Stable
Q9BT78	COP9 signalosome complex subunit 4 OS=Homo sapiens OX=9606 GN=COPS4 PE=1 SV=1	46.2	5.83	77.88	2.803	1.49	0.103094	0.534232	Stable
P05141	ADP/ATP translocase 2 OS=Homo sapiens OX=9606 GN=SLC25A5 PE=1 SV=7	32.8	9.69	145.38	3.934	1.98	0.024736	0.225276	Up
Q96D46	60S ribosomal export protein NMD3 OS=Homo sapiens OX=9606 GN=NMD3 PE=1 SV=1	57.6	7.14	69.86	1.159	0.21	0.859834	0.979968	Stable
Q15942	Zyxin OS=Homo sapiens OX=9606 GN=ZYX PE=1 SV=1	61.2	6.67	113.12	0.65	-0.62	0.136829	0.625816	Stable
Q07020	60S ribosomal protein L18 OS=Homo sapiens OX=9606 GN=RPL18 PE=1 SV=2	21.6	11.72	183.47	0.618	-0.69	0.103648	0.535498	Stable
Q9H0D6	5'-3' exoribonuclease 2 OS=Homo sapiens OX=9606 GN=XRN2 PE=1 SV=1	108.5	7.47	98.55	0.773	-0.37	0.324593	0.843131	Stable
P21912	Succinate dehydrogenase [ubiquinone] iron-sulfur subunit, mitochondrial OS=Homo sapiens OX=9606 GN=SDHB PE=1 SV=3	31.6	8.76	90.38	0.909	-0.14	0.395463	0.885188	Stable
O75955	Flotillin-1 OS=Homo sapiens OX=9606 GN=FLOT1 PE=1 SV=3	47.3	7.49	69.9	2.382	1.25	0.157938	0.671673	Stable
Q14966	Zinc finger protein 638 OS=Homo sapiens OX=9606 GN=ZNF638 PE=1 SV=2	220.5	6.38	50.15	0.981	-0.03	0.74707	0.96299	Stable
P26440	Isovaleryl-CoA dehydrogenase, mitochondrial OS=Homo sapiens OX=9606 GN=IVD PE=1 SV=2	46.6	8.05	114.9	1.195	0.26	0.844202	0.973643	Stable
Q96HC4	PDZ and LIM domain protein 5 OS=Homo sapiens OX=9606 GN=PDLIM5 PE=1 SV=5	63.9	8.21	103.13	0.803	-0.32	0.298207	0.825219	Stable
O75436	Vacuolar protein sorting-associated protein 26A OS=Homo sapiens OX=9606 GN=VPS26A PE=1 SV=2	38.1	6.57	104.28	2.265	1.18	0.203104	0.744812	Stable
Q12888	TP53-binding protein 1 OS=Homo sapiens OX=9606 GN=TP53BP1 PE=1 SV=2	213.4	4.7	83.86	1.36	0.44	0.690861	0.957304	Stable
Q9Y383	Putative RNA-binding protein Luc7-like 2 OS=Homo sapiens OX=9606 GN=LUC7L2 PE=1 SV=2	46.5	10.01	85.05	2.073	1.05	0.31962	0.8419	Stable
Q9GZL7	Ribosome biogenesis protein WDR12 OS=Homo sapiens OX=9606 GN=WDR12 PE=1 SV=2	47.7	5.9	87.81	2.104	1.07	0.271603	0.81876	Stable
P04844	Dolichyl-diphosphooligosaccharide--protein glycosyltransferase subunit 2 OS=Homo sapiens OX=9606 GN=RPN2 PE=1 SV=3	69.2	5.69	81.29	3.7	1.89	0.0206971	0.197882	Up
Q12769	Nuclear pore complex protein Nup160 OS=Homo sapiens OX=9606 GN=NUP160 PE=1 SV=3	162	5.5	62.54	0.891	-0.17	0.537838	0.913126	Stable
Q5VT79	Annexin A8-like protein 1 OS=Homo sapiens OX=9606 GN=ANXA8L1 PE=2 SV=2	36.9	5.78	53.38	0.923	-0.12	0.455567	0.894901	Stable
P61254	60S ribosomal protein L26 OS=Homo sapiens OX=9606 GN=RPL26 PE=1 SV=1	17.2	10.55	155.41	0.701	-0.51	0.170056	0.693081	Stable
P38606	V-type proton ATPase catalytic subunit A OS=Homo sapiens OX=9606 GN=ATP6V1A PE=1 SV=2	68.3	5.52	97.71	1.333	0.41	0.956089	0.993624	Stable
P20290	Transcription factor BTF3 OS=Homo sapiens OX=9606 GN=BTF3 PE=1 SV=1	22.2	9.38	112.24	0.754	-0.41	0.221276	0.768699	Stable
P18583	Protein SON OS=Homo sapiens OX=9606 GN=SON PE=1 SV=4	263.7	5.64	55.74	0.715	-0.48	0.418029	0.88832	Stable
Q9BZK7	F-box-like/WD repeat-containing protein TBL1XR1 OS=Homo sapiens OX=9606 GN=TBL1XR1 PE=1 SV=1	55.6	5.55	71.8	1.633	0.71	0.574299	0.931054	Stable
P35610	Sterol O-acyltransferase 1 OS=Homo sapiens OX=9606 GN=SOAT1 PE=1 SV=3	64.7	8.94	89.02	1.509	0.59	0.74453	0.962858	Stable
P61586	Transforming protein RhoA OS=Homo sapiens OX=9606 GN=RHOA PE=1 SV=1	21.8	6.1	156.79	1.291	0.37	0.894235	0.98329	Stable
O43865	S-adenosylhomocysteine hydrolase-like protein 1 OS=Homo sapiens OX=9606 GN=AHCYL1 PE=1 SV=2	58.9	6.89	85.17	1.058	0.08	0.645849	0.952122	Stable
P10515	Dihydrolipoyllysine-residue acetyltransferase component of pyruvate dehydrogenase complex, mitochondrial OS=Homo sapiens OX=9606 GN=DLAT PE=1 SV=3	69	7.84	86.57	3.017	1.59	0.0958741	0.515373	Stable
Q9HCC0	Methylcrotonoyl-CoA carboxylase beta chain, mitochondrial OS=Homo sapiens OX=9606 GN=MCCC2 PE=1 SV=1	61.3	7.68	67.57	2.248	1.17	0.214079	0.761921	Stable
Q08379	Golgin subfamily A member 2 OS=Homo sapiens OX=9606 GN=GOLGA2 PE=1 SV=3	113	5.02	76.43	1.802	0.85	0.422291	0.88832	Stable
Q9Y5K5	Ubiquitin carboxyl-terminal hydrolase isozyme L5 OS=Homo sapiens OX=9606 GN=UCHL5 PE=1 SV=3	37.6	5.33	98.91	2.033	1.02	0.319767	0.8419	Stable
Q15003	Condensin complex subunit 2 OS=Homo sapiens OX=9606 GN=NCAPH PE=1 SV=3	82.5	5.06	82.38	0.833	-0.26	0.42239	0.88832	Stable
P41250	Glycine--tRNA ligase OS=Homo sapiens OX=9606 GN=GARS1 PE=1 SV=3	83.1	7.03	85	1.194	0.26	0.813293	0.973527	Stable
P22307	Sterol carrier protein 2 OS=Homo sapiens OX=9606 GN=SCP2 PE=1 SV=2	59	6.89	91.28	1.704	0.77	0.65197	0.952122	Stable
Q6YN16	Hydroxysteroid dehydrogenase-like protein 2 OS=Homo sapiens OX=9606 GN=HSDL2 PE=1 SV=1	45.4	7.99	88.73	0.701	-0.51	0.18235	0.70308	Stable
O43615	Mitochondrial import inner membrane translocase subunit TIM44 OS=Homo sapiens OX=9606 GN=TIMM44 PE=1 SV=2	51.3	8.32	83.66	1.662	0.73	0.592843	0.938799	Stable
Q01780	Exosome component 10 OS=Homo sapiens OX=9606 GN=EXOSC10 PE=1 SV=2	100.8	8.46	75.46	1.47	0.56	0.704307	0.957304	Stable
O75131	Copine-3 OS=Homo sapiens OX=9606 GN=CPNE3 PE=1 SV=1	60.1	5.85	102.1	1.576	0.66	0.730088	0.962858	Stable
P09972	Fructose-bisphosphate aldolase C OS=Homo sapiens OX=9606 GN=ALDOC PE=1 SV=2	39.4	6.87	85.44	1.009	0.01	0.950926	0.992888	Stable
P55327	Tumor protein D52 OS=Homo sapiens OX=9606 GN=TPD52 PE=1 SV=2	24.3	4.83	119.54	0.831	-0.27	0.324441	0.843131	Stable
Q86V81	THO complex subunit 4 OS=Homo sapiens OX=9606 GN=ALYREF PE=1 SV=3	26.9	11.15	129.94	4.916	2.3	0.00843503	0.100483	Up
Q7L1Q6	eIF5-mimic protein 2 OS=Homo sapiens OX=9606 GN=BZW1 PE=1 SV=1	48	5.92	138.8	1.524	0.61	0.837825	0.973527	Stable
Q9UJS0	Calcium-binding mitochondrial carrier protein Aralar2 OS=Homo sapiens OX=9606 GN=SLC25A13 PE=1 SV=2	74.1	8.62	116.82	1.36	0.44	0.851433	0.976945	Stable
O95782	AP-2 complex subunit alpha-1 OS=Homo sapiens OX=9606 GN=AP2A1 PE=1 SV=3	107.5	7.03	82.77	0.914	-0.13	0.437585	0.890049	Stable
P54578	Ubiquitin carboxyl-terminal hydrolase 14 OS=Homo sapiens OX=9606 GN=USP14 PE=1 SV=3	56	5.3	91.24	0.806	-0.31	0.276894	0.821329	Stable
Q9NVA2	Septin-11 OS=Homo sapiens OX=9606 GN=SEPTIN11 PE=1 SV=3	49.4	6.81	144.5	1.587	0.67	0.625711	0.947055	Stable
Q92769	Histone deacetylase 2 OS=Homo sapiens OX=9606 GN=HDAC2 PE=1 SV=2	55.3	5.91	77.72	1.748	0.81	0.383644	0.878112	Stable
P62854	40S ribosomal protein S26 OS=Homo sapiens OX=9606 GN=RPS26 PE=1 SV=3	13	11	157.77	0.834	-0.26	0.308402	0.833233	Stable
Q07666	KH domain-containing, RNA-binding, signal transduction-associated protein 1 OS=Homo sapiens OX=9606 GN=KHDRBS1 PE=1 SV=1	48.2	8.66	105.36	1.878	0.91	0.529745	0.910542	Stable
Q9UBE0	SUMO-activating enzyme subunit 1 OS=Homo sapiens OX=9606 GN=SAE1 PE=1 SV=1	38.4	5.3	107.56	1.455	0.54	0.894529	0.98329	Stable
P23193	Transcription elongation factor A protein 1 OS=Homo sapiens OX=9606 GN=TCEA1 PE=1 SV=2	33.9	8.38	76.88	1.491	0.58	0.740135	0.962858	Stable
O00267	Transcription elongation factor SPT5 OS=Homo sapiens OX=9606 GN=SUPT5H PE=1 SV=1	120.9	5.06	68.43	2.969	1.57	0.0794954	0.458736	Stable
O00232	26S proteasome non-ATPase regulatory subunit 12 OS=Homo sapiens OX=9606 GN=PSMD12 PE=1 SV=3	52.9	7.65	89.8	1.236	0.31	0.892903	0.983093	Stable
Q9Y3Y2	Chromatin target of PRMT1 protein OS=Homo sapiens OX=9606 GN=CHTOP PE=1 SV=2	26.4	12.23	147.45	0.739	-0.44	0.205823	0.747425	Stable
P82650	28S ribosomal protein S22, mitochondrial OS=Homo sapiens OX=9606 GN=MRPS22 PE=1 SV=1	41.3	7.9	79.07	2.21	1.14	0.240508	0.788474	Stable
Q9Y6G9	Cytoplasmic dynein 1 light intermediate chain 1 OS=Homo sapiens OX=9606 GN=DYNC1LI1 PE=1 SV=3	56.5	6.42	78.6	1.231	0.3	0.974747	0.998026	Stable
Q12792	Twinfilin-1 OS=Homo sapiens OX=9606 GN=TWF1 PE=1 SV=3	40.3	6.96	66.58	1.482	0.57	0.802619	0.973527	Stable
Q16836	Hydroxyacyl-coenzyme A dehydrogenase, mitochondrial OS=Homo sapiens OX=9606 GN=HADH PE=1 SV=3	34.3	8.85	88.29	1.655	0.73	0.599898	0.940788	Stable
P31943	Heterogeneous nuclear ribonucleoprotein H OS=Homo sapiens OX=9606 GN=HNRNPH1 PE=1 SV=4	49.2	6.3	124.53	2.4	1.26	0.260086	0.806778	Stable
P62249	40S ribosomal protein S16 OS=Homo sapiens OX=9606 GN=RPS16 PE=1 SV=2	16.4	10.21	151.01	0.95	-0.07	0.449786	0.892496	Stable
P63279	SUMO-conjugating enzyme UBC9 OS=Homo sapiens OX=9606 GN=UBE2I PE=1 SV=1	18	8.66	123.71	2.151	1.1	0.305863	0.830703	Stable
P60228	Eukaryotic translation initiation factor 3 subunit E OS=Homo sapiens OX=9606 GN=EIF3E PE=1 SV=1	52.2	6.04	91.36	2.187	1.13	0.348161	0.857495	Stable
Q8IVF2	Protein AHNAK2 OS=Homo sapiens OX=9606 GN=AHNAK2 PE=1 SV=2	616.2	5.36	57.73	1.564	0.65	0.571148	0.930398	Stable
Q8NCW5	NAD(P)H-hydrate epimerase OS=Homo sapiens OX=9606 GN=NAXE PE=1 SV=2	31.7	7.66	103.87	0.501	-1	0.0401443	0.309196	Down
P53597	Succinate--CoA ligase [ADP/GDP-forming] subunit alpha, mitochondrial OS=Homo sapiens OX=9606 GN=SUCLG1 PE=1 SV=4	36.2	8.79	125.35	1.161	0.21	0.727474	0.962029	Stable
P61964	WD repeat-containing protein 5 OS=Homo sapiens OX=9606 GN=WDR5 PE=1 SV=1	36.6	8.27	68.2	2.208	1.14	0.257049	0.802911	Stable
Q9NX63	MICOS complex subunit MIC19 OS=Homo sapiens OX=9606 GN=CHCHD3 PE=1 SV=1	26.1	8.28	96.71	1.627	0.7	0.633536	0.949149	Stable
Q9UJU6	Drebrin-like protein OS=Homo sapiens OX=9606 GN=DBNL PE=1 SV=1	48.2	5.05	109.92	0.632	-0.66	0.122762	0.58902	Stable
Q969G3	SWI/SNF-related matrix-associated actin-dependent regulator of chromatin subfamily E member 1 OS=Homo sapiens OX=9606 GN=SMARCE1 PE=1 SV=2	46.6	4.88	99.49	0.917	-0.12	0.461249	0.897556	Stable
Q9P2N5	RNA-binding protein 27 OS=Homo sapiens OX=9606 GN=RBM27 PE=1 SV=2	118.6	9.19	100.83	1.264	0.34	0.941514	0.991509	Stable
Q86YP4	Transcriptional repressor p66-alpha OS=Homo sapiens OX=9606 GN=GATAD2A PE=1 SV=1	68	9.94	72.97	0.936	-0.1	0.712945	0.95832	Stable
O43447	Peptidyl-prolyl cis-trans isomerase H OS=Homo sapiens OX=9606 GN=PPIH PE=1 SV=1	19.2	8.07	101.98	1.543	0.63	0.656597	0.952122	Stable
Q96C36	Pyrroline-5-carboxylate reductase 2 OS=Homo sapiens OX=9606 GN=PYCR2 PE=1 SV=1	33.6	7.77	88.44	1.804	0.85	0.514469	0.906808	Stable
P32004	Neural cell adhesion molecule L1 OS=Homo sapiens OX=9606 GN=L1CAM PE=1 SV=2	139.9	6.24	69.15	1.844	0.88	0.443512	0.890049	Stable
Q9GZT3	SRA stem-loop-interacting RNA-binding protein, mitochondrial OS=Homo sapiens OX=9606 GN=SLIRP PE=1 SV=1	12.3	10.24	103.21	0.727	-0.46	0.194087	0.727126	Stable
Q05682	Caldesmon OS=Homo sapiens OX=9606 GN=CALD1 PE=1 SV=3	93.2	5.66	106.55	1.415	0.5	0.940013	0.990366	Stable
Q9Y305	Acyl-coenzyme A thioesterase 9, mitochondrial OS=Homo sapiens OX=9606 GN=ACOT9 PE=1 SV=2	49.9	8.6	98.2	0.995	-0.01	0.551509	0.919096	Stable
P55263	Adenosine kinase OS=Homo sapiens OX=9606 GN=ADK PE=1 SV=2	40.5	6.7	76.05	1.572	0.65	0.710282	0.957731	Stable
P50914	60S ribosomal protein L14 OS=Homo sapiens OX=9606 GN=RPL14 PE=1 SV=4	23.4	10.93	159.74	1.433	0.52	0.93622	0.98994	Stable
P31689	DnaJ homolog subfamily A member 1 OS=Homo sapiens OX=9606 GN=DNAJA1 PE=1 SV=2	44.8	7.08	74.02	1.452	0.54	0.772563	0.964925	Stable
Q99543	DnaJ homolog subfamily C member 2 OS=Homo sapiens OX=9606 GN=DNAJC2 PE=1 SV=4	72	8.7	67.06	0.98	-0.03	0.758991	0.964925	Stable
P35232	Prohibitin 1 OS=Homo sapiens OX=9606 GN=PHB1 PE=1 SV=1	29.8	5.76	99.85	0.954	-0.07	0.495286	0.904898	Stable
O96019	Actin-like protein 6A OS=Homo sapiens OX=9606 GN=ACTL6A PE=1 SV=1	47.4	5.6	67.98	2.566	1.36	0.111661	0.561774	Stable
Q9UJX3	Anaphase-promoting complex subunit 7 OS=Homo sapiens OX=9606 GN=ANAPC7 PE=1 SV=5	63.1	5.72	72.47	1.685	0.75	0.417707	0.88832	Stable
O15355	Protein phosphatase 1G OS=Homo sapiens OX=9606 GN=PPM1G PE=1 SV=1	59.2	4.36	78.84	3.417	1.77	0.0454798	0.333347	Up
Q8IYB8	ATP-dependent RNA helicase SUPV3L1, mitochondrial OS=Homo sapiens OX=9606 GN=SUPV3L1 PE=1 SV=1	87.9	7.99	61.64	0.812	-0.3	0.492442	0.904898	Stable
Q92688	Acidic leucine-rich nuclear phosphoprotein 32 family member B OS=Homo sapiens OX=9606 GN=ANP32B PE=1 SV=1	28.8	4.06	152.16	2.515	1.33	0.187976	0.713619	Stable
Q9UN86	Ras GTPase-activating protein-binding protein 2 OS=Homo sapiens OX=9606 GN=G3BP2 PE=1 SV=2	54.1	5.55	83.92	0.986	-0.02	0.550666	0.919096	Stable
P24928	DNA-directed RNA polymerase II subunit RPB1 OS=Homo sapiens OX=9606 GN=POLR2A PE=1 SV=2	217	7.37	88.55	0.992	-0.01	0.556052	0.920888	Stable
P08240	Signal recognition particle receptor subunit alpha OS=Homo sapiens OX=9606 GN=SRPRA PE=1 SV=2	69.8	8.95	97.98	1.514	0.6	0.752607	0.964393	Stable
O75153	Clustered mitochondria protein homolog OS=Homo sapiens OX=9606 GN=CLUH PE=1 SV=2	146.6	6.13	75.64	1.018	0.03	0.672455	0.954323	Stable
Q9BZE4	GTP-binding protein 4 OS=Homo sapiens OX=9606 GN=GTPBP4 PE=1 SV=3	73.9	9.5	82.49	1.537	0.62	0.817609	0.973527	Stable
Q12873	Chromodomain-helicase-DNA-binding protein 3 OS=Homo sapiens OX=9606 GN=CHD3 PE=1 SV=3	226.5	7.3	64.88	0.669	-0.58	0.399649	0.886265	Stable
Q9NZL9	Methionine adenosyltransferase 2 subunit beta OS=Homo sapiens OX=9606 GN=MAT2B PE=1 SV=1	37.5	7.36	104.06	0.685	-0.55	0.167442	0.692477	Stable
Q16850	Lanosterol 14-alpha demethylase OS=Homo sapiens OX=9606 GN=CYP51A1 PE=1 SV=4	57.2	8.53	56.5	2.646	1.4	0.0930537	0.506684	Stable
Q9P0V9	Septin-10 OS=Homo sapiens OX=9606 GN=SEPTIN10 PE=1 SV=2	52.6	6.8	89.95	1.244	0.31	0.903517	0.983392	Stable
Q04760	Lactoylglutathione lyase OS=Homo sapiens OX=9606 GN=GLO1 PE=1 SV=4	20.8	5.31	94.64	0.812	-0.3	0.282975	0.824562	Stable
P55795	Heterogeneous nuclear ribonucleoprotein H2 OS=Homo sapiens OX=9606 GN=HNRNPH2 PE=1 SV=1	49.2	6.3	103.86	4.144	2.05	0.0110578	0.122436	Up
P55209	Nucleosome assembly protein 1-like 1 OS=Homo sapiens OX=9606 GN=NAP1L1 PE=1 SV=1	45.3	4.46	90.09	5.493	2.46	0.00263881	0.0394072	Up
Q15691	Microtubule-associated protein RP/EB family member 1 OS=Homo sapiens OX=9606 GN=MAPRE1 PE=1 SV=3	30	5.14	108.31	2.201	1.14	0.341851	0.856423	Stable
Q13547	Histone deacetylase 1 OS=Homo sapiens OX=9606 GN=HDAC1 PE=1 SV=1	55.1	5.48	76.11	2.676	1.42	0.162634	0.68164	Stable
P69905	Hemoglobin subunit alpha OS=Homo sapiens OX=9606 GN=HBA1 PE=1 SV=2	15.2	8.68	88.57	18.495	4.21	1.34958e-07	2.57114e-06	Up
P78406	mRNA export factor RAE1 OS=Homo sapiens OX=9606 GN=RAE1 PE=1 SV=1	40.9	7.83	94.1	0.838	-0.26	0.336328	0.852666	Stable
P53999	Activated RNA polymerase II transcriptional coactivator p15 OS=Homo sapiens OX=9606 GN=SUB1 PE=1 SV=3	14.4	9.6	141.74	1.765	0.82	0.615006	0.944845	Stable
O76003	Glutaredoxin-3 OS=Homo sapiens OX=9606 GN=GLRX3 PE=1 SV=2	37.4	5.39	112.25	1.654	0.73	0.602118	0.942246	Stable
Q9UNX4	WD repeat-containing protein 3 OS=Homo sapiens OX=9606 GN=WDR3 PE=1 SV=1	106	6.64	84.8	2.231	1.16	0.227524	0.778258	Stable
P04908	Histone H2A type 1-B/E OS=Homo sapiens OX=9606 GN=H2AC4 PE=1 SV=2	14.1	11.05	136.29	1.144	0.19	0.705238	0.957304	Stable
P49821	NADH dehydrogenase [ubiquinone] flavoprotein 1, mitochondrial OS=Homo sapiens OX=9606 GN=NDUFV1 PE=1 SV=4	50.8	8.21	71.14	0.746	-0.42	0.22912	0.781108	Stable
P00387	NADH-cytochrome b5 reductase 3 OS=Homo sapiens OX=9606 GN=CYB5R3 PE=1 SV=3	34.2	7.59	95.75	1.807	0.85	0.475239	0.904898	Stable
P62753	40S ribosomal protein S6 OS=Homo sapiens OX=9606 GN=RPS6 PE=1 SV=1	28.7	10.84	119.66	1.533	0.62	0.828837	0.973527	Stable
P20020	Plasma membrane calcium-transporting ATPase 1 OS=Homo sapiens OX=9606 GN=ATP2B1 PE=1 SV=4	134.6	5.91	66.17	0.84	-0.25	0.425609	0.88832	Stable
P19623	Spermidine synthase OS=Homo sapiens OX=9606 GN=SRM PE=1 SV=1	33.8	5.49	111.08	1.11	0.15	0.781089	0.968452	Stable
Q96KB5	Lymphokine-activated killer T-cell-originated protein kinase OS=Homo sapiens OX=9606 GN=PBK PE=1 SV=3	36.1	5.12	83.28	2.678	1.42	0.13274	0.613612	Stable
P46778	60S ribosomal protein L21 OS=Homo sapiens OX=9606 GN=RPL21 PE=1 SV=2	18.6	10.49	130.25	0.836	-0.26	0.310798	0.836218	Stable
Q99439	Calponin-2 OS=Homo sapiens OX=9606 GN=CNN2 PE=1 SV=4	33.7	7.33	137.85	0.989	-0.02	0.54439	0.915621	Stable
P08559	Pyruvate dehydrogenase E1 component subunit alpha, somatic form, mitochondrial OS=Homo sapiens OX=9606 GN=PDHA1 PE=1 SV=3	43.3	8.06	88.8	0.915	-0.13	0.409247	0.88832	Stable
P30040	Endoplasmic reticulum resident protein 29 OS=Homo sapiens OX=9606 GN=ERP29 PE=1 SV=4	29	7.31	87.86	3.712	1.89	0.0371829	0.291479	Up
Q16698	2,4-dienoyl-CoA reductase [(3E)-enoyl-CoA-producing], mitochondrial OS=Homo sapiens OX=9606 GN=DECR1 PE=1 SV=1	36	9.28	84.75	1.383	0.47	0.868473	0.980833	Stable
P35250	Replication factor C subunit 2 OS=Homo sapiens OX=9606 GN=RFC2 PE=1 SV=3	39.1	6.44	57.55	0.931	-0.1	0.48481	0.904898	Stable
P55010	Eukaryotic translation initiation factor 5 OS=Homo sapiens OX=9606 GN=EIF5 PE=1 SV=2	49.2	5.58	82.1	0.866	-0.21	0.347366	0.857453	Stable
Q9NUU7	ATP-dependent RNA helicase DDX19A OS=Homo sapiens OX=9606 GN=DDX19A PE=1 SV=1	53.9	6.58	75.71	1.106	0.15	0.724618	0.961132	Stable
P39748	Flap endonuclease 1 OS=Homo sapiens OX=9606 GN=FEN1 PE=1 SV=1	42.6	8.62	109.53	2.316	1.21	0.281004	0.823754	Stable
O43395	U4/U6 small nuclear ribonucleoprotein Prp3 OS=Homo sapiens OX=9606 GN=PRPF3 PE=1 SV=2	77.5	9.5	72.6	1.153	0.21	0.84971	0.975368	Stable
Q15050	Ribosome biogenesis regulatory protein homolog OS=Homo sapiens OX=9606 GN=RRS1 PE=1 SV=2	41.2	10.7	85.15	1.075	0.1	0.748932	0.963497	Stable
Q9ULW0	Targeting protein for Xklp2 OS=Homo sapiens OX=9606 GN=TPX2 PE=1 SV=2	85.6	9.23	89.54	1.567	0.65	0.562976	0.927023	Stable
Q13011	Delta(3,5)-Delta(2,4)-dienoyl-CoA isomerase, mitochondrial OS=Homo sapiens OX=9606 GN=ECH1 PE=1 SV=2	35.8	8	71.12	3.013	1.59	0.0774786	0.452643	Stable
P51114	Fragile X mental retardation syndrome-related protein 1 OS=Homo sapiens OX=9606 GN=FXR1 PE=1 SV=3	69.7	6.15	100.77	1.578	0.66	0.653394	0.952122	Stable
P30626	Sorcin OS=Homo sapiens OX=9606 GN=SRI PE=1 SV=1	21.7	5.59	94.82	1.003	0	0.519439	0.90732	Stable
Q10713	Mitochondrial-processing peptidase subunit alpha OS=Homo sapiens OX=9606 GN=PMPCA PE=1 SV=2	58.2	6.92	58.37	4.008	2	0.01236	0.132061	Up
P04899	Guanine nucleotide-binding protein G(i) subunit alpha-2 OS=Homo sapiens OX=9606 GN=GNAI2 PE=1 SV=3	40.4	5.54	111.33	2.294	1.2	0.284934	0.824562	Stable
Q9Y3U8	60S ribosomal protein L36 OS=Homo sapiens OX=9606 GN=RPL36 PE=1 SV=3	12.2	11.59	129.17	0.685	-0.55	0.155561	0.665248	Stable
P20073	Annexin A7 OS=Homo sapiens OX=9606 GN=ANXA7 PE=1 SV=3	52.7	5.68	75.71	1.742	0.8	0.50032	0.904898	Stable
Q9NTK5	Obg-like ATPase 1 OS=Homo sapiens OX=9606 GN=OLA1 PE=1 SV=2	44.7	7.81	96.7	0.917	-0.13	0.448934	0.892496	Stable
Q9Y5J1	U3 small nucleolar RNA-associated protein 18 homolog OS=Homo sapiens OX=9606 GN=UTP18 PE=1 SV=3	62	8.76	73.65	1.127	0.17	0.941762	0.991509	Stable
P09661	U2 small nuclear ribonucleoprotein A' OS=Homo sapiens OX=9606 GN=SNRPA1 PE=1 SV=2	28.4	8.62	97.58	1.265	0.34	0.948967	0.992888	Stable
Q8NI27	THO complex subunit 2 OS=Homo sapiens OX=9606 GN=THOC2 PE=1 SV=2	182.7	8.44	72.61	1.106	0.14	0.744364	0.962858	Stable
Q8WWM7	Ataxin-2-like protein OS=Homo sapiens OX=9606 GN=ATXN2L PE=1 SV=2	113.3	8.59	74.79	0.932	-0.1	0.543108	0.914759	Stable
Q5SRE5	Nucleoporin NUP188 OS=Homo sapiens OX=9606 GN=NUP188 PE=1 SV=1	195.9	6.73	68.34	1.447	0.53	0.593699	0.938799	Stable
Q12789	General transcription factor 3C polypeptide 1 OS=Homo sapiens OX=9606 GN=GTF3C1 PE=1 SV=4	238.7	7.3	39.44	0.576	-0.8	0.346304	0.857453	Stable
Q9NU22	Midasin OS=Homo sapiens OX=9606 GN=MDN1 PE=1 SV=2	632.4	5.68	39.42	1.29	0.37	0.750529	0.964314	Stable
Q16401	26S proteasome non-ATPase regulatory subunit 5 OS=Homo sapiens OX=9606 GN=PSMD5 PE=1 SV=3	56.2	5.48	98.75	1.179	0.24	0.975461	0.998026	Stable
O75179	Ankyrin repeat domain-containing protein 17 OS=Homo sapiens OX=9606 GN=ANKRD17 PE=1 SV=3	274.1	6.52	42.74	0.963	-0.05	0.996137	0.999764	Stable
Q16543	Hsp90 co-chaperone Cdc37 OS=Homo sapiens OX=9606 GN=CDC37 PE=1 SV=1	44.4	5.25	77.34	2.288	1.19	0.233175	0.785129	Stable
Q9H6T3	RNA polymerase II-associated protein 3 OS=Homo sapiens OX=9606 GN=RPAP3 PE=1 SV=2	75.7	6.84	51.32	1.893	0.92	0.299644	0.825219	Stable
P68400	Casein kinase II subunit alpha OS=Homo sapiens OX=9606 GN=CSNK2A1 PE=1 SV=1	45.1	7.74	37.21	2.617	1.39	0.127162	0.599048	Stable
P46783	40S ribosomal protein S10 OS=Homo sapiens OX=9606 GN=RPS10 PE=1 SV=1	18.9	10.15	108.31	0.879	-0.19	0.361944	0.865126	Stable
P20810	Calpastatin OS=Homo sapiens OX=9606 GN=CAST PE=1 SV=4	76.5	5.07	63.45	2.084	1.06	0.245976	0.7922	Stable
P30520	Adenylosuccinate synthetase isozyme 2 OS=Homo sapiens OX=9606 GN=ADSS2 PE=1 SV=3	50.1	6.55	83.28	0.725	-0.46	0.219875	0.767268	Stable
P30048	Thioredoxin-dependent peroxide reductase, mitochondrial OS=Homo sapiens OX=9606 GN=PRDX3 PE=1 SV=3	27.7	7.78	115.21	3.406	1.77	0.0541759	0.368909	Stable
P39687	Acidic leucine-rich nuclear phosphoprotein 32 family member A OS=Homo sapiens OX=9606 GN=ANP32A PE=1 SV=1	28.6	4.09	102.09	1.247	0.32	0.839975	0.973552	Stable
Q9UIA9	Exportin-7 OS=Homo sapiens OX=9606 GN=XPO7 PE=1 SV=3	123.8	6.32	64.21	2	1	0.295916	0.825219	Stable
P08708	40S ribosomal protein S17 OS=Homo sapiens OX=9606 GN=RPS17 PE=1 SV=2	15.5	9.85	113.05	1.23	0.3	0.817348	0.973527	Stable
Q9Y696	Chloride intracellular channel protein 4 OS=Homo sapiens OX=9606 GN=CLIC4 PE=1 SV=4	28.8	5.59	84.48	2.449	1.29	0.166517	0.691216	Stable
O15143	Actin-related protein 2/3 complex subunit 1B OS=Homo sapiens OX=9606 GN=ARPC1B PE=1 SV=3	40.9	8.35	77.58	0.954	-0.07	0.515213	0.907181	Stable
P36507	Dual specificity mitogen-activated protein kinase kinase 2 OS=Homo sapiens OX=9606 GN=MAP2K2 PE=1 SV=1	44.4	6.55	86.18	0.522	-0.94	0.0487817	0.343398	Stable
O14646	Chromodomain-helicase-DNA-binding protein 1 OS=Homo sapiens OX=9606 GN=CHD1 PE=1 SV=2	196.6	7.14	59.73	1.018	0.03	0.658361	0.952122	Stable
A6NHR9	Structural maintenance of chromosomes flexible hinge domain-containing protein 1 OS=Homo sapiens OX=9606 GN=SMCHD1 PE=1 SV=2	226.2	7.3	52.46	0.715	-0.48	0.259713	0.806769	Stable
Q92896	Golgi apparatus protein 1 OS=Homo sapiens OX=9606 GN=GLG1 PE=1 SV=2	134.5	6.9	56.43	1.601	0.68	0.630031	0.948524	Stable
O95861	3'(2'),5'-bisphosphate nucleotidase 1 OS=Homo sapiens OX=9606 GN=BPNT1 PE=1 SV=1	33.4	5.69	59.68	0.662	-0.6	0.146754	0.646384	Stable
P21281	V-type proton ATPase subunit B, brain isoform OS=Homo sapiens OX=9606 GN=ATP6V1B2 PE=1 SV=3	56.5	5.81	90.38	1.799	0.85	0.477837	0.904898	Stable
Q14203	Dynactin subunit 1 OS=Homo sapiens OX=9606 GN=DCTN1 PE=1 SV=3	141.6	5.81	55.46	0.499	-1	0.132976	0.614154	Stable
P11802	Cyclin-dependent kinase 4 OS=Homo sapiens OX=9606 GN=CDK4 PE=1 SV=2	33.7	7.01	45.87	0.712	-0.49	0.244314	0.791767	Stable
O60684	Importin subunit alpha-7 OS=Homo sapiens OX=9606 GN=KPNA6 PE=1 SV=1	60	4.98	102.48	1.706	0.77	0.543075	0.914759	Stable
P62244	40S ribosomal protein S15a OS=Homo sapiens OX=9606 GN=RPS15A PE=1 SV=2	14.8	10.13	130.54	0.946	-0.08	0.44526	0.890049	Stable
P11908	Ribose-phosphate pyrophosphokinase 2 OS=Homo sapiens OX=9606 GN=PRPS2 PE=1 SV=2	34.7	6.61	76.48	1.271	0.35	0.950895	0.992888	Stable
O00499	Myc box-dependent-interacting protein 1 OS=Homo sapiens OX=9606 GN=BIN1 PE=1 SV=1	64.7	5.06	61.6	2.949	1.56	0.0798953	0.460019	Stable
Q15269	Periodic tryptophan protein 2 homolog OS=Homo sapiens OX=9606 GN=PWP2 PE=1 SV=2	102.4	6.15	92.2	1.326	0.41	0.913596	0.984252	Stable
Q14527	Helicase-like transcription factor OS=Homo sapiens OX=9606 GN=HLTF PE=1 SV=2	113.9	8.6	66.48	0.809	-0.3	0.394162	0.884393	Stable
P27695	DNA-(apurinic or apyrimidinic site) endonuclease OS=Homo sapiens OX=9606 GN=APEX1 PE=1 SV=2	35.5	8.12	88.97	1.068	0.09	0.610546	0.943448	Stable
P50570	Dynamin-2 OS=Homo sapiens OX=9606 GN=DNM2 PE=1 SV=2	98	7.44	71.66	0.597	-0.74	0.117935	0.577335	Stable
Q9Y285	Phenylalanine--tRNA ligase alpha subunit OS=Homo sapiens OX=9606 GN=FARSA PE=1 SV=3	57.5	7.8	86.41	0.715	-0.48	0.203379	0.744812	Stable
Q9Y606	Pseudouridylate synthase 1 homolog OS=Homo sapiens OX=9606 GN=PUS1 PE=1 SV=3	47.4	8.41	76.3	0.627	-0.67	0.159358	0.673569	Stable
P51649	Succinate-semialdehyde dehydrogenase, mitochondrial OS=Homo sapiens OX=9606 GN=ALDH5A1 PE=1 SV=2	57.2	8.28	55.73	0.848	-0.24	0.446382	0.890701	Stable
Q8TAQ2	SWI/SNF complex subunit SMARCC2 OS=Homo sapiens OX=9606 GN=SMARCC2 PE=1 SV=1	132.8	5.69	62.78	1.095	0.13	0.961411	0.993624	Stable
P67936	Tropomyosin alpha-4 chain OS=Homo sapiens OX=9606 GN=TPM4 PE=1 SV=3	28.5	4.69	76.81	4.013	2	0.0214902	0.204363	Up
Q9BQA1	Methylosome protein 50 OS=Homo sapiens OX=9606 GN=WDR77 PE=1 SV=1	36.7	5.17	109.51	0.925	-0.11	0.526701	0.909324	Stable
Q9BWD1	Acetyl-CoA acetyltransferase, cytosolic OS=Homo sapiens OX=9606 GN=ACAT2 PE=1 SV=2	41.3	6.92	83.14	0.807	-0.31	0.276762	0.821329	Stable
O75439	Mitochondrial-processing peptidase subunit beta OS=Homo sapiens OX=9606 GN=PMPCB PE=1 SV=2	54.3	6.83	78.18	1.506	0.59	0.75326	0.964515	Stable
Q9H0H5	Rac GTPase-activating protein 1 OS=Homo sapiens OX=9606 GN=RACGAP1 PE=1 SV=1	71	8.88	72.32	1.371	0.46	0.837224	0.973527	Stable
Q8WVM8	Sec1 family domain-containing protein 1 OS=Homo sapiens OX=9606 GN=SCFD1 PE=1 SV=4	72.3	6.27	67.03	1.917	0.94	0.320998	0.8419	Stable
Q92466	DNA damage-binding protein 2 OS=Homo sapiens OX=9606 GN=DDB2 PE=1 SV=1	47.8	9.47	61.51	0.688	-0.54	0.217338	0.766592	Stable
Q9BZZ5	Apoptosis inhibitor 5 OS=Homo sapiens OX=9606 GN=API5 PE=1 SV=3	59	7.34	80.64	1.079	0.11	0.646097	0.952122	Stable
Q9Y570	Protein phosphatase methylesterase 1 OS=Homo sapiens OX=9606 GN=PPME1 PE=1 SV=3	42.3	5.97	109.28	1.073	0.1	0.664325	0.952286	Stable
P26373	60S ribosomal protein L13 OS=Homo sapiens OX=9606 GN=RPL13 PE=1 SV=4	24.2	11.65	137.34	0.545	-0.88	0.059513	0.387433	Stable
P48047	ATP synthase subunit O, mitochondrial OS=Homo sapiens OX=9606 GN=ATP5PO PE=1 SV=1	23.3	9.96	101.46	1.138	0.19	0.697509	0.957304	Stable
Q96AY3	Peptidyl-prolyl cis-trans isomerase FKBP10 OS=Homo sapiens OX=9606 GN=FKBP10 PE=1 SV=1	64.2	5.62	72.14	3.022	1.6	0.102609	0.532253	Stable
P60981	Destrin OS=Homo sapiens OX=9606 GN=DSTN PE=1 SV=3	18.5	7.85	90	1.319	0.4	0.929509	0.989661	Stable
[truncated: 3,488 more rows]

## Sheet: PDS VS Ctrl
Accession	Description	MW [kDa]	calc. pI	Score Sequest HT: Sequest HT	Abundance Ratio: (Sample) / (Control)	Abundance Ratio (log2): (Sample) / (Control)	Abundance Ratio P-Value: (Sample) / (Control)	Abundance Ratio Adj. P-Value: (Sample) / (Control)	Change
[truncated: 1,970 more rows]
