# Supplementary material for: G4‐Ligand‐Directed PROTACs Unveil DR1 as a Novel Ligand‐Co‐Binding G4‐Protein and Reshape G4‐Dependent Transcription
Source: Adv Sci (Weinh). 2026 Mar 9;13(27):e23819. doi: 10.1002/advs.202523819 (PMC13170204; doi:10.1002/advs.202523819)
Supplement: Supplementary file 2 — Supporting File 2: advs74746‐sup‐0002‐DataSet.zip. [file ADVS-13-e23819-s001.zip › Supplementary Data S3.xlsx]

## Sheet: Sheet1
seqnames	start	end	width	strand	annotation	geneChr	geneStart	geneEnd	geneLength	geneStrand	geneId	transcriptId	distanceToTSS	ENSEMBL	SYMBOL	GENENAME
chr1	9986	19459	9474	*	Promoter (<=1kb)	1	11874	14409	2536	1	100287102	uc001aaa.3	0	ENSG00000223972	DDX11L1	DEAD/H-box helicase 11 like 1 (pseudogene)
chr1	9986	19459	9474	*	Promoter (<=1kb)	1	11874	14409	2536	1	100287102	uc001aaa.3	0	ENSG00000223972	DDX11L1	DEAD/H-box helicase 11 like 1 (pseudogene)
chr1	9986	19459	9474	*	Promoter (<=1kb)	1	11874	14409	2536	1	100287102	uc001aaa.3	0	ENSG00000223972	DDX11L1	DEAD/H-box helicase 11 like 1 (pseudogene)
chr1	9986	19459	9474	*	Promoter (<=1kb)	1	11874	14409	2536	1	100287102	uc001aaa.3	0	ENSG00000223972	DDX11L1	DEAD/H-box helicase 11 like 1 (pseudogene)
chr1	22144	26977	4834	*	Exon (uc001aac.4/653635, exon 2 of 11)	1	16858	19759	2902	2	653635	uc001aai.1	-2385	ENSG00000227232	WASH7P	WASP family homolog 7, pseudogene
chr1	22144	26977	4834	*	Exon (uc001aac.4/653635, exon 2 of 11)	1	16858	19759	2902	2	653635	uc001aai.1	-2385	ENSG00000227232	WASH7P	WASP family homolog 7, pseudogene
chr1	29446	37224	7779	*	Promoter (<=1kb)	1	34611	36081	1471	2	641702	uc001aak.3	0	ENSG00000282591	FAM138F	family with sequence similarity 138 member F
chr1	29446	37224	7779	*	Promoter (<=1kb)	1	34611	36081	1471	2	641702	uc001aak.3	0	ENSG00000282591	FAM138F	family with sequence similarity 138 member F
chr1	29446	37224	7779	*	Promoter (<=1kb)	1	34611	36081	1471	2	641702	uc001aak.3	0	ENSG00000282591	FAM138F	family with sequence similarity 138 member F
chr1	29446	37224	7779	*	Promoter (<=1kb)	1	34611	36081	1471	2	641702	uc001aak.3	0	ENSG00000282591	FAM138F	family with sequence similarity 138 member F
chr1	130088	140009	9922	*	Promoter (<=1kb)	1	134773	140566	5794	2	729737	uc021oeg.2	557	NA	LOC729737	uncharacterized LOC729737
chr1	130088	140009	9922	*	Promoter (<=1kb)	1	134773	140566	5794	2	729737	uc021oeg.2	557	NA	LOC729737	uncharacterized LOC729737
chr1	181595	191136	9542	*	Distal Intergenic	1	134773	140566	5794	2	729737	uc021oeg.2	-41029	NA	LOC729737	uncharacterized LOC729737
chr1	181595	191136	9542	*	Distal Intergenic	1	134773	140566	5794	2	729737	uc021oeg.2	-41029	NA	LOC729737	uncharacterized LOC729737
chr1	181595	191136	9542	*	Distal Intergenic	1	134773	140566	5794	2	729737	uc021oeg.2	-41029	NA	LOC729737	uncharacterized LOC729737
chr1	194564	197986	3423	*	Distal Intergenic	1	134773	140566	5794	2	729737	uc021oeg.2	-53998	NA	LOC729737	uncharacterized LOC729737
chr1	194564	197986	3423	*	Distal Intergenic	1	134773	140566	5794	2	729737	uc021oeg.2	-53998	NA	LOC729737	uncharacterized LOC729737
chr1	263979	268431	4453	*	Distal Intergenic	1	322037	326938	4902	1	100133331	uc009vjk.2	-53606	NA	NA	NA
chr1	263979	268431	4453	*	Distal Intergenic	1	322037	326938	4902	1	100133331	uc009vjk.2	-53606	NA	NA	NA
chr1	432682	435459	2778	*	Distal Intergenic	1	367659	368597	939	1	729759	uc010nxu.2	65023	ENSG00000284733	OR4F29	olfactory receptor family 4 subfamily F member 29
chr1	432682	435459	2778	*	Distal Intergenic	1	367659	368597	939	1	729759	uc010nxu.2	65023	ENSG00000284733	OR4F29	olfactory receptor family 4 subfamily F member 29
chr1	527177	531655	4479	*	Distal Intergenic	1	621096	622034	939	2	729759	uc010nxv.2	90379	ENSG00000284733	OR4F29	olfactory receptor family 4 subfamily F member 29
chr1	668330	670657	2328	*	Promoter (<=1kb)	1	661139	670994	9856	2	100133331	uc009vjm.3	337	NA	NA	NA
chr1	722462	732188	9727	*	Distal Intergenic	1	700245	714068	13824	2	100288069	uc001abo.3	-8394	NA	LOC100288069	uncharacterized LOC100288069
chr1	722462	732188	9727	*	Distal Intergenic	1	700245	714068	13824	2	100288069	uc001abo.3	-8394	NA	LOC100288069	uncharacterized LOC100288069
chr1	769153	774181	5029	*	Intron (uc031pjj.1/643837, intron 2 of 2)	1	763178	794826	31649	1	643837	uc031pjk.1	5975	ENSG00000228794	LINC01128	long intergenic non-protein coding RNA 1128
chr1	769153	774181	5029	*	Intron (uc031pjj.1/643837, intron 2 of 2)	1	763178	794826	31649	1	643837	uc031pjk.1	5975	ENSG00000228794	LINC01128	long intergenic non-protein coding RNA 1128
chr1	776568	780820	4253	*	Exon (uc031pjj.1/643837, exon 3 of 3)	1	763178	794826	31649	1	643837	uc031pjk.1	13390	ENSG00000228794	LINC01128	long intergenic non-protein coding RNA 1128
chr1	776568	780820	4253	*	Exon (uc031pjj.1/643837, exon 3 of 3)	1	763178	794826	31649	1	643837	uc031pjk.1	13390	ENSG00000228794	LINC01128	long intergenic non-protein coding RNA 1128
chr1	819741	828322	8582	*	Distal Intergenic	1	803451	812182	8732	2	284593	uc001abt.4	-7559	ENSG00000230368	FAM41C	family with sequence similarity 41 member C
chr1	819741	828322	8582	*	Distal Intergenic	1	803451	812182	8732	2	284593	uc001abt.4	-7559	ENSG00000230368	FAM41C	family with sequence similarity 41 member C
chr1	819741	828322	8582	*	Distal Intergenic	1	803451	812182	8732	2	284593	uc001abt.4	-7559	ENSG00000230368	FAM41C	family with sequence similarity 41 member C
chr1	819741	828322	8582	*	Distal Intergenic	1	803451	812182	8732	2	284593	uc001abt.4	-7559	ENSG00000230368	FAM41C	family with sequence similarity 41 member C
chr1	861388	866583	5196	*	Promoter (<=1kb)	1	861302	879961	18660	1	148398	uc031pkn.1	86	ENSG00000187634	SAMD11	sterile alpha motif domain containing 11
chr1	872615	875857	3243	*	Promoter (<=1kb)	1	874655	879533	4879	1	148398	uc031pko.1	0	ENSG00000187634	SAMD11	sterile alpha motif domain containing 11
chr1	876409	879162	2754	*	Promoter (<=1kb)	1	876524	879961	3438	1	148398	uc031pkp.1	0	ENSG00000187634	SAMD11	sterile alpha motif domain containing 11
chr1	897503	904298	6796	*	Promoter (<=1kb)	1	897735	899229	1495	1	339451	uc010nyb.1	0	ENSG00000187961	KLHL17	kelch like family member 17
chr1	905107	908481	3375	*	Exon (uc001acd.3/84069, exon 3 of 16)	1	901877	910484	8608	1	84069	uc001acf.3	3230	ENSG00000187583	PLEKHN1	pleckstrin homology domain containing N1
chr1	905107	908481	3375	*	Exon (uc001acd.3/84069, exon 3 of 16)	1	901877	910484	8608	1	84069	uc001acf.3	3230	ENSG00000187583	PLEKHN1	pleckstrin homology domain containing N1
chr1	910269	923862	13594	*	Promoter (<=1kb)	1	910579	912021	1443	2	84808	uc001acg.2	0	ENSG00000187642	PERM1	PPARGC1 and ESRR induced regulator, muscle 1
chr1	910269	923862	13594	*	Promoter (<=1kb)	1	910579	912021	1443	2	84808	uc001acg.2	0	ENSG00000187642	PERM1	PPARGC1 and ESRR induced regulator, muscle 1
chr1	925405	934309	8905	*	Promoter (1-2kb)	1	934342	935552	1211	2	57801	uc001aci.2	1243	ENSG00000188290	HES4	hes family bHLH transcription factor 4
chr1	925405	934309	8905	*	Promoter (1-2kb)	1	934342	935552	1211	2	57801	uc001aci.2	1243	ENSG00000188290	HES4	hes family bHLH transcription factor 4
chr1	934862	941952	7091	*	Promoter (<=1kb)	1	934342	935552	1211	2	57801	uc001aci.2	0	ENSG00000188290	HES4	hes family bHLH transcription factor 4
chr1	934862	941952	7091	*	Promoter (<=1kb)	1	934342	935552	1211	2	57801	uc001aci.2	0	ENSG00000188290	HES4	hes family bHLH transcription factor 4
chr1	942680	959366	16687	*	Promoter (<=1kb)	1	955503	991499	35997	1	375790	uc001ack.2	0	ENSG00000188157	AGRN	agrin
chr1	942680	959366	16687	*	Promoter (<=1kb)	1	955503	991499	35997	1	375790	uc001ack.2	0	ENSG00000188157	AGRN	agrin
chr1	961263	971029	9767	*	Exon (uc001ack.2/375790, exon 3 of 36)	1	955503	991499	35997	1	375790	uc001ack.2	5760	ENSG00000188157	AGRN	agrin
chr1	961263	971029	9767	*	Exon (uc001ack.2/375790, exon 3 of 36)	1	955503	991499	35997	1	375790	uc001ack.2	5760	ENSG00000188157	AGRN	agrin
chr1	972823	976705	3883	*	Exon (uc001ack.2/375790, exon 4 of 36)	1	955503	991499	35997	1	375790	uc001ack.2	17320	ENSG00000188157	AGRN	agrin
chr1	972823	976705	3883	*	Exon (uc001ack.2/375790, exon 4 of 36)	1	955503	991499	35997	1	375790	uc001ack.2	17320	ENSG00000188157	AGRN	agrin
chr1	978046	984261	6216	*	Exon (uc001ack.2/375790, exon 8 of 36)	1	955503	991499	35997	1	375790	uc001ack.2	22543	ENSG00000188157	AGRN	agrin
chr1	978046	984261	6216	*	Exon (uc001ack.2/375790, exon 8 of 36)	1	955503	991499	35997	1	375790	uc001ack.2	22543	ENSG00000188157	AGRN	agrin
chr1	991219	998801	7583	*	3' UTR	1	1007126	1009687	2562	2	401934	uc021oen.1	10886	ENSG00000237330	RNF223	ring finger protein 223
chr1	991219	998801	7583	*	3' UTR	1	1007126	1009687	2562	2	401934	uc021oen.1	10886	ENSG00000237330	RNF223	ring finger protein 223
chr1	991219	998801	7583	*	3' UTR	1	1007126	1009687	2562	2	401934	uc021oen.1	10886	ENSG00000237330	RNF223	ring finger protein 223
chr1	1000060	1007567	7508	*	3' UTR	1	1007126	1009687	2562	2	401934	uc021oen.1	2120	ENSG00000237330	RNF223	ring finger protein 223
chr1	1000060	1007567	7508	*	3' UTR	1	1007126	1009687	2562	2	401934	uc021oen.1	2120	ENSG00000237330	RNF223	ring finger protein 223
chr1	1012146	1019497	7352	*	3' UTR	1	1007126	1009687	2562	2	401934	uc021oen.1	-2459	ENSG00000237330	RNF223	ring finger protein 223
chr1	1012146	1019497	7352	*	3' UTR	1	1007126	1009687	2562	2	401934	uc021oen.1	-2459	ENSG00000237330	RNF223	ring finger protein 223
chr1	1020712	1033342	12631	*	Promoter (<=1kb)	1	1017198	1026945	9748	2	54991	uc010nyd.1	0	ENSG00000131591	C1orf159	chromosome 1 open reading frame 159
chr1	1020712	1033342	12631	*	Promoter (<=1kb)	1	1017198	1026945	9748	2	54991	uc010nyd.1	0	ENSG00000131591	C1orf159	chromosome 1 open reading frame 159
chr1	1035180	1048180	13001	*	Intron (uc001acr.2/54991, intron 1 of 11)	1	1017198	1051736	34539	2	54991	uc001acr.2	3556	ENSG00000131591	C1orf159	chromosome 1 open reading frame 159
chr1	1035180	1048180	13001	*	Intron (uc001acr.2/54991, intron 1 of 11)	1	1017198	1051736	34539	2	54991	uc001acr.2	3556	ENSG00000131591	C1orf159	chromosome 1 open reading frame 159
chr1	1050119	1062060	11942	*	Promoter (<=1kb)	1	1017198	1051736	34539	2	54991	uc001acr.2	0	ENSG00000131591	C1orf159	chromosome 1 open reading frame 159
chr1	1050119	1062060	11942	*	Promoter (<=1kb)	1	1017198	1051736	34539	2	54991	uc001acr.2	0	ENSG00000131591	C1orf159	chromosome 1 open reading frame 159
chr1	1062614	1076188	13575	*	Promoter (<=1kb)	1	1072397	1079434	7038	1	254099	uc001acv.3	0	ENSG00000223823	LINC01342	long intergenic non-protein coding RNA 1342
chr1	1062614	1076188	13575	*	Promoter (<=1kb)	1	1072397	1079434	7038	1	254099	uc001acv.3	0	ENSG00000223823	LINC01342	long intergenic non-protein coding RNA 1342
chr1	1062614	1076188	13575	*	Promoter (<=1kb)	1	1072397	1079434	7038	1	254099	uc001acv.3	0	ENSG00000223823	LINC01342	long intergenic non-protein coding RNA 1342
chr1	1078585	1094600	16016	*	3' UTR	1	1072397	1079434	7038	1	254099	uc001acv.3	6188	ENSG00000223823	LINC01342	long intergenic non-protein coding RNA 1342
chr1	1078585	1094600	16016	*	3' UTR	1	1072397	1079434	7038	1	254099	uc001acv.3	6188	ENSG00000223823	LINC01342	long intergenic non-protein coding RNA 1342
chr1	1102855	1109175	6321	*	Promoter (<=1kb)	1	1103243	1103332	90	1	406983	uc010nye.1	0	ENSG00000207607	MIR200A	microRNA 200a
chr1	1102855	1109175	6321	*	Promoter (<=1kb)	1	1103243	1103332	90	1	406983	uc010nye.1	0	ENSG00000207607	MIR200A	microRNA 200a
chr1	1115844	1120125	4282	*	Promoter (<=1kb)	1	1115077	1121243	6167	1	254173	uc001acz.2	767	ENSG00000162571	TTLL10	tubulin tyrosine ligase like 10
chr1	1115844	1120125	4282	*	Promoter (<=1kb)	1	1115077	1121243	6167	1	254173	uc001acz.2	767	ENSG00000162571	TTLL10	tubulin tyrosine ligase like 10
chr1	1121728	1129945	8218	*	Intron (uc001acy.2/254173, intron 13 of 15)	1	1115077	1121243	6167	1	254173	uc001acz.2	6651	ENSG00000162571	TTLL10	tubulin tyrosine ligase like 10
chr1	1121728	1129945	8218	*	Intron (uc001acy.2/254173, intron 13 of 15)	1	1115077	1121243	6167	1	254173	uc001acz.2	6651	ENSG00000162571	TTLL10	tubulin tyrosine ligase like 10
chr1	1131290	1137111	5822	*	3' UTR	1	1138888	1141060	2173	2	8784	uc001ada.3	3949	ENSG00000186891	TNFRSF18	TNF receptor superfamily member 18
chr1	1131290	1137111	5822	*	3' UTR	1	1138888	1141060	2173	2	8784	uc001ada.3	3949	ENSG00000186891	TNFRSF18	TNF receptor superfamily member 18
chr1	1141537	1154982	13446	*	Promoter (<=1kb)	1	1146706	1149548	2843	2	7293	uc001ade.3	0	ENSG00000186827	TNFRSF4	TNF receptor superfamily member 4
chr1	1141537	1154982	13446	*	Promoter (<=1kb)	1	1146706	1149548	2843	2	7293	uc001ade.3	0	ENSG00000186827	TNFRSF4	TNF receptor superfamily member 4
chr1	1157475	1164599	7125	*	Promoter (<=1kb)	1	1158104	1159348	1245	2	51150	uc001adj.1	0	ENSG00000078808	SDF4	stromal cell derived factor 4
chr1	1157475	1164599	7125	*	Promoter (<=1kb)	1	1158104	1159348	1245	2	51150	uc001adj.1	0	ENSG00000078808	SDF4	stromal cell derived factor 4
chr1	1166570	1172691	6122	*	Promoter (<=1kb)	1	1167629	1170420	2792	1	126792	uc001adk.3	0	ENSG00000176022	B3GALT6	beta-1,3-galactosyltransferase 6
chr1	1166570	1172691	6122	*	Promoter (<=1kb)	1	1167629	1170420	2792	1	126792	uc001adk.3	0	ENSG00000176022	B3GALT6	beta-1,3-galactosyltransferase 6
chr1	1175318	1180381	5064	*	Promoter (1-2kb)	1	1177826	1182102	4277	2	388581	uc001adl.2	1721	ENSG00000184163	C1QTNF12	C1q and TNF related 12
chr1	1175318	1180381	5064	*	Promoter (1-2kb)	1	1177826	1182102	4277	2	388581	uc001adl.2	1721	ENSG00000184163	C1QTNF12	C1q and TNF related 12
chr1	1181068	1186481	5414	*	Promoter (<=1kb)	1	1177826	1182102	4277	2	388581	uc001adl.2	0	ENSG00000184163	C1QTNF12	C1q and TNF related 12
chr1	1181068	1186481	5414	*	Promoter (<=1kb)	1	1177826	1182102	4277	2	388581	uc001adl.2	0	ENSG00000184163	C1QTNF12	C1q and TNF related 12
chr1	1198798	1208201	9404	*	Promoter (<=1kb)	1	1189292	1203372	14081	2	118424	uc001adm.4	0	ENSG00000160087	UBE2J2	ubiquitin conjugating enzyme E2 J2
chr1	1198798	1208201	9404	*	Promoter (<=1kb)	1	1189292	1203372	14081	2	118424	uc001adm.4	0	ENSG00000160087	UBE2J2	ubiquitin conjugating enzyme E2 J2
chr1	1208899	1212536	3638	*	Promoter (<=1kb)	1	1189292	1209234	19943	2	118424	uc001ado.3	0	ENSG00000160087	UBE2J2	ubiquitin conjugating enzyme E2 J2
chr1	1208899	1212536	3638	*	Promoter (<=1kb)	1	1189292	1209234	19943	2	118424	uc001ado.3	0	ENSG00000160087	UBE2J2	ubiquitin conjugating enzyme E2 J2
chr1	1213893	1219167	5275	*	Promoter (<=1kb)	1	1215816	1227409	11594	1	6339	uc001adt.1	0	ENSG00000162572	SCNN1D	sodium channel epithelial 1 subunit delta
chr1	1213893	1219167	5275	*	Promoter (<=1kb)	1	1215816	1227409	11594	1	6339	uc001adt.1	0	ENSG00000162572	SCNN1D	sodium channel epithelial 1 subunit delta
chr1	1213893	1219167	5275	*	Promoter (<=1kb)	1	1215816	1227409	11594	1	6339	uc001adt.1	0	ENSG00000162572	SCNN1D	sodium channel epithelial 1 subunit delta
chr1	1221572	1232211	10640	*	5' UTR	1	1227764	1234335	6572	2	116983	uc001ady.2	2124	ENSG00000131584	ACAP3	ArfGAP with coiled-coil, ankyrin repeat and PH domains 3
chr1	1221572	1232211	10640	*	5' UTR	1	1227764	1234335	6572	2	116983	uc001ady.2	2124	ENSG00000131584	ACAP3	ArfGAP with coiled-coil, ankyrin repeat and PH domains 3
chr1	1221572	1232211	10640	*	5' UTR	1	1227764	1234335	6572	2	116983	uc001ady.2	2124	ENSG00000131584	ACAP3	ArfGAP with coiled-coil, ankyrin repeat and PH domains 3
chr1	1221572	1232211	10640	*	5' UTR	1	1227764	1234335	6572	2	116983	uc001ady.2	2124	ENSG00000131584	ACAP3	ArfGAP with coiled-coil, ankyrin repeat and PH domains 3
chr1	1234302	1243184	8883	*	Promoter (<=1kb)	1	1227764	1234335	6572	2	116983	uc001ady.2	0	ENSG00000131584	ACAP3	ArfGAP with coiled-coil, ankyrin repeat and PH domains 3
chr1	1234302	1243184	8883	*	Promoter (<=1kb)	1	1227764	1234335	6572	2	116983	uc001ady.2	0	ENSG00000131584	ACAP3	ArfGAP with coiled-coil, ankyrin repeat and PH domains 3
chr1	1246952	1271509	24558	*	Promoter (<=1kb)	1	1246965	1252830	5866	2	54973	uc009vjy.1	0	ENSG00000127054	INTS11	integrator complex subunit 11
chr1	1246952	1271509	24558	*	Promoter (<=1kb)	1	1246965	1252830	5866	2	54973	uc009vjy.1	0	ENSG00000127054	INTS11	integrator complex subunit 11
chr1	1246952	1271509	24558	*	Promoter (<=1kb)	1	1246965	1252830	5866	2	54973	uc009vjy.1	0	ENSG00000127054	INTS11	integrator complex subunit 11
chr1	1246952	1271509	24558	*	Promoter (<=1kb)	1	1246965	1252830	5866	2	54973	uc009vjy.1	0	ENSG00000127054	INTS11	integrator complex subunit 11
chr1	1246952	1271509	24558	*	Promoter (<=1kb)	1	1246965	1252830	5866	2	54973	uc009vjy.1	0	ENSG00000127054	INTS11	integrator complex subunit 11
chr1	1273990	1277012	3023	*	Promoter (<=1kb)	1	1270658	1275557	4900	2	1855	uc002quu.3	0	ENSG00000107404	DVL1	dishevelled segment polarity protein 1
chr1	1273990	1277012	3023	*	Promoter (<=1kb)	1	1270658	1275557	4900	2	1855	uc002quu.3	0	ENSG00000107404	DVL1	dishevelled segment polarity protein 1
chr1	1279986	1288101	8116	*	Promoter (<=1kb)	1	1270658	1284492	13835	2	1855	uc001aer.4	0	ENSG00000107404	DVL1	dishevelled segment polarity protein 1
chr1	1279986	1288101	8116	*	Promoter (<=1kb)	1	1270658	1284492	13835	2	1855	uc001aer.4	0	ENSG00000107404	DVL1	dishevelled segment polarity protein 1
chr1	1289445	1322556	33112	*	Promoter (<=1kb)	1	1288071	1293915	5845	2	54587	uc001aew.3	0	ENSG00000162576	MXRA8	matrix remodeling associated 8
chr1	1289445	1322556	33112	*	Promoter (<=1kb)	1	1288071	1293915	5845	2	54587	uc001aew.3	0	ENSG00000162576	MXRA8	matrix remodeling associated 8
chr1	1324176	1348747	24572	*	Promoter (<=1kb)	1	1334910	1337426	2517	1	148413	uc001afm.3	0	ENSG00000224870	MRPL20-AS1	MRPL20 antisense RNA 1
chr1	1324176	1348747	24572	*	Promoter (<=1kb)	1	1334910	1337426	2517	1	148413	uc001afm.3	0	ENSG00000224870	MRPL20-AS1	MRPL20 antisense RNA 1
chr1	1351419	1355095	3677	*	Promoter (1-2kb)	1	1353800	1356824	3025	2	441869	uc001afp.3	1729	ENSG00000235098	ANKRD65	ankyrin repeat domain 65
chr1	1351419	1355095	3677	*	Promoter (1-2kb)	1	1353800	1356824	3025	2	441869	uc001afp.3	1729	ENSG00000235098	ANKRD65	ankyrin repeat domain 65
chr1	1356785	1394806	38022	*	Promoter (<=1kb)	1	1385069	1405538	20470	1	219293	uc001aft.2	0	ENSG00000215915	ATAD3C	ATPase family AAA domain containing 3C
chr1	1356785	1394806	38022	*	Promoter (<=1kb)	1	1385069	1405538	20470	1	219293	uc001aft.2	0	ENSG00000215915	ATAD3C	ATPase family AAA domain containing 3C
chr1	1356785	1394806	38022	*	Promoter (<=1kb)	1	1385069	1405538	20470	1	219293	uc001aft.2	0	ENSG00000215915	ATAD3C	ATPase family AAA domain containing 3C
chr1	1356785	1394806	38022	*	Promoter (<=1kb)	1	1385069	1405538	20470	1	219293	uc001aft.2	0	ENSG00000215915	ATAD3C	ATPase family AAA domain containing 3C
chr1	1356785	1394806	38022	*	Promoter (<=1kb)	1	1385069	1405538	20470	1	219293	uc001aft.2	0	ENSG00000215915	ATAD3C	ATPase family AAA domain containing 3C
chr1	1356785	1394806	38022	*	Promoter (<=1kb)	1	1385069	1405538	20470	1	219293	uc001aft.2	0	ENSG00000215915	ATAD3C	ATPase family AAA domain containing 3C
chr1	1356785	1394806	38022	*	Promoter (<=1kb)	1	1385069	1405538	20470	1	219293	uc001aft.2	0	ENSG00000215915	ATAD3C	ATPase family AAA domain containing 3C
chr1	1356785	1394806	38022	*	Promoter (<=1kb)	1	1385069	1405538	20470	1	219293	uc001aft.2	0	ENSG00000215915	ATAD3C	ATPase family AAA domain containing 3C
chr1	1396137	1408441	12305	*	Promoter (<=1kb)	1	1407164	1431582	24419	1	83858	uc001afv.3	0	ENSG00000160072	ATAD3B	ATPase family AAA domain containing 3B
chr1	1396137	1408441	12305	*	Promoter (<=1kb)	1	1407164	1431582	24419	1	83858	uc001afv.3	0	ENSG00000160072	ATAD3B	ATPase family AAA domain containing 3B
chr1	1417328	1420094	2767	*	Promoter (1-2kb)	1	1421162	1444689	23528	1	83858	uc021oeq.1	-1068	ENSG00000160072	ATAD3B	ATPase family AAA domain containing 3B
chr1	1417328	1420094	2767	*	Promoter (1-2kb)	1	1421162	1444689	23528	1	83858	uc021oeq.1	-1068	ENSG00000160072	ATAD3B	ATPase family AAA domain containing 3B
chr1	1421954	1427020	5067	*	Promoter (<=1kb)	1	1421162	1444689	23528	1	83858	uc021oeq.1	792	ENSG00000160072	ATAD3B	ATPase family AAA domain containing 3B
chr1	1421954	1427020	5067	*	Promoter (<=1kb)	1	1421162	1444689	23528	1	83858	uc021oeq.1	792	ENSG00000160072	ATAD3B	ATPase family AAA domain containing 3B
chr1	1431502	1439378	7877	*	3' UTR	1	1447523	1470067	22545	1	55210	uc001afz.2	-8145	ENSG00000197785	ATAD3A	ATPase family AAA domain containing 3A
chr1	1431502	1439378	7877	*	3' UTR	1	1447523	1470067	22545	1	55210	uc001afz.2	-8145	ENSG00000197785	ATAD3A	ATPase family AAA domain containing 3A
chr1	1439917	1447309	7393	*	Promoter (<=1kb)	1	1447523	1470067	22545	1	55210	uc001afz.2	-214	ENSG00000197785	ATAD3A	ATPase family AAA domain containing 3A
chr1	1439917	1447309	7393	*	Promoter (<=1kb)	1	1447523	1470067	22545	1	55210	uc001afz.2	-214	ENSG00000197785	ATAD3A	ATPase family AAA domain containing 3A
chr1	1449869	1463739	13871	*	Promoter (1-2kb)	1	1447910	1470067	22158	1	55210	uc001agb.2	1959	ENSG00000197785	ATAD3A	ATPase family AAA domain containing 3A
chr1	1449869	1463739	13871	*	Promoter (1-2kb)	1	1447910	1470067	22158	1	55210	uc001agb.2	1959	ENSG00000197785	ATAD3A	ATPase family AAA domain containing 3A
chr1	1470081	1498452	28372	*	Promoter (<=1kb)	1	1470158	1475740	5583	2	339453	uc009vkf.3	0	ENSG00000205090	TMEM240	transmembrane protein 240
chr1	1470081	1498452	28372	*	Promoter (<=1kb)	1	1470158	1475740	5583	2	339453	uc009vkf.3	0	ENSG00000205090	TMEM240	transmembrane protein 240
chr1	1470081	1498452	28372	*	Promoter (<=1kb)	1	1470158	1475740	5583	2	339453	uc009vkf.3	0	ENSG00000205090	TMEM240	transmembrane protein 240
chr1	1470081	1498452	28372	*	Promoter (<=1kb)	1	1470158	1475740	5583	2	339453	uc009vkf.3	0	ENSG00000205090	TMEM240	transmembrane protein 240
chr1	1470081	1498452	28372	*	Promoter (<=1kb)	1	1470158	1475740	5583	2	339453	uc009vkf.3	0	ENSG00000205090	TMEM240	transmembrane protein 240
chr1	1500314	1506100	5787	*	Intron (uc001agd.3/29101, intron 1 of 4)	1	1477053	1510262	33210	2	29101	uc001agd.3	4162	ENSG00000160075	SSU72	SSU72 homolog, RNA polymerase II CTD phosphatase
chr1	1500314	1506100	5787	*	Intron (uc001agd.3/29101, intron 1 of 4)	1	1477053	1510262	33210	2	29101	uc001agd.3	4162	ENSG00000160075	SSU72	SSU72 homolog, RNA polymerase II CTD phosphatase
chr1	1506804	1539870	33067	*	Promoter (<=1kb)	1	1477053	1510262	33210	2	29101	uc001agd.3	0	ENSG00000160075	SSU72	SSU72 homolog, RNA polymerase II CTD phosphatase
chr1	1506804	1539870	33067	*	Promoter (<=1kb)	1	1477053	1510262	33210	2	29101	uc001agd.3	0	ENSG00000160075	SSU72	SSU72 homolog, RNA polymerase II CTD phosphatase
chr1	1506804	1539870	33067	*	Promoter (<=1kb)	1	1477053	1510262	33210	2	29101	uc001agd.3	0	ENSG00000160075	SSU72	SSU72 homolog, RNA polymerase II CTD phosphatase
chr1	1540702	1556755	16054	*	Promoter (<=1kb)	1	1550795	1554590	3796	1	142678	uc021oet.1	0	ENSG00000197530	MIB2	mindbomb E3 ubiquitin protein ligase 2
chr1	1540702	1556755	16054	*	Promoter (<=1kb)	1	1550795	1554590	3796	1	142678	uc021oet.1	0	ENSG00000197530	MIB2	mindbomb E3 ubiquitin protein ligase 2
chr1	1540702	1556755	16054	*	Promoter (<=1kb)	1	1550795	1554590	3796	1	142678	uc021oet.1	0	ENSG00000197530	MIB2	mindbomb E3 ubiquitin protein ligase 2
chr1	1559771	1563836	4066	*	Promoter (<=1kb)	1	1560371	1565990	5620	1	142678	uc001agn.3	0	ENSG00000197530	MIB2	mindbomb E3 ubiquitin protein ligase 2
chr1	1559771	1563836	4066	*	Promoter (<=1kb)	1	1560371	1565990	5620	1	142678	uc001agn.3	0	ENSG00000197530	MIB2	mindbomb E3 ubiquitin protein ligase 2
chr1	1574783	1577161	2379	*	Promoter (<=1kb)	1	1571100	1576737	5638	2	984	uc009vkj.2	0	ENSG00000248333	CDK11B	cyclin dependent kinase 11B
chr1	1574783	1577161	2379	*	Promoter (<=1kb)	1	1571100	1576737	5638	2	984	uc009vkj.2	0	ENSG00000248333	CDK11B	cyclin dependent kinase 11B
chr1	1579180	1590076	10897	*	Promoter (<=1kb)	1	1577747	1580625	2879	2	984	uc010nyr.1	0	ENSG00000248333	CDK11B	cyclin dependent kinase 11B
chr1	1579180	1590076	10897	*	Promoter (<=1kb)	1	1577747	1580625	2879	2	984	uc010nyr.1	0	ENSG00000248333	CDK11B	cyclin dependent kinase 11B
chr1	1579180	1590076	10897	*	Promoter (<=1kb)	1	1577747	1580625	2879	2	984	uc010nyr.1	0	ENSG00000248333	CDK11B	cyclin dependent kinase 11B
chr1	1579180	1590076	10897	*	Promoter (<=1kb)	1	1577747	1580625	2879	2	984	uc010nyr.1	0	ENSG00000248333	CDK11B	cyclin dependent kinase 11B
chr1	1593669	1599500	5832	*	3' UTR	1	1592939	1601578	8640	2	728661	uc001ahe.4	2078	ENSG00000189339	SLC35E2B	solute carrier family 35 member E2B
chr1	1593669	1599500	5832	*	3' UTR	1	1592939	1601578	8640	2	728661	uc001ahe.4	2078	ENSG00000189339	SLC35E2B	solute carrier family 35 member E2B
chr1	1600371	1607991	7621	*	Promoter (<=1kb)	1	1592939	1601578	8640	2	728661	uc001ahe.4	0	ENSG00000189339	SLC35E2B	solute carrier family 35 member E2B
chr1	1600371	1607991	7621	*	Promoter (<=1kb)	1	1592939	1601578	8640	2	728661	uc001ahe.4	0	ENSG00000189339	SLC35E2B	solute carrier family 35 member E2B
chr1	1611688	1629384	17697	*	Promoter (<=1kb)	1	1590988	1624243	33256	2	728661	uc009vkl.2	0	ENSG00000189339	SLC35E2B	solute carrier family 35 member E2B
chr1	1611688	1629384	17697	*	Promoter (<=1kb)	1	1590988	1624243	33256	2	728661	uc009vkl.2	0	ENSG00000189339	SLC35E2B	solute carrier family 35 member E2B
chr1	1611688	1629384	17697	*	Promoter (<=1kb)	1	1590988	1624243	33256	2	728661	uc009vkl.2	0	ENSG00000189339	SLC35E2B	solute carrier family 35 member E2B
chr1	1635365	1643125	7761	*	Promoter (<=1kb)	1	1634170	1639684	5515	2	728642	uc001ahj.4	0	ENSG00000008128	CDK11A	cyclin dependent kinase 11A
chr1	1635365	1643125	7761	*	Promoter (<=1kb)	1	1634170	1639684	5515	2	728642	uc001ahj.4	0	ENSG00000008128	CDK11A	cyclin dependent kinase 11A
chr1	1657685	1660667	2983	*	Promoter (1-2kb)	1	1640233	1655791	15559	2	728642	uc009vkv.1	-1894	ENSG00000008128	CDK11A	cyclin dependent kinase 11A
chr1	1657685	1660667	2983	*	Promoter (1-2kb)	1	1640233	1655791	15559	2	728642	uc009vkv.1	-1894	ENSG00000008128	CDK11A	cyclin dependent kinase 11A
chr1	1661657	1667471	5815	*	5' UTR	1	1640233	1655791	15559	2	728642	uc009vkv.1	-5866	ENSG00000008128	CDK11A	cyclin dependent kinase 11A
chr1	1661657	1667471	5815	*	5' UTR	1	1640233	1655791	15559	2	728642	uc009vkv.1	-5866	ENSG00000008128	CDK11A	cyclin dependent kinase 11A
chr1	1677203	1679715	2513	*	Promoter (<=1kb)	1	1592939	1677438	84500	2	728661	uc001ahh.4	0	ENSG00000189339	SLC35E2B	solute carrier family 35 member E2B
chr1	1685493	1690162	4670	*	Promoter (<=1kb)	1	1682671	1690081	7411	2	65220	uc010nyv.2	0	ENSG00000008130	NADK	NAD kinase
chr1	1685493	1690162	4670	*	Promoter (<=1kb)	1	1682671	1690081	7411	2	65220	uc010nyv.2	0	ENSG00000008130	NADK	NAD kinase
chr1	1690805	1696172	5368	*	Promoter (<=1kb)	1	1685549	1696885	11337	2	65220	uc009vkx.1	713	ENSG00000008130	NADK	NAD kinase
chr1	1690805	1696172	5368	*	Promoter (<=1kb)	1	1685549	1696885	11337	2	65220	uc009vkx.1	713	ENSG00000008130	NADK	NAD kinase
chr1	1702488	1705534	3047	*	Intron (uc001aic.3/65220, intron 1 of 11)	1	1682671	1709909	27239	2	65220	uc001aic.3	4375	ENSG00000008130	NADK	NAD kinase
chr1	1722937	1727793	4857	*	Exon (uc001aif.3/2782, exon 8 of 12)	1	1682671	1711508	28838	2	65220	uc001aie.3	-11429	ENSG00000008130	NADK	NAD kinase
chr1	1722937	1727793	4857	*	Exon (uc001aif.3/2782, exon 8 of 12)	1	1682671	1711508	28838	2	65220	uc001aie.3	-11429	ENSG00000008130	NADK	NAD kinase
chr1	1722937	1727793	4857	*	Exon (uc001aif.3/2782, exon 8 of 12)	1	1682671	1711508	28838	2	65220	uc001aie.3	-11429	ENSG00000008130	NADK	NAD kinase
chr1	1729781	1734046	4266	*	Intron (uc001aif.3/2782, intron 7 of 11)	1	1682671	1711508	28838	2	65220	uc001aie.3	-18273	ENSG00000008130	NADK	NAD kinase
chr1	1729781	1734046	4266	*	Intron (uc001aif.3/2782, intron 7 of 11)	1	1682671	1711508	28838	2	65220	uc001aie.3	-18273	ENSG00000008130	NADK	NAD kinase
chr1	1729781	1734046	4266	*	Intron (uc001aif.3/2782, intron 7 of 11)	1	1682671	1711508	28838	2	65220	uc001aie.3	-18273	ENSG00000008130	NADK	NAD kinase
chr1	1737145	1765354	28210	*	5' UTR	1	1682671	1711508	28838	2	65220	uc001aie.3	-25637	ENSG00000008130	NADK	NAD kinase
chr1	1737145	1765354	28210	*	5' UTR	1	1682671	1711508	28838	2	65220	uc001aie.3	-25637	ENSG00000008130	NADK	NAD kinase
chr1	1778518	1785872	7355	*	Intron (uc001aif.3/2782, intron 1 of 11)	1	1716725	1822526	105802	2	2782	uc001aif.3	36654	ENSG00000078369	GNB1	G protein subunit beta 1
chr1	1778518	1785872	7355	*	Intron (uc001aif.3/2782, intron 1 of 11)	1	1716725	1822526	105802	2	2782	uc001aif.3	36654	ENSG00000078369	GNB1	G protein subunit beta 1
chr1	1858022	1861350	3329	*	5' UTR	1	1849029	1850740	1712	2	339456	uc001aij.2	-7282	ENSG00000178821	TMEM52	transmembrane protein 52
chr1	1858022	1861350	3329	*	5' UTR	1	1849029	1850740	1712	2	339456	uc001aij.2	-7282	ENSG00000178821	TMEM52	transmembrane protein 52
chr1	1871763	1876339	4577	*	Distal Intergenic	1	1849029	1850740	1712	2	339456	uc001aij.2	-21023	ENSG00000178821	TMEM52	transmembrane protein 52
chr1	1871763	1876339	4577	*	Distal Intergenic	1	1849029	1850740	1712	2	339456	uc001aij.2	-21023	ENSG00000178821	TMEM52	transmembrane protein 52
chr1	1891511	1932388	40878	*	Promoter (<=1kb)	1	1886586	1922414	35829	2	85452	uc009vkz.1	0	ENSG00000142609	CFAP74	cilia and flagella associated protein 74
chr1	1891511	1932388	40878	*	Promoter (<=1kb)	1	1886586	1922414	35829	2	85452	uc009vkz.1	0	ENSG00000142609	CFAP74	cilia and flagella associated protein 74
chr1	1891511	1932388	40878	*	Promoter (<=1kb)	1	1886586	1922414	35829	2	85452	uc009vkz.1	0	ENSG00000142609	CFAP74	cilia and flagella associated protein 74
chr1	1891511	1932388	40878	*	Promoter (<=1kb)	1	1886586	1922414	35829	2	85452	uc009vkz.1	0	ENSG00000142609	CFAP74	cilia and flagella associated protein 74
chr1	1891511	1932388	40878	*	Promoter (<=1kb)	1	1886586	1922414	35829	2	85452	uc009vkz.1	0	ENSG00000142609	CFAP74	cilia and flagella associated protein 74
chr1	1891511	1932388	40878	*	Promoter (<=1kb)	1	1886586	1922414	35829	2	85452	uc009vkz.1	0	ENSG00000142609	CFAP74	cilia and flagella associated protein 74
chr1	1933686	1948932	15247	*	Promoter (<=1kb)	1	1884752	1935276	50525	2	85452	uc001aim.1	0	ENSG00000142609	CFAP74	cilia and flagella associated protein 74
chr1	1933686	1948932	15247	*	Promoter (<=1kb)	1	1884752	1935276	50525	2	85452	uc001aim.1	0	ENSG00000142609	CFAP74	cilia and flagella associated protein 74
chr1	1933686	1948932	15247	*	Promoter (<=1kb)	1	1884752	1935276	50525	2	85452	uc001aim.1	0	ENSG00000142609	CFAP74	cilia and flagella associated protein 74
chr1	1933686	1948932	15247	*	Promoter (<=1kb)	1	1884752	1935276	50525	2	85452	uc001aim.1	0	ENSG00000142609	CFAP74	cilia and flagella associated protein 74
chr1	1952810	1962358	9549	*	3' UTR	1	1950768	1962192	11425	1	2563	uc001aip.2	2042	ENSG00000187730	GABRD	gamma-aminobutyric acid type A receptor subunit delta
chr1	1952810	1962358	9549	*	3' UTR	1	1950768	1962192	11425	1	2563	uc001aip.2	2042	ENSG00000187730	GABRD	gamma-aminobutyric acid type A receptor subunit delta
chr1	1967555	1987755	20201	*	Promoter (<=1kb)	1	1981909	2116834	134926	1	5590	uc001aiq.3	0	ENSG00000067606	PRKCZ	protein kinase C zeta
chr1	1967555	1987755	20201	*	Promoter (<=1kb)	1	1981909	2116834	134926	1	5590	uc001aiq.3	0	ENSG00000067606	PRKCZ	protein kinase C zeta
chr1	1967555	1987755	20201	*	Promoter (<=1kb)	1	1981909	2116834	134926	1	5590	uc001aiq.3	0	ENSG00000067606	PRKCZ	protein kinase C zeta
chr1	1967555	1987755	20201	*	Promoter (<=1kb)	1	1981909	2116834	134926	1	5590	uc001aiq.3	0	ENSG00000067606	PRKCZ	protein kinase C zeta
chr1	1967555	1987755	20201	*	Promoter (<=1kb)	1	1981909	2116834	134926	1	5590	uc001aiq.3	0	ENSG00000067606	PRKCZ	protein kinase C zeta
chr1	2014778	2019187	4410	*	Intron (uc001aiq.3/5590, intron 4 of 17)	1	2005425	2116834	111410	1	5590	uc010nyw.2	9353	ENSG00000067606	PRKCZ	protein kinase C zeta
chr1	2019720	2025744	6025	*	Intron (uc001aiq.3/5590, intron 4 of 17)	1	2036155	2116834	80680	1	5590	uc001ais.3	-10411	ENSG00000067606	PRKCZ	protein kinase C zeta
chr1	2019720	2025744	6025	*	Intron (uc001aiq.3/5590, intron 4 of 17)	1	2036155	2116834	80680	1	5590	uc001ais.3	-10411	ENSG00000067606	PRKCZ	protein kinase C zeta
chr1	2029459	2036889	7431	*	Promoter (<=1kb)	1	2036155	2116834	80680	1	5590	uc001ais.3	0	ENSG00000067606	PRKCZ	protein kinase C zeta
chr1	2029459	2036889	7431	*	Promoter (<=1kb)	1	2036155	2116834	80680	1	5590	uc001ais.3	0	ENSG00000067606	PRKCZ	protein kinase C zeta
chr1	2029459	2036889	7431	*	Promoter (<=1kb)	1	2036155	2116834	80680	1	5590	uc001ais.3	0	ENSG00000067606	PRKCZ	protein kinase C zeta
chr1	2029459	2036889	7431	*	Promoter (<=1kb)	1	2036155	2116834	80680	1	5590	uc001ais.3	0	ENSG00000067606	PRKCZ	protein kinase C zeta
chr1	2039968	2048973	9006	*	Intron (uc001aiq.3/5590, intron 4 of 17)	1	2036155	2116834	80680	1	5590	uc001ais.3	3813	ENSG00000067606	PRKCZ	protein kinase C zeta
chr1	2039968	2048973	9006	*	Intron (uc001aiq.3/5590, intron 4 of 17)	1	2036155	2116834	80680	1	5590	uc001ais.3	3813	ENSG00000067606	PRKCZ	protein kinase C zeta
chr1	2039968	2048973	9006	*	Intron (uc001aiq.3/5590, intron 4 of 17)	1	2036155	2116834	80680	1	5590	uc001ais.3	3813	ENSG00000067606	PRKCZ	protein kinase C zeta
chr1	2050747	2054374	3628	*	Intron (uc001aiq.3/5590, intron 4 of 17)	1	2036155	2116834	80680	1	5590	uc001ais.3	14592	ENSG00000067606	PRKCZ	protein kinase C zeta
chr1	2050747	2054374	3628	*	Intron (uc001aiq.3/5590, intron 4 of 17)	1	2036155	2116834	80680	1	5590	uc001ais.3	14592	ENSG00000067606	PRKCZ	protein kinase C zeta
chr1	2057894	2062611	4718	*	Intron (uc001aiq.3/5590, intron 4 of 17)	1	2076796	2088167	11372	1	5590	uc009vlb.3	-14185	ENSG00000067606	PRKCZ	protein kinase C zeta
chr1	2095907	2099058	3152	*	Promoter (1-2kb)	1	2100287	2116834	16548	1	5590	uc001ait.3	-1229	ENSG00000067606	PRKCZ	protein kinase C zeta
chr1	2101317	2110737	9421	*	Promoter (1-2kb)	1	2100287	2116834	16548	1	5590	uc001ait.3	1030	ENSG00000067606	PRKCZ	protein kinase C zeta
chr1	2101317	2110737	9421	*	Promoter (1-2kb)	1	2100287	2116834	16548	1	5590	uc001ait.3	1030	ENSG00000067606	PRKCZ	protein kinase C zeta
chr1	2127399	2133495	6097	*	Promoter (1-2kb)	1	2123334	2126214	2881	2	199990	uc031pkv.1	-1185	ENSG00000162585	FAAP20	FA core complex associated protein 20
chr1	2127399	2133495	6097	*	Promoter (1-2kb)	1	2123334	2126214	2881	2	199990	uc031pkv.1	-1185	ENSG00000162585	FAAP20	FA core complex associated protein 20
chr1	2127399	2133495	6097	*	Promoter (1-2kb)	1	2123334	2126214	2881	2	199990	uc031pkv.1	-1185	ENSG00000162585	FAAP20	FA core complex associated protein 20
chr1	2134451	2155045	20595	*	Promoter (<=1kb)	1	2115899	2139172	23274	2	199990	uc001aix.2	0	ENSG00000162585	FAAP20	FA core complex associated protein 20
chr1	2134451	2155045	20595	*	Promoter (<=1kb)	1	2115899	2139172	23274	2	199990	uc001aix.2	0	ENSG00000162585	FAAP20	FA core complex associated protein 20
chr1	2134451	2155045	20595	*	Promoter (<=1kb)	1	2115899	2139172	23274	2	199990	uc001aix.2	0	ENSG00000162585	FAAP20	FA core complex associated protein 20
chr1	2134451	2155045	20595	*	Promoter (<=1kb)	1	2115899	2139172	23274	2	199990	uc001aix.2	0	ENSG00000162585	FAAP20	FA core complex associated protein 20
chr1	2134451	2155045	20595	*	Promoter (<=1kb)	1	2115899	2139172	23274	2	199990	uc001aix.2	0	ENSG00000162585	FAAP20	FA core complex associated protein 20
chr1	2159769	2161794	2026	*	Promoter (<=1kb)	1	2160134	2241652	81519	1	6497	uc001aja.4	0	ENSG00000157933	SKI	SKI proto-oncogene
chr1	2169813	2186491	16679	*	Intron (uc001aja.4/6497, intron 1 of 6)	1	2160134	2241652	81519	1	6497	uc001aja.4	9679	ENSG00000157933	SKI	SKI proto-oncogene
chr1	2169813	2186491	16679	*	Intron (uc001aja.4/6497, intron 1 of 6)	1	2160134	2241652	81519	1	6497	uc001aja.4	9679	ENSG00000157933	SKI	SKI proto-oncogene
chr1	2169813	2186491	16679	*	Intron (uc001aja.4/6497, intron 1 of 6)	1	2160134	2241652	81519	1	6497	uc001aja.4	9679	ENSG00000157933	SKI	SKI proto-oncogene
chr1	2169813	2186491	16679	*	Intron (uc001aja.4/6497, intron 1 of 6)	1	2160134	2241652	81519	1	6497	uc001aja.4	9679	ENSG00000157933	SKI	SKI proto-oncogene
chr1	2187102	2194284	7183	*	Intron (uc001aja.4/6497, intron 1 of 6)	1	2160134	2241652	81519	1	6497	uc001aja.4	26968	ENSG00000157933	SKI	SKI proto-oncogene
chr1	2187102	2194284	7183	*	Intron (uc001aja.4/6497, intron 1 of 6)	1	2160134	2241652	81519	1	6497	uc001aja.4	26968	ENSG00000157933	SKI	SKI proto-oncogene
chr1	2194818	2217704	22887	*	Intron (uc001aja.4/6497, intron 1 of 6)	1	2160134	2241652	81519	1	6497	uc001aja.4	34684	ENSG00000157933	SKI	SKI proto-oncogene
chr1	2194818	2217704	22887	*	Intron (uc001aja.4/6497, intron 1 of 6)	1	2160134	2241652	81519	1	6497	uc001aja.4	34684	ENSG00000157933	SKI	SKI proto-oncogene
chr1	2218732	2221649	2918	*	Intron (uc001aja.4/6497, intron 1 of 6)	1	2160134	2241652	81519	1	6497	uc001aja.4	58598	ENSG00000157933	SKI	SKI proto-oncogene
chr1	2218732	2221649	2918	*	Intron (uc001aja.4/6497, intron 1 of 6)	1	2160134	2241652	81519	1	6497	uc001aja.4	58598	ENSG00000157933	SKI	SKI proto-oncogene
chr1	2222466	2227243	4778	*	Intron (uc001aja.4/6497, intron 1 of 6)	1	2281853	2284100	2248	2	100129534	uc001ajc.3	56857	ENSG00000269896	LOC100129534	small nuclear ribonucleoprotein polypeptide N pseudogene
chr1	2222466	2227243	4778	*	Intron (uc001aja.4/6497, intron 1 of 6)	1	2281853	2284100	2248	2	100129534	uc001ajc.3	56857	ENSG00000269896	LOC100129534	small nuclear ribonucleoprotein polypeptide N pseudogene
chr1	2222466	2227243	4778	*	Intron (uc001aja.4/6497, intron 1 of 6)	1	2281853	2284100	2248	2	100129534	uc001ajc.3	56857	ENSG00000269896	LOC100129534	small nuclear ribonucleoprotein polypeptide N pseudogene
chr1	2228966	2239037	10072	*	3' UTR	1	2281853	2284100	2248	2	100129534	uc001ajc.3	45063	ENSG00000269896	LOC100129534	small nuclear ribonucleoprotein polypeptide N pseudogene
chr1	2228966	2239037	10072	*	3' UTR	1	2281853	2284100	2248	2	100129534	uc001ajc.3	45063	ENSG00000269896	LOC100129534	small nuclear ribonucleoprotein polypeptide N pseudogene
chr1	2228966	2239037	10072	*	3' UTR	1	2281853	2284100	2248	2	100129534	uc001ajc.3	45063	ENSG00000269896	LOC100129534	small nuclear ribonucleoprotein polypeptide N pseudogene
chr1	2245106	2249971	4866	*	Downstream (2-3kb)	1	2281853	2284100	2248	2	100129534	uc001ajc.3	34129	ENSG00000269896	LOC100129534	small nuclear ribonucleoprotein polypeptide N pseudogene
chr1	2252425	2261032	8608	*	3' UTR	1	2281853	2284100	2248	2	100129534	uc001ajc.3	23068	ENSG00000269896	LOC100129534	small nuclear ribonucleoprotein polypeptide N pseudogene
chr1	2252425	2261032	8608	*	3' UTR	1	2281853	2284100	2248	2	100129534	uc001ajc.3	23068	ENSG00000269896	LOC100129534	small nuclear ribonucleoprotein polypeptide N pseudogene
chr1	2268982	2279579	10598	*	Intron (uc001ajb.1/79906, intron 10 of 13)	1	2281853	2284100	2248	2	100129534	uc001ajc.3	4521	ENSG00000269896	LOC100129534	small nuclear ribonucleoprotein polypeptide N pseudogene
chr1	2268982	2279579	10598	*	Intron (uc001ajb.1/79906, intron 10 of 13)	1	2281853	2284100	2248	2	100129534	uc001ajc.3	4521	ENSG00000269896	LOC100129534	small nuclear ribonucleoprotein polypeptide N pseudogene
chr1	2268982	2279579	10598	*	Intron (uc001ajb.1/79906, intron 10 of 13)	1	2281853	2284100	2248	2	100129534	uc001ajc.3	4521	ENSG00000269896	LOC100129534	small nuclear ribonucleoprotein polypeptide N pseudogene
chr1	2281861	2288072	6212	*	Promoter (<=1kb)	1	2281853	2284100	2248	2	100129534	uc001ajc.3	0	ENSG00000269896	LOC100129534	small nuclear ribonucleoprotein polypeptide N pseudogene
chr1	2291640	2303314	11675	*	Intron (uc001ajb.1/79906, intron 8 of 13)	1	2281853	2284100	2248	2	100129534	uc001ajc.3	-7540	ENSG00000269896	LOC100129534	small nuclear ribonucleoprotein polypeptide N pseudogene
chr1	2291640	2303314	11675	*	Intron (uc001ajb.1/79906, intron 8 of 13)	1	2281853	2284100	2248	2	100129534	uc001ajc.3	-7540	ENSG00000269896	LOC100129534	small nuclear ribonucleoprotein polypeptide N pseudogene
chr1	2291640	2303314	11675	*	Intron (uc001ajb.1/79906, intron 8 of 13)	1	2281853	2284100	2248	2	100129534	uc001ajc.3	-7540	ENSG00000269896	LOC100129534	small nuclear ribonucleoprotein polypeptide N pseudogene
chr1	2309998	2314667	4670	*	3' UTR	1	2252696	2322993	70298	2	79906	uc001ajb.1	8326	ENSG00000116151	MORN1	MORN repeat containing 1
chr1	2309998	2314667	4670	*	3' UTR	1	2252696	2322993	70298	2	79906	uc001ajb.1	8326	ENSG00000116151	MORN1	MORN repeat containing 1
chr1	2315298	2325116	9819	*	Promoter (<=1kb)	1	2323214	2336885	13672	1	11079	uc001aje.2	0	ENSG00000157916	RER1	retention in endoplasmic reticulum sorting receptor 1
chr1	2315298	2325116	9819	*	Promoter (<=1kb)	1	2323214	2336885	13672	1	11079	uc001aje.2	0	ENSG00000157916	RER1	retention in endoplasmic reticulum sorting receptor 1
chr1	2327345	2347732	20388	*	Promoter (<=1kb)	1	2336241	2344010	7770	2	5192	uc001ajg.3	0	ENSG00000157911	PEX10	peroxisomal biogenesis factor 10
chr1	2327345	2347732	20388	*	Promoter (<=1kb)	1	2336241	2344010	7770	2	5192	uc001ajg.3	0	ENSG00000157911	PEX10	peroxisomal biogenesis factor 10
chr1	2327345	2347732	20388	*	Promoter (<=1kb)	1	2336241	2344010	7770	2	5192	uc001ajg.3	0	ENSG00000157911	PEX10	peroxisomal biogenesis factor 10
chr1	2352111	2362318	10208	*	Distal Intergenic	1	2336241	2344010	7770	2	5192	uc001ajh.3	-8101	ENSG00000157911	PEX10	peroxisomal biogenesis factor 10
chr1	2352111	2362318	10208	*	Distal Intergenic	1	2336241	2344010	7770	2	5192	uc001ajh.3	-8101	ENSG00000157911	PEX10	peroxisomal biogenesis factor 10
chr1	2370738	2385417	14680	*	Distal Intergenic	1	2407754	2436964	29211	1	9651	uc001aji.1	-22337	ENSG00000149527	PLCH2	phospholipase C eta 2
chr1	2370738	2385417	14680	*	Distal Intergenic	1	2407754	2436964	29211	1	9651	uc001aji.1	-22337	ENSG00000149527	PLCH2	phospholipase C eta 2
chr1	2388849	2395951	7103	*	Distal Intergenic	1	2407754	2436964	29211	1	9651	uc001aji.1	-11803	ENSG00000149527	PLCH2	phospholipase C eta 2
chr1	2388849	2395951	7103	*	Distal Intergenic	1	2407754	2436964	29211	1	9651	uc001aji.1	-11803	ENSG00000149527	PLCH2	phospholipase C eta 2
chr1	2398432	2401281	2850	*	Distal Intergenic	1	2407754	2436964	29211	1	9651	uc001aji.1	-6473	ENSG00000149527	PLCH2	phospholipase C eta 2
chr1	2403858	2419925	16068	*	Promoter (<=1kb)	1	2407754	2436964	29211	1	9651	uc001aji.1	0	ENSG00000149527	PLCH2	phospholipase C eta 2
chr1	2403858	2419925	16068	*	Promoter (<=1kb)	1	2407754	2436964	29211	1	9651	uc001aji.1	0	ENSG00000149527	PLCH2	phospholipase C eta 2
chr1	2424971	2435976	11006	*	Promoter (<=1kb)	1	2430183	2436964	6782	1	9651	uc001ajl.1	0	ENSG00000149527	PLCH2	phospholipase C eta 2
chr1	2424971	2435976	11006	*	Promoter (<=1kb)	1	2430183	2436964	6782	1	9651	uc001ajl.1	0	ENSG00000149527	PLCH2	phospholipase C eta 2
chr1	2436531	2443620	7090	*	3' UTR	1	2430183	2436964	6782	1	9651	uc001ajl.1	6348	ENSG00000149527	PLCH2	phospholipase C eta 2
chr1	2436531	2443620	7090	*	3' UTR	1	2430183	2436964	6782	1	9651	uc001ajl.1	6348	ENSG00000149527	PLCH2	phospholipase C eta 2
chr1	2445582	2450533	4952	*	Exon (uc001ajm.1/55229, exon 8 of 19)	1	2439975	2458035	18061	2	55229	uc001ajm.1	7502	ENSG00000157881	PANK4	pantothenate kinase 4 (inactive)
chr1	2445582	2450533	4952	*	Exon (uc001ajm.1/55229, exon 8 of 19)	1	2439975	2458035	18061	2	55229	uc001ajm.1	7502	ENSG00000157881	PANK4	pantothenate kinase 4 (inactive)
chr1	2451871	2497417	45547	*	Promoter (<=1kb)	1	2486163	2488450	2288	2	100133445	uc021oev.1	0	NA	NA	NA
chr1	2451871	2497417	45547	*	Promoter (<=1kb)	1	2486163	2488450	2288	2	100133445	uc021oev.1	0	NA	NA	NA
chr1	2498712	2519398	20687	*	Promoter (<=1kb)	1	2517899	2522908	5010	1	127281	uc021oew.1	0	ENSG00000157870	PRXL2B	peroxiredoxin like 2B
chr1	2498712	2519398	20687	*	Promoter (<=1kb)	1	2517899	2522908	5010	1	127281	uc021oew.1	0	ENSG00000157870	PRXL2B	peroxiredoxin like 2B
chr1	2520966	2529504	8539	*	3' UTR	1	2518517	2522908	4392	1	127281	uc001ajx.2	2449	ENSG00000157870	PRXL2B	peroxiredoxin like 2B
chr1	2520966	2529504	8539	*	3' UTR	1	2518517	2522908	4392	1	127281	uc001ajx.2	2449	ENSG00000157870	PRXL2B	peroxiredoxin like 2B
chr1	2530609	2570413	39805	*	Promoter (<=1kb)	1	2522081	2560960	38880	2	79258	uc009vlg.1	0	ENSG00000142606	MMEL1	membrane metalloendopeptidase like 1
chr1	2530609	2570413	39805	*	Promoter (<=1kb)	1	2522081	2560960	38880	2	79258	uc009vlg.1	0	ENSG00000142606	MMEL1	membrane metalloendopeptidase like 1
chr1	2530609	2570413	39805	*	Promoter (<=1kb)	1	2522081	2560960	38880	2	79258	uc009vlg.1	0	ENSG00000142606	MMEL1	membrane metalloendopeptidase like 1
chr1	2581317	2586047	4731	*	Intron (uc021oey.1/100287898, intron 4 of 6)	1	2522081	2564481	42401	2	79258	uc001ajy.2	-16836	ENSG00000142606	MMEL1	membrane metalloendopeptidase like 1
chr1	2581317	2586047	4731	*	Intron (uc021oey.1/100287898, intron 4 of 6)	1	2522081	2564481	42401	2	79258	uc001ajy.2	-16836	ENSG00000142606	MMEL1	membrane metalloendopeptidase like 1
chr1	2588297	2591376	3080	*	Intron (uc021oey.1/100287898, intron 4 of 6)	1	2522081	2564481	42401	2	79258	uc001ajy.2	-23816	ENSG00000142606	MMEL1	membrane metalloendopeptidase like 1
chr1	2588297	2591376	3080	*	Intron (uc021oey.1/100287898, intron 4 of 6)	1	2522081	2564481	42401	2	79258	uc001ajy.2	-23816	ENSG00000142606	MMEL1	membrane metalloendopeptidase like 1
chr1	2592667	2594759	2093	*	Intron (uc021oey.1/100287898, intron 4 of 6)	1	2522081	2564481	42401	2	79258	uc001ajy.2	-28186	ENSG00000142606	MMEL1	membrane metalloendopeptidase like 1
chr1	2592667	2594759	2093	*	Intron (uc021oey.1/100287898, intron 4 of 6)	1	2522081	2564481	42401	2	79258	uc001ajy.2	-28186	ENSG00000142606	MMEL1	membrane metalloendopeptidase like 1
chr1	2595590	2598811	3222	*	Intron (uc021oey.1/100287898, intron 4 of 6)	1	2522081	2564481	42401	2	79258	uc001ajy.2	-31109	ENSG00000142606	MMEL1	membrane metalloendopeptidase like 1
chr1	2595590	2598811	3222	*	Intron (uc021oey.1/100287898, intron 4 of 6)	1	2522081	2564481	42401	2	79258	uc001ajy.2	-31109	ENSG00000142606	MMEL1	membrane metalloendopeptidase like 1
chr1	2607489	2612975	5487	*	Intron (uc021oey.1/100287898, intron 4 of 6)	1	2522081	2564481	42401	2	79258	uc001ajy.2	-43008	ENSG00000142606	MMEL1	membrane metalloendopeptidase like 1
chr1	2607489	2612975	5487	*	Intron (uc021oey.1/100287898, intron 4 of 6)	1	2522081	2564481	42401	2	79258	uc001ajy.2	-43008	ENSG00000142606	MMEL1	membrane metalloendopeptidase like 1
chr1	2632181	2634765	2585	*	Intron (uc021oey.1/100287898, intron 4 of 6)	1	2522081	2564481	42401	2	79258	uc001ajy.2	-67700	ENSG00000142606	MMEL1	membrane metalloendopeptidase like 1
chr1	2636640	2643536	6897	*	Intron (uc021oey.1/100287898, intron 4 of 6)	1	2572807	2706230	133424	2	100287898	uc021oey.1	62694	ENSG00000215912	TTC34	tetratricopeptide repeat domain 34
chr1	2636640	2643536	6897	*	Intron (uc021oey.1/100287898, intron 4 of 6)	1	2572807	2706230	133424	2	100287898	uc021oey.1	62694	ENSG00000215912	TTC34	tetratricopeptide repeat domain 34
chr1	2650538	2656364	5827	*	Intron (uc021oey.1/100287898, intron 4 of 6)	1	2572807	2706230	133424	2	100287898	uc021oey.1	49866	ENSG00000215912	TTC34	tetratricopeptide repeat domain 34
chr1	2650538	2656364	5827	*	Intron (uc021oey.1/100287898, intron 4 of 6)	1	2572807	2706230	133424	2	100287898	uc021oey.1	49866	ENSG00000215912	TTC34	tetratricopeptide repeat domain 34
chr1	2657421	2666973	9553	*	Intron (uc021oey.1/100287898, intron 4 of 6)	1	2572807	2706230	133424	2	100287898	uc021oey.1	39257	ENSG00000215912	TTC34	tetratricopeptide repeat domain 34
chr1	2657421	2666973	9553	*	Intron (uc021oey.1/100287898, intron 4 of 6)	1	2572807	2706230	133424	2	100287898	uc021oey.1	39257	ENSG00000215912	TTC34	tetratricopeptide repeat domain 34
chr1	2657421	2666973	9553	*	Intron (uc021oey.1/100287898, intron 4 of 6)	1	2572807	2706230	133424	2	100287898	uc021oey.1	39257	ENSG00000215912	TTC34	tetratricopeptide repeat domain 34
chr1	2667993	2689394	21402	*	Intron (uc021oey.1/100287898, intron 4 of 6)	1	2572807	2706230	133424	2	100287898	uc021oey.1	16836	ENSG00000215912	TTC34	tetratricopeptide repeat domain 34
chr1	2667993	2689394	21402	*	Intron (uc021oey.1/100287898, intron 4 of 6)	1	2572807	2706230	133424	2	100287898	uc021oey.1	16836	ENSG00000215912	TTC34	tetratricopeptide repeat domain 34
chr1	2667993	2689394	21402	*	Intron (uc021oey.1/100287898, intron 4 of 6)	1	2572807	2706230	133424	2	100287898	uc021oey.1	16836	ENSG00000215912	TTC34	tetratricopeptide repeat domain 34
chr1	2667993	2689394	21402	*	Intron (uc021oey.1/100287898, intron 4 of 6)	1	2572807	2706230	133424	2	100287898	uc021oey.1	16836	ENSG00000215912	TTC34	tetratricopeptide repeat domain 34
chr1	2667993	2689394	21402	*	Intron (uc021oey.1/100287898, intron 4 of 6)	1	2572807	2706230	133424	2	100287898	uc021oey.1	16836	ENSG00000215912	TTC34	tetratricopeptide repeat domain 34
chr1	2693461	2699567	6107	*	Intron (uc021oey.1/100287898, intron 4 of 6)	1	2572807	2706230	133424	2	100287898	uc021oey.1	6663	ENSG00000215912	TTC34	tetratricopeptide repeat domain 34
chr1	2693461	2699567	6107	*	Intron (uc021oey.1/100287898, intron 4 of 6)	1	2572807	2706230	133424	2	100287898	uc021oey.1	6663	ENSG00000215912	TTC34	tetratricopeptide repeat domain 34
chr1	2746376	2761170	14795	*	Distal Intergenic	1	2572807	2706230	133424	2	100287898	uc021oey.1	-40146	ENSG00000215912	TTC34	tetratricopeptide repeat domain 34
chr1	2746376	2761170	14795	*	Distal Intergenic	1	2572807	2706230	133424	2	100287898	uc021oey.1	-40146	ENSG00000215912	TTC34	tetratricopeptide repeat domain 34
chr1	2746376	2761170	14795	*	Distal Intergenic	1	2572807	2706230	133424	2	100287898	uc021oey.1	-40146	ENSG00000215912	TTC34	tetratricopeptide repeat domain 34
chr1	2866884	2872820	5937	*	Distal Intergenic	1	2938046	2939467	1422	1	140625	uc001ajz.3	-65226	ENSG00000169717	ACTRT2	actin related protein T2
chr1	2866884	2872820	5937	*	Distal Intergenic	1	2938046	2939467	1422	1	140625	uc001ajz.3	-65226	ENSG00000169717	ACTRT2	actin related protein T2
chr1	2866884	2872820	5937	*	Distal Intergenic	1	2938046	2939467	1422	1	140625	uc001ajz.3	-65226	ENSG00000169717	ACTRT2	actin related protein T2
chr1	2876133	2883489	7357	*	Distal Intergenic	1	2938046	2939467	1422	1	140625	uc001ajz.3	-54557	ENSG00000169717	ACTRT2	actin related protein T2
chr1	2876133	2883489	7357	*	Distal Intergenic	1	2938046	2939467	1422	1	140625	uc001ajz.3	-54557	ENSG00000169717	ACTRT2	actin related protein T2
chr1	2876133	2883489	7357	*	Distal Intergenic	1	2938046	2939467	1422	1	140625	uc001ajz.3	-54557	ENSG00000169717	ACTRT2	actin related protein T2
chr1	2906890	2911740	4851	*	Distal Intergenic	1	2938046	2939467	1422	1	140625	uc001ajz.3	-26306	ENSG00000169717	ACTRT2	actin related protein T2
chr1	2925698	2927543	1846	*	Distal Intergenic	1	2938046	2939467	1422	1	140625	uc001ajz.3	-10503	ENSG00000169717	ACTRT2	actin related protein T2
chr1	2925698	2927543	1846	*	Distal Intergenic	1	2938046	2939467	1422	1	140625	uc001ajz.3	-10503	ENSG00000169717	ACTRT2	actin related protein T2
chr1	3018625	3022597	3973	*	Intron (uc001akc.3/63976, intron 1 of 16)	1	3044539	3044599	61	1	100422968	uc021oez.1	-21942	ENSG00000283572	MIR4251	microRNA 4251
chr1	3029037	3033136	4100	*	Intron (uc001akc.3/63976, intron 1 of 16)	1	3044539	3044599	61	1	100422968	uc021oez.1	-11403	ENSG00000283572	MIR4251	microRNA 4251
chr1	3089725	3100292	10568	*	Intron (uc001akc.3/63976, intron 1 of 16)	1	3044539	3044599	61	1	100422968	uc021oez.1	45186	ENSG00000283572	MIR4251	microRNA 4251
chr1	3268248	3279857	11610	*	Intron (uc001akc.3/63976, intron 3 of 16)	1	3371147	3397677	26531	1	27237	uc001akg.4	-91290	ENSG00000130762	ARHGEF16	Rho guanine nucleotide exchange factor 16
chr1	3268248	3279857	11610	*	Intron (uc001akc.3/63976, intron 3 of 16)	1	3371147	3397677	26531	1	27237	uc001akg.4	-91290	ENSG00000130762	ARHGEF16	Rho guanine nucleotide exchange factor 16
chr1	3268248	3279857	11610	*	Intron (uc001akc.3/63976, intron 3 of 16)	1	3371147	3397677	26531	1	27237	uc001akg.4	-91290	ENSG00000130762	ARHGEF16	Rho guanine nucleotide exchange factor 16
chr1	3268248	3279857	11610	*	Intron (uc001akc.3/63976, intron 3 of 16)	1	3371147	3397677	26531	1	27237	uc001akg.4	-91290	ENSG00000130762	ARHGEF16	Rho guanine nucleotide exchange factor 16
chr1	3280395	3284453	4059	*	Intron (uc001akc.3/63976, intron 3 of 16)	1	3371147	3397677	26531	1	27237	uc001akg.4	-86694	ENSG00000130762	ARHGEF16	Rho guanine nucleotide exchange factor 16
chr1	3280395	3284453	4059	*	Intron (uc001akc.3/63976, intron 3 of 16)	1	3371147	3397677	26531	1	27237	uc001akg.4	-86694	ENSG00000130762	ARHGEF16	Rho guanine nucleotide exchange factor 16
chr1	3280395	3284453	4059	*	Intron (uc001akc.3/63976, intron 3 of 16)	1	3371147	3397677	26531	1	27237	uc001akg.4	-86694	ENSG00000130762	ARHGEF16	Rho guanine nucleotide exchange factor 16
chr1	3286465	3293854	7390	*	Intron (uc001akc.3/63976, intron 3 of 16)	1	3371147	3397677	26531	1	27237	uc001akg.4	-77293	ENSG00000130762	ARHGEF16	Rho guanine nucleotide exchange factor 16
chr1	3286465	3293854	7390	*	Intron (uc001akc.3/63976, intron 3 of 16)	1	3371147	3397677	26531	1	27237	uc001akg.4	-77293	ENSG00000130762	ARHGEF16	Rho guanine nucleotide exchange factor 16
chr1	3305432	3314015	8584	*	5' UTR	1	3371147	3397677	26531	1	27237	uc001akg.4	-57132	ENSG00000130762	ARHGEF16	Rho guanine nucleotide exchange factor 16
chr1	3305432	3314015	8584	*	5' UTR	1	3371147	3397677	26531	1	27237	uc001akg.4	-57132	ENSG00000130762	ARHGEF16	Rho guanine nucleotide exchange factor 16
chr1	3305432	3314015	8584	*	5' UTR	1	3371147	3397677	26531	1	27237	uc001akg.4	-57132	ENSG00000130762	ARHGEF16	Rho guanine nucleotide exchange factor 16
chr1	3319058	3326027	6970	*	5' UTR	1	3371147	3397677	26531	1	27237	uc001akg.4	-45120	ENSG00000130762	ARHGEF16	Rho guanine nucleotide exchange factor 16
chr1	3319058	3326027	6970	*	5' UTR	1	3371147	3397677	26531	1	27237	uc001akg.4	-45120	ENSG00000130762	ARHGEF16	Rho guanine nucleotide exchange factor 16
chr1	3327291	3332409	5119	*	Exon (uc001akc.3/63976, exon 9 of 17)	1	3371147	3397677	26531	1	27237	uc001akg.4	-38738	ENSG00000130762	ARHGEF16	Rho guanine nucleotide exchange factor 16
chr1	3335415	3339862	4448	*	Intron (uc001akc.3/63976, intron 12 of 16)	1	3371147	3397677	26531	1	27237	uc001akg.4	-31285	ENSG00000130762	ARHGEF16	Rho guanine nucleotide exchange factor 16
chr1	3346343	3348892	2550	*	Exon (uc001akc.3/63976, exon 15 of 17)	1	3371147	3397677	26531	1	27237	uc001akg.4	-22255	ENSG00000130762	ARHGEF16	Rho guanine nucleotide exchange factor 16
chr1	3346343	3348892	2550	*	Exon (uc001akc.3/63976, exon 15 of 17)	1	3371147	3397677	26531	1	27237	uc001akg.4	-22255	ENSG00000130762	ARHGEF16	Rho guanine nucleotide exchange factor 16
chr1	3351703	3367551	15849	*	3' UTR	1	3371147	3397677	26531	1	27237	uc001akg.4	-3596	ENSG00000130762	ARHGEF16	Rho guanine nucleotide exchange factor 16
chr1	3351703	3367551	15849	*	3' UTR	1	3371147	3397677	26531	1	27237	uc001akg.4	-3596	ENSG00000130762	ARHGEF16	Rho guanine nucleotide exchange factor 16
chr1	3351703	3367551	15849	*	3' UTR	1	3371147	3397677	26531	1	27237	uc001akg.4	-3596	ENSG00000130762	ARHGEF16	Rho guanine nucleotide exchange factor 16
chr1	3372257	3379108	6852	*	Promoter (1-2kb)	1	3371147	3397677	26531	1	27237	uc001akg.4	1110	ENSG00000130762	ARHGEF16	Rho guanine nucleotide exchange factor 16
chr1	3372257	3379108	6852	*	Promoter (1-2kb)	1	3371147	3397677	26531	1	27237	uc001akg.4	1110	ENSG00000130762	ARHGEF16	Rho guanine nucleotide exchange factor 16
chr1	3379975	3387725	7751	*	Promoter (<=1kb)	1	3382569	3397677	15109	1	27237	uc001aki.3	0	ENSG00000130762	ARHGEF16	Rho guanine nucleotide exchange factor 16
chr1	3379975	3387725	7751	*	Promoter (<=1kb)	1	3382569	3397677	15109	1	27237	uc001aki.3	0	ENSG00000130762	ARHGEF16	Rho guanine nucleotide exchange factor 16
chr1	3398533	3402243	3711	*	Downstream (2-3kb)	1	3388171	3397677	9507	1	27237	uc010nzh.2	10362	ENSG00000130762	ARHGEF16	Rho guanine nucleotide exchange factor 16
chr1	3403210	3412110	8901	*	3' UTR	1	3388171	3397677	9507	1	27237	uc010nzh.2	15039	ENSG00000130762	ARHGEF16	Rho guanine nucleotide exchange factor 16
chr1	3403210	3412110	8901	*	3' UTR	1	3388171	3397677	9507	1	27237	uc010nzh.2	15039	ENSG00000130762	ARHGEF16	Rho guanine nucleotide exchange factor 16
chr1	3403210	3412110	8901	*	3' UTR	1	3388171	3397677	9507	1	27237	uc010nzh.2	15039	ENSG00000130762	ARHGEF16	Rho guanine nucleotide exchange factor 16
chr1	3403210	3412110	8901	*	3' UTR	1	3388171	3397677	9507	1	27237	uc010nzh.2	15039	ENSG00000130762	ARHGEF16	Rho guanine nucleotide exchange factor 16
chr1	3403210	3412110	8901	*	3' UTR	1	3388171	3397677	9507	1	27237	uc010nzh.2	15039	ENSG00000130762	ARHGEF16	Rho guanine nucleotide exchange factor 16
chr1	3413163	3435393	22231	*	Exon (uc001akk.3/1953, exon 3 of 30)	1	3404506	3448012	43507	2	1953	uc001akk.3	12619	ENSG00000162591	MEGF6	multiple EGF like domains 6
chr1	3413163	3435393	22231	*	Exon (uc001akk.3/1953, exon 3 of 30)	1	3404506	3448012	43507	2	1953	uc001akk.3	12619	ENSG00000162591	MEGF6	multiple EGF like domains 6
chr1	3452099	3484474	32376	*	Promoter (<=1kb)	1	3477260	3477354	95	2	693135	uc021ofa.1	0	ENSG00000207776	MIR551A	microRNA 551a
chr1	3452099	3484474	32376	*	Promoter (<=1kb)	1	3477260	3477354	95	2	693135	uc021ofa.1	0	ENSG00000207776	MIR551A	microRNA 551a
chr1	3452099	3484474	32376	*	Promoter (<=1kb)	1	3477260	3477354	95	2	693135	uc021ofa.1	0	ENSG00000207776	MIR551A	microRNA 551a
chr1	3452099	3484474	32376	*	Promoter (<=1kb)	1	3477260	3477354	95	2	693135	uc021ofa.1	0	ENSG00000207776	MIR551A	microRNA 551a
chr1	3491809	3531286	39478	*	Promoter (<=1kb)	1	3404506	3528059	123554	2	1953	uc001akl.3	0	ENSG00000162591	MEGF6	multiple EGF like domains 6
chr1	3491809	3531286	39478	*	Promoter (<=1kb)	1	3404506	3528059	123554	2	1953	uc001akl.3	0	ENSG00000162591	MEGF6	multiple EGF like domains 6
chr1	3491809	3531286	39478	*	Promoter (<=1kb)	1	3404506	3528059	123554	2	1953	uc001akl.3	0	ENSG00000162591	MEGF6	multiple EGF like domains 6
chr1	3531841	3558999	27159	*	Promoter (<=1kb)	1	3541556	3546694	5139	1	127262	uc001akm.3	0	ENSG00000158109	TPRG1L	tumor protein p63 regulated 1 like
chr1	3531841	3558999	27159	*	Promoter (<=1kb)	1	3541556	3546694	5139	1	127262	uc001akm.3	0	ENSG00000158109	TPRG1L	tumor protein p63 regulated 1 like
chr1	3564220	3572794	8575	*	Promoter (<=1kb)	1	3547331	3566671	19341	2	49856	uc001ako.3	0	ENSG00000116213	WRAP73	WD repeat containing, antisense to TP73
chr1	3564220	3572794	8575	*	Promoter (<=1kb)	1	3547331	3566671	19341	2	49856	uc001ako.3	0	ENSG00000116213	WRAP73	WD repeat containing, antisense to TP73
chr1	3574669	3587957	13289	*	Intron (uc001akp.3/7161, intron 1 of 13)	1	3569129	3652765	83637	1	7161	uc021off.1	5540	ENSG00000078900	TP73	tumor protein p73
chr1	3574669	3587957	13289	*	Intron (uc001akp.3/7161, intron 1 of 13)	1	3569129	3652765	83637	1	7161	uc021off.1	5540	ENSG00000078900	TP73	tumor protein p73
chr1	3574669	3587957	13289	*	Intron (uc001akp.3/7161, intron 1 of 13)	1	3569129	3652765	83637	1	7161	uc021off.1	5540	ENSG00000078900	TP73	tumor protein p73
chr1	3588504	3591631	3128	*	Intron (uc001akp.3/7161, intron 1 of 13)	1	3607236	3646315	39080	1	7161	uc010nzj.2	-15605	ENSG00000078900	TP73	tumor protein p73
chr1	3588504	3591631	3128	*	Intron (uc001akp.3/7161, intron 1 of 13)	1	3607236	3646315	39080	1	7161	uc010nzj.2	-15605	ENSG00000078900	TP73	tumor protein p73
chr1	3593805	3610873	17069	*	Promoter (<=1kb)	1	3607236	3646315	39080	1	7161	uc010nzj.2	0	ENSG00000078900	TP73	tumor protein p73
chr1	3593805	3610873	17069	*	Promoter (<=1kb)	1	3607236	3646315	39080	1	7161	uc010nzj.2	0	ENSG00000078900	TP73	tumor protein p73
chr1	3611757	3616595	4839	*	Promoter (<=1kb)	1	3614610	3625098	10489	1	7161	uc009vll.3	0	ENSG00000078900	TP73	tumor protein p73
chr1	3611757	3616595	4839	*	Promoter (<=1kb)	1	3614610	3625098	10489	1	7161	uc009vll.3	0	ENSG00000078900	TP73	tumor protein p73
chr1	3611757	3616595	4839	*	Promoter (<=1kb)	1	3614610	3625098	10489	1	7161	uc009vll.3	0	ENSG00000078900	TP73	tumor protein p73
chr1	3617145	3624988	7844	*	5' UTR	1	3614610	3652765	38156	1	7161	uc010nzk.2	2535	ENSG00000078900	TP73	tumor protein p73
chr1	3617145	3624988	7844	*	5' UTR	1	3614610	3652765	38156	1	7161	uc010nzk.2	2535	ENSG00000078900	TP73	tumor protein p73
chr1	3626812	3632182	5371	*	Intron (uc001akp.3/7161, intron 4 of 13)	1	3644042	3652765	8724	1	7161	uc010nzl.2	-11860	ENSG00000078900	TP73	tumor protein p73
chr1	3638867	3641872	3006	*	Exon (uc001akp.3/7161, exon 6 of 14)	1	3644042	3652765	8724	1	7161	uc010nzl.2	-2170	ENSG00000078900	TP73	tumor protein p73
chr1	3652665	3655317	2653	*	3' UTR	1	3652548	3663335	10788	2	57212	uc001akt.4	8018	ENSG00000227372	TP73-AS1	TP73 antisense RNA 1
chr1	3652665	3655317	2653	*	3' UTR	1	3652548	3663335	10788	2	57212	uc001akt.4	8018	ENSG00000227372	TP73-AS1	TP73 antisense RNA 1
chr1	3662019	3693840	31822	*	Promoter (<=1kb)	1	3668965	3688209	19245	1	148870	uc001akv.2	0	ENSG00000162592	CCDC27	coiled-coil domain containing 27
chr1	3662019	3693840	31822	*	Promoter (<=1kb)	1	3668965	3688209	19245	1	148870	uc001akv.2	0	ENSG00000162592	CCDC27	coiled-coil domain containing 27
chr1	3662019	3693840	31822	*	Promoter (<=1kb)	1	3668965	3688209	19245	1	148870	uc001akv.2	0	ENSG00000162592	CCDC27	coiled-coil domain containing 27
chr1	3694401	3699971	5571	*	3' UTR	1	3689352	3692546	3195	1	388588	uc001akw.4	5049	ENSG00000235169	SMIM1	small integral membrane protein 1 (Vel blood group)
chr1	3694401	3699971	5571	*	3' UTR	1	3689352	3692546	3195	1	388588	uc001akw.4	5049	ENSG00000235169	SMIM1	small integral membrane protein 1 (Vel blood group)
chr1	3702541	3705967	3427	*	Exon (uc001akx.1/57470, exon 2 of 7)	1	3696784	3713068	16285	2	57470	uc001akx.1	7101	ENSG00000130764	LRRC47	leucine rich repeat containing 47
chr1	3702541	3705967	3427	*	Exon (uc001akx.1/57470, exon 2 of 7)	1	3696784	3713068	16285	2	57470	uc001akx.1	7101	ENSG00000130764	LRRC47	leucine rich repeat containing 47
chr1	3706519	3724047	17529	*	Promoter (<=1kb)	1	3696784	3713068	16285	2	57470	uc001akx.1	0	ENSG00000130764	LRRC47	leucine rich repeat containing 47
chr1	3706519	3724047	17529	*	Promoter (<=1kb)	1	3696784	3713068	16285	2	57470	uc001akx.1	0	ENSG00000130764	LRRC47	leucine rich repeat containing 47
chr1	3726743	3733648	6906	*	3' UTR	1	3696784	3713068	16285	2	57470	uc001akx.1	-13675	ENSG00000130764	LRRC47	leucine rich repeat containing 47
chr1	3726743	3733648	6906	*	3' UTR	1	3696784	3713068	16285	2	57470	uc001akx.1	-13675	ENSG00000130764	LRRC47	leucine rich repeat containing 47
chr1	3742642	3747199	4558	*	Exon (uc001aky.2/9731, exon 14 of 22)	1	3732844	3753716	20873	2	9731	uc031pky.1	6517	ENSG00000116198	CEP104	centrosomal protein 104
chr1	3742642	3747199	4558	*	Exon (uc001aky.2/9731, exon 14 of 22)	1	3732844	3753716	20873	2	9731	uc031pky.1	6517	ENSG00000116198	CEP104	centrosomal protein 104
chr1	3751849	3754785	2937	*	Promoter (<=1kb)	1	3732844	3753716	20873	2	9731	uc031pky.1	0	ENSG00000116198	CEP104	centrosomal protein 104
chr1	3766665	3780436	13772	*	Promoter (<=1kb)	1	3773845	3782564	8720	1	1677	uc009vln.1	0	ENSG00000169598	DFFB	DNA fragmentation factor subunit beta
chr1	3766665	3780436	13772	*	Promoter (<=1kb)	1	3773845	3782564	8720	1	1677	uc009vln.1	0	ENSG00000169598	DFFB	DNA fragmentation factor subunit beta
chr1	3785622	3794544	8923	*	Exon (uc001alb.3/1677, exon 5 of 7)	1	3773845	3801993	28149	1	1677	uc010nzn.2	11777	ENSG00000169598	DFFB	DNA fragmentation factor subunit beta
chr1	3785622	3794544	8923	*	Exon (uc001alb.3/1677, exon 5 of 7)	1	3773845	3801993	28149	1	1677	uc010nzn.2	11777	ENSG00000169598	DFFB	DNA fragmentation factor subunit beta
chr1	3785622	3794544	8923	*	Exon (uc001alb.3/1677, exon 5 of 7)	1	3773845	3801993	28149	1	1677	uc010nzn.2	11777	ENSG00000169598	DFFB	DNA fragmentation factor subunit beta
chr1	3785622	3794544	8923	*	Exon (uc001alb.3/1677, exon 5 of 7)	1	3773845	3801993	28149	1	1677	uc010nzn.2	11777	ENSG00000169598	DFFB	DNA fragmentation factor subunit beta
chr1	3796253	3802506	6254	*	3' UTR	1	3805697	3816857	11161	2	339448	uc001alf.3	14351	ENSG00000198912	C1orf174	chromosome 1 open reading frame 174
chr1	3796253	3802506	6254	*	3' UTR	1	3805697	3816857	11161	2	339448	uc001alf.3	14351	ENSG00000198912	C1orf174	chromosome 1 open reading frame 174
chr1	3814017	3818495	4479	*	Promoter (<=1kb)	1	3816968	3832011	15044	1	100133612	uc001alg.3	0	ENSG00000236423	LINC01134	long intergenic non-protein coding RNA 1134
chr1	3856953	3859841	2889	*	Distal Intergenic	1	3816968	3833879	16912	1	100133612	uc001alh.4	39985	ENSG00000236423	LINC01134	long intergenic non-protein coding RNA 1134
chr1	3856953	3859841	2889	*	Distal Intergenic	1	3816968	3833879	16912	1	100133612	uc001alh.4	39985	ENSG00000236423	LINC01134	long intergenic non-protein coding RNA 1134
chr1	3867605	3870576	2972	*	Distal Intergenic	1	3816968	3833879	16912	1	100133612	uc001alh.4	50637	ENSG00000236423	LINC01134	long intergenic non-protein coding RNA 1134
chr1	3867605	3870576	2972	*	Distal Intergenic	1	3816968	3833879	16912	1	100133612	uc001alh.4	50637	ENSG00000236423	LINC01134	long intergenic non-protein coding RNA 1134
chr1	3899120	3904788	5669	*	Distal Intergenic	1	3816968	3833879	16912	1	100133612	uc001alh.4	82152	ENSG00000236423	LINC01134	long intergenic non-protein coding RNA 1134
chr1	3899120	3904788	5669	*	Distal Intergenic	1	3816968	3833879	16912	1	100133612	uc001alh.4	82152	ENSG00000236423	LINC01134	long intergenic non-protein coding RNA 1134
chr1	5974855	5981463	6609	*	Intron (uc001alq.2/261734, intron 11 of 29)	1	5946555	5965543	18989	2	261734	uc009vlu.2	-9312	ENSG00000131697	NPHP4	nephrocystin 4
chr1	5991961	6003718	11758	*	5' UTR	1	5946555	5965543	18989	2	261734	uc009vlu.2	-26418	ENSG00000131697	NPHP4	nephrocystin 4
chr1	5991961	6003718	11758	*	5' UTR	1	5946555	5965543	18989	2	261734	uc009vlu.2	-26418	ENSG00000131697	NPHP4	nephrocystin 4
chr1	6012643	6023113	10471	*	5' UTR	1	6052358	6161253	108896	1	8514	uc009vlv.2	-29245	ENSG00000069424	KCNAB2	potassium voltage-gated channel subfamily A regulatory beta subunit 2
chr1	6012643	6023113	10471	*	5' UTR	1	6052358	6161253	108896	1	8514	uc009vlv.2	-29245	ENSG00000069424	KCNAB2	potassium voltage-gated channel subfamily A regulatory beta subunit 2
chr1	6012643	6023113	10471	*	5' UTR	1	6052358	6161253	108896	1	8514	uc009vlv.2	-29245	ENSG00000069424	KCNAB2	potassium voltage-gated channel subfamily A regulatory beta subunit 2
chr1	6023910	6031700	7791	*	5' UTR	1	6052358	6161253	108896	1	8514	uc009vlv.2	-20658	ENSG00000069424	KCNAB2	potassium voltage-gated channel subfamily A regulatory beta subunit 2
chr1	6023910	6031700	7791	*	5' UTR	1	6052358	6161253	108896	1	8514	uc009vlv.2	-20658	ENSG00000069424	KCNAB2	potassium voltage-gated channel subfamily A regulatory beta subunit 2
chr1	6038894	6042809	3916	*	Intron (uc001alq.2/261734, intron 2 of 29)	1	6052358	6161253	108896	1	8514	uc009vlv.2	-9549	ENSG00000069424	KCNAB2	potassium voltage-gated channel subfamily A regulatory beta subunit 2
chr1	6038894	6042809	3916	*	Intron (uc001alq.2/261734, intron 2 of 29)	1	6052358	6161253	108896	1	8514	uc009vlv.2	-9549	ENSG00000069424	KCNAB2	potassium voltage-gated channel subfamily A regulatory beta subunit 2
chr1	6063666	6084929	21264	*	Promoter (1-2kb)	1	6086073	6158621	72549	1	8514	uc001alu.3	-1144	ENSG00000069424	KCNAB2	potassium voltage-gated channel subfamily A regulatory beta subunit 2
chr1	6063666	6084929	21264	*	Promoter (1-2kb)	1	6086073	6158621	72549	1	8514	uc001alu.3	-1144	ENSG00000069424	KCNAB2	potassium voltage-gated channel subfamily A regulatory beta subunit 2
chr1	6063666	6084929	21264	*	Promoter (1-2kb)	1	6086073	6158621	72549	1	8514	uc001alu.3	-1144	ENSG00000069424	KCNAB2	potassium voltage-gated channel subfamily A regulatory beta subunit 2
chr1	6063666	6084929	21264	*	Promoter (1-2kb)	1	6086073	6158621	72549	1	8514	uc001alu.3	-1144	ENSG00000069424	KCNAB2	potassium voltage-gated channel subfamily A regulatory beta subunit 2
chr1	6063666	6084929	21264	*	Promoter (1-2kb)	1	6086073	6158621	72549	1	8514	uc001alu.3	-1144	ENSG00000069424	KCNAB2	potassium voltage-gated channel subfamily A regulatory beta subunit 2
chr1	6095913	6106862	10950	*	Promoter (<=1kb)	1	6105981	6161253	55273	1	8514	uc001aly.2	0	ENSG00000069424	KCNAB2	potassium voltage-gated channel subfamily A regulatory beta subunit 2
chr1	6095913	6106862	10950	*	Promoter (<=1kb)	1	6105981	6161253	55273	1	8514	uc001aly.2	0	ENSG00000069424	KCNAB2	potassium voltage-gated channel subfamily A regulatory beta subunit 2
chr1	6095913	6106862	10950	*	Promoter (<=1kb)	1	6105981	6161253	55273	1	8514	uc001aly.2	0	ENSG00000069424	KCNAB2	potassium voltage-gated channel subfamily A regulatory beta subunit 2
chr1	6108016	6111009	2994	*	Intron (uc009vlv.2/8514, intron 3 of 15)	1	6105981	6161253	55273	1	8514	uc009vlw.2	2035	ENSG00000069424	KCNAB2	potassium voltage-gated channel subfamily A regulatory beta subunit 2
chr1	6108016	6111009	2994	*	Intron (uc009vlv.2/8514, intron 3 of 15)	1	6105981	6161253	55273	1	8514	uc009vlw.2	2035	ENSG00000069424	KCNAB2	potassium voltage-gated channel subfamily A regulatory beta subunit 2
chr1	6124680	6174702	50023	*	5' UTR	1	6161847	6191808	29962	2	26038	uc001alz.2	17106	ENSG00000116254	CHD5	chromodomain helicase DNA binding protein 5
chr1	6124680	6174702	50023	*	5' UTR	1	6161847	6191808	29962	2	26038	uc001alz.2	17106	ENSG00000116254	CHD5	chromodomain helicase DNA binding protein 5
chr1	6124680	6174702	50023	*	5' UTR	1	6161847	6191808	29962	2	26038	uc001alz.2	17106	ENSG00000116254	CHD5	chromodomain helicase DNA binding protein 5
chr1	6124680	6174702	50023	*	5' UTR	1	6161847	6191808	29962	2	26038	uc001alz.2	17106	ENSG00000116254	CHD5	chromodomain helicase DNA binding protein 5
chr1	6124680	6174702	50023	*	5' UTR	1	6161847	6191808	29962	2	26038	uc001alz.2	17106	ENSG00000116254	CHD5	chromodomain helicase DNA binding protein 5
chr1	6124680	6174702	50023	*	5' UTR	1	6161847	6191808	29962	2	26038	uc001alz.2	17106	ENSG00000116254	CHD5	chromodomain helicase DNA binding protein 5
chr1	6175511	6179546	4036	*	Intron (uc001alz.2/26038, intron 13 of 20)	1	6161847	6191808	29962	2	26038	uc001alz.2	12262	ENSG00000116254	CHD5	chromodomain helicase DNA binding protein 5
chr1	6175511	6179546	4036	*	Intron (uc001alz.2/26038, intron 13 of 20)	1	6161847	6191808	29962	2	26038	uc001alz.2	12262	ENSG00000116254	CHD5	chromodomain helicase DNA binding protein 5
chr1	6180672	6184947	4276	*	Exon (uc001alz.2/26038, exon 10 of 21)	1	6161847	6191808	29962	2	26038	uc001alz.2	6861	ENSG00000116254	CHD5	chromodomain helicase DNA binding protein 5
chr1	6180672	6184947	4276	*	Exon (uc001alz.2/26038, exon 10 of 21)	1	6161847	6191808	29962	2	26038	uc001alz.2	6861	ENSG00000116254	CHD5	chromodomain helicase DNA binding protein 5
chr1	6196442	6201977	5536	*	Exon (uc001ama.2/26038, exon 5 of 31)	1	6161847	6204215	42369	2	26038	uc001ama.2	2238	ENSG00000116254	CHD5	chromodomain helicase DNA binding protein 5
chr1	6196442	6201977	5536	*	Exon (uc001ama.2/26038, exon 5 of 31)	1	6161847	6204215	42369	2	26038	uc001ama.2	2238	ENSG00000116254	CHD5	chromodomain helicase DNA binding protein 5
chr1	6203796	6221854	18059	*	Promoter (<=1kb)	1	6161847	6204215	42369	2	26038	uc001ama.2	0	ENSG00000116254	CHD5	chromodomain helicase DNA binding protein 5
chr1	6203796	6221854	18059	*	Promoter (<=1kb)	1	6161847	6204215	42369	2	26038	uc001ama.2	0	ENSG00000116254	CHD5	chromodomain helicase DNA binding protein 5
chr1	6203796	6221854	18059	*	Promoter (<=1kb)	1	6161847	6204215	42369	2	26038	uc001ama.2	0	ENSG00000116254	CHD5	chromodomain helicase DNA binding protein 5
chr1	6203796	6221854	18059	*	Promoter (<=1kb)	1	6161847	6204215	42369	2	26038	uc001ama.2	0	ENSG00000116254	CHD5	chromodomain helicase DNA binding protein 5
chr1	6224100	6227241	3142	*	Intron (uc001amb.2/26038, intron 2 of 41)	1	6161847	6240194	78348	2	26038	uc001amb.2	12953	ENSG00000116254	CHD5	chromodomain helicase DNA binding protein 5
chr1	6224100	6227241	3142	*	Intron (uc001amb.2/26038, intron 2 of 41)	1	6161847	6240194	78348	2	26038	uc001amb.2	12953	ENSG00000116254	CHD5	chromodomain helicase DNA binding protein 5
chr1	6232838	6249378	16541	*	Promoter (<=1kb)	1	6161847	6240194	78348	2	26038	uc001amb.2	0	ENSG00000116254	CHD5	chromodomain helicase DNA binding protein 5
chr1	6232838	6249378	16541	*	Promoter (<=1kb)	1	6161847	6240194	78348	2	26038	uc001amb.2	0	ENSG00000116254	CHD5	chromodomain helicase DNA binding protein 5
chr1	6232838	6249378	16541	*	Promoter (<=1kb)	1	6161847	6240194	78348	2	26038	uc001amb.2	0	ENSG00000116254	CHD5	chromodomain helicase DNA binding protein 5
chr1	6232838	6249378	16541	*	Promoter (<=1kb)	1	6161847	6240194	78348	2	26038	uc001amb.2	0	ENSG00000116254	CHD5	chromodomain helicase DNA binding protein 5
chr1	6232838	6249378	16541	*	Promoter (<=1kb)	1	6161847	6240194	78348	2	26038	uc001amb.2	0	ENSG00000116254	CHD5	chromodomain helicase DNA binding protein 5
chr1	6250802	6260361	9560	*	Promoter (<=1kb)	1	6245080	6259679	14600	2	6146	uc001amd.3	0	ENSG00000116251	RPL22	ribosomal protein L22
chr1	6250802	6260361	9560	*	Promoter (<=1kb)	1	6245080	6259679	14600	2	6146	uc001amd.3	0	ENSG00000116251	RPL22	ribosomal protein L22
chr1	6250802	6260361	9560	*	Promoter (<=1kb)	1	6245080	6259679	14600	2	6146	uc001amd.3	0	ENSG00000116251	RPL22	ribosomal protein L22
chr1	6261176	6287630	26455	*	Promoter (<=1kb)	1	6266189	6268366	2178	1	388591	uc001amf.1	0	ENSG00000158286	RNF207	ring finger protein 207
chr1	6261176	6287630	26455	*	Promoter (<=1kb)	1	6266189	6268366	2178	1	388591	uc001amf.1	0	ENSG00000158286	RNF207	ring finger protein 207
chr1	6261176	6287630	26455	*	Promoter (<=1kb)	1	6266189	6268366	2178	1	388591	uc001amf.1	0	ENSG00000158286	RNF207	ring finger protein 207
chr1	6298502	6303243	4742	*	Promoter (1-2kb)	1	6304252	6305638	1387	1	390992	uc009vly.2	-1009	ENSG00000173673	HES3	hes family bHLH transcription factor 3
chr1	6298502	6303243	4742	*	Promoter (1-2kb)	1	6304252	6305638	1387	1	390992	uc009vly.2	-1009	ENSG00000173673	HES3	hes family bHLH transcription factor 3
chr1	6316048	6320465	4418	*	Promoter (<=1kb)	1	6307406	6321035	13630	2	387509	uc001amp.2	570	ENSG00000158292	GPR153	G protein-coupled receptor 153
chr1	6316048	6320465	4418	*	Promoter (<=1kb)	1	6307406	6321035	13630	2	387509	uc001amp.2	570	ENSG00000158292	GPR153	G protein-coupled receptor 153
chr1	6329630	6332491	2862	*	Intron (uc001amq.3/11332, intron 8 of 8)	1	6307406	6321035	13630	2	387509	uc001amp.2	-8595	ENSG00000158292	GPR153	G protein-coupled receptor 153
chr1	6329630	6332491	2862	*	Intron (uc001amq.3/11332, intron 8 of 8)	1	6307406	6321035	13630	2	387509	uc001amp.2	-8595	ENSG00000158292	GPR153	G protein-coupled receptor 153
chr1	6341560	6364464	22905	*	Exon (uc001amq.3/11332, exon 7 of 9)	1	6307406	6321035	13630	2	387509	uc001amp.2	-20525	ENSG00000158292	GPR153	G protein-coupled receptor 153
chr1	6341560	6364464	22905	*	Exon (uc001amq.3/11332, exon 7 of 9)	1	6307406	6321035	13630	2	387509	uc001amp.2	-20525	ENSG00000158292	GPR153	G protein-coupled receptor 153
chr1	6341560	6364464	22905	*	Exon (uc001amq.3/11332, exon 7 of 9)	1	6307406	6321035	13630	2	387509	uc001amp.2	-20525	ENSG00000158292	GPR153	G protein-coupled receptor 153
chr1	6384216	6398725	14510	*	Exon (uc001amq.3/11332, exon 4 of 9)	1	6324332	6419004	94673	2	11332	uc001amq.3	20279	ENSG00000097021	ACOT7	acyl-CoA thioesterase 7
chr1	6384216	6398725	14510	*	Exon (uc001amq.3/11332, exon 4 of 9)	1	6324332	6419004	94673	2	11332	uc001amq.3	20279	ENSG00000097021	ACOT7	acyl-CoA thioesterase 7
chr1	6410690	6417839	7150	*	Promoter (1-2kb)	1	6324332	6419004	94673	2	11332	uc001amq.3	1165	ENSG00000097021	ACOT7	acyl-CoA thioesterase 7
chr1	6410690	6417839	7150	*	Promoter (1-2kb)	1	6324332	6419004	94673	2	11332	uc001amq.3	1165	ENSG00000097021	ACOT7	acyl-CoA thioesterase 7
chr1	6419474	6445723	26250	*	Promoter (<=1kb)	1	6324332	6420764	96433	2	11332	uc001amr.3	0	ENSG00000097021	ACOT7	acyl-CoA thioesterase 7
chr1	6419474	6445723	26250	*	Promoter (<=1kb)	1	6324332	6420764	96433	2	11332	uc001amr.3	0	ENSG00000097021	ACOT7	acyl-CoA thioesterase 7
chr1	6419474	6445723	26250	*	Promoter (<=1kb)	1	6324332	6420764	96433	2	11332	uc001amr.3	0	ENSG00000097021	ACOT7	acyl-CoA thioesterase 7
chr1	6419474	6445723	26250	*	Promoter (<=1kb)	1	6324332	6420764	96433	2	11332	uc001amr.3	0	ENSG00000097021	ACOT7	acyl-CoA thioesterase 7
chr1	6446316	6454659	8344	*	Promoter (<=1kb)	1	6324332	6453826	129495	2	11332	uc001amt.3	0	ENSG00000097021	ACOT7	acyl-CoA thioesterase 7
chr1	6456053	6457924	1872	*	Distal Intergenic	1	6324332	6453826	129495	2	11332	uc001amu.3	-2227	ENSG00000097021	ACOT7	acyl-CoA thioesterase 7
chr1	6461218	6463709	2492	*	Distal Intergenic	1	6324332	6453826	129495	2	11332	uc001amu.3	-7392	ENSG00000097021	ACOT7	acyl-CoA thioesterase 7
chr1	6461218	6463709	2492	*	Distal Intergenic	1	6324332	6453826	129495	2	11332	uc001amu.3	-7392	ENSG00000097021	ACOT7	acyl-CoA thioesterase 7
chr1	6466185	6473947	7763	*	3' UTR	1	6475294	6479979	4686	2	54626	uc001amx.3	6032	ENSG00000069812	HES2	hes family bHLH transcription factor 2
chr1	6466185	6473947	7763	*	3' UTR	1	6475294	6479979	4686	2	54626	uc001amx.3	6032	ENSG00000069812	HES2	hes family bHLH transcription factor 2
chr1	6475284	6478703	3420	*	Promoter (1-2kb)	1	6475294	6479979	4686	2	54626	uc001amx.3	1276	ENSG00000069812	HES2	hes family bHLH transcription factor 2
chr1	6475284	6478703	3420	*	Promoter (1-2kb)	1	6475294	6479979	4686	2	54626	uc001amx.3	1276	ENSG00000069812	HES2	hes family bHLH transcription factor 2
chr1	6481662	6484406	2745	*	Promoter (<=1kb)	1	6472498	6484730	12233	2	54626	uc001amw.3	324	ENSG00000069812	HES2	hes family bHLH transcription factor 2
chr1	6481662	6484406	2745	*	Promoter (<=1kb)	1	6472498	6484730	12233	2	54626	uc001amw.3	324	ENSG00000069812	HES2	hes family bHLH transcription factor 2
chr1	6485729	6497263	11535	*	Promoter (<=1kb)	1	6489894	6489956	63	2	100422975	uc021ofo.1	0	ENSG00000265392	MIR4252	microRNA 4252
chr1	6485729	6497263	11535	*	Promoter (<=1kb)	1	6489894	6489956	63	2	100422975	uc021ofo.1	0	ENSG00000265392	MIR4252	microRNA 4252
chr1	6485729	6497263	11535	*	Promoter (<=1kb)	1	6489894	6489956	63	2	100422975	uc021ofo.1	0	ENSG00000265392	MIR4252	microRNA 4252
chr1	6498063	6513842	15780	*	Promoter (<=1kb)	1	6508103	6521004	12902	1	83715	uc001amz.3	0	ENSG00000187017	ESPN	espin
chr1	6498063	6513842	15780	*	Promoter (<=1kb)	1	6508103	6521004	12902	1	83715	uc001amz.3	0	ENSG00000187017	ESPN	espin
chr1	6515294	6521101	5808	*	3' UTR	1	6521214	6523682	2469	2	8718	uc031pla.1	2581	ENSG00000215788	TNFRSF25	TNF receptor superfamily member 25
chr1	6515294	6521101	5808	*	3' UTR	1	6521214	6523682	2469	2	8718	uc031pla.1	2581	ENSG00000215788	TNFRSF25	TNF receptor superfamily member 25
chr1	6551824	6556091	4268	*	Promoter (<=1kb)	1	6526152	6551761	25610	2	57449	uc001anm.2	-63	ENSG00000171680	PLEKHG5	pleckstrin homology and RhoGEF domain containing G5
chr1	6551824	6556091	4268	*	Promoter (<=1kb)	1	6526152	6551761	25610	2	57449	uc001anm.2	-63	ENSG00000171680	PLEKHG5	pleckstrin homology and RhoGEF domain containing G5
chr1	6563034	6604835	41802	*	Promoter (<=1kb)	1	6526152	6580121	53970	2	57449	uc001anp.2	0	ENSG00000171680	PLEKHG5	pleckstrin homology and RhoGEF domain containing G5
chr1	6563034	6604835	41802	*	Promoter (<=1kb)	1	6526152	6580121	53970	2	57449	uc001anp.2	0	ENSG00000171680	PLEKHG5	pleckstrin homology and RhoGEF domain containing G5
chr1	6563034	6604835	41802	*	Promoter (<=1kb)	1	6526152	6580121	53970	2	57449	uc001anp.2	0	ENSG00000171680	PLEKHG5	pleckstrin homology and RhoGEF domain containing G5
chr1	6563034	6604835	41802	*	Promoter (<=1kb)	1	6526152	6580121	53970	2	57449	uc001anp.2	0	ENSG00000171680	PLEKHG5	pleckstrin homology and RhoGEF domain containing G5
chr1	6563034	6604835	41802	*	Promoter (<=1kb)	1	6526152	6580121	53970	2	57449	uc001anp.2	0	ENSG00000171680	PLEKHG5	pleckstrin homology and RhoGEF domain containing G5
chr1	6609209	6613366	4158	*	Promoter (1-2kb)	1	6581407	6614658	33252	2	79707	uc001ans.3	1292	ENSG00000162408	NOL9	nucleolar protein 9
chr1	6609209	6613366	4158	*	Promoter (1-2kb)	1	6581407	6614658	33252	2	79707	uc001ans.3	1292	ENSG00000162408	NOL9	nucleolar protein 9
chr1	6616790	6625386	8597	*	Promoter (1-2kb)	1	6615338	6639817	24480	1	80835	uc001anu.3	1452	ENSG00000173662	TAS1R1	taste 1 receptor member 1
chr1	6616790	6625386	8597	*	Promoter (1-2kb)	1	6615338	6639817	24480	1	80835	uc001anu.3	1452	ENSG00000173662	TAS1R1	taste 1 receptor member 1
chr1	6616790	6625386	8597	*	Promoter (1-2kb)	1	6615338	6639817	24480	1	80835	uc001anu.3	1452	ENSG00000173662	TAS1R1	taste 1 receptor member 1
chr1	6627642	6636633	8992	*	Promoter (<=1kb)	1	6630969	6639817	8849	1	80835	uc021ofp.1	0	ENSG00000173662	TAS1R1	taste 1 receptor member 1
chr1	6627642	6636633	8992	*	Promoter (<=1kb)	1	6630969	6639817	8849	1	80835	uc021ofp.1	0	ENSG00000173662	TAS1R1	taste 1 receptor member 1
chr1	6627642	6636633	8992	*	Promoter (<=1kb)	1	6630969	6639817	8849	1	80835	uc021ofp.1	0	ENSG00000173662	TAS1R1	taste 1 receptor member 1
chr1	6784761	6785469	709	*	Distal Intergenic	1	6694228	6761966	67739	2	55735	uc010nzu.1	-22795	ENSG00000007923	DNAJC11	DnaJ heat shock protein family (Hsp40) member C11
chr1	6784761	6785469	709	*	Distal Intergenic	1	6694228	6761966	67739	2	55735	uc010nzu.1	-22795	ENSG00000007923	DNAJC11	DnaJ heat shock protein family (Hsp40) member C11
chr1	6962622	6965362	2741	*	Intron (uc001aoi.3/23261, intron 3 of 22)	1	6845384	7829766	984383	1	23261	uc001aoi.3	117238	ENSG00000171735	CAMTA1	calmodulin binding transcription activator 1
chr1	6962622	6965362	2741	*	Intron (uc001aoi.3/23261, intron 3 of 22)	1	6845384	7829766	984383	1	23261	uc001aoi.3	117238	ENSG00000171735	CAMTA1	calmodulin binding transcription activator 1
chr1	7117020	7118366	1347	*	Intron (uc001aoi.3/23261, intron 3 of 22)	1	6845384	7829766	984383	1	23261	uc001aoi.3	271636	ENSG00000171735	CAMTA1	calmodulin binding transcription activator 1
chr1	7265170	7267734	2565	*	Intron (uc001aoi.3/23261, intron 4 of 22)	1	6845384	7829766	984383	1	23261	uc001aoi.3	419786	ENSG00000171735	CAMTA1	calmodulin binding transcription activator 1
chr1	7298498	7302266	3769	*	Intron (uc001aoi.3/23261, intron 4 of 22)	1	7732054	7805082	73029	1	23261	uc010nzv.1	-429788	ENSG00000171735	CAMTA1	calmodulin binding transcription activator 1
chr1	7298498	7302266	3769	*	Intron (uc001aoi.3/23261, intron 4 of 22)	1	7732054	7805082	73029	1	23261	uc010nzv.1	-429788	ENSG00000171735	CAMTA1	calmodulin binding transcription activator 1
chr1	7332202	7338307	6106	*	Intron (uc001aoi.3/23261, intron 5 of 22)	1	7732054	7805082	73029	1	23261	uc010nzv.1	-393747	ENSG00000171735	CAMTA1	calmodulin binding transcription activator 1
chr1	7332202	7338307	6106	*	Intron (uc001aoi.3/23261, intron 5 of 22)	1	7732054	7805082	73029	1	23261	uc010nzv.1	-393747	ENSG00000171735	CAMTA1	calmodulin binding transcription activator 1
chr1	7387718	7391578	3861	*	Intron (uc001aoi.3/23261, intron 5 of 22)	1	7732054	7805082	73029	1	23261	uc010nzv.1	-340476	ENSG00000171735	CAMTA1	calmodulin binding transcription activator 1
chr1	7387718	7391578	3861	*	Intron (uc001aoi.3/23261, intron 5 of 22)	1	7732054	7805082	73029	1	23261	uc010nzv.1	-340476	ENSG00000171735	CAMTA1	calmodulin binding transcription activator 1
chr1	7401567	7405526	3960	*	Intron (uc001aoi.3/23261, intron 5 of 22)	1	7732054	7805082	73029	1	23261	uc010nzv.1	-326528	ENSG00000171735	CAMTA1	calmodulin binding transcription activator 1
chr1	7401567	7405526	3960	*	Intron (uc001aoi.3/23261, intron 5 of 22)	1	7732054	7805082	73029	1	23261	uc010nzv.1	-326528	ENSG00000171735	CAMTA1	calmodulin binding transcription activator 1
chr1	7401567	7405526	3960	*	Intron (uc001aoi.3/23261, intron 5 of 22)	1	7732054	7805082	73029	1	23261	uc010nzv.1	-326528	ENSG00000171735	CAMTA1	calmodulin binding transcription activator 1
chr1	7435237	7441856	6620	*	Intron (uc001aoi.3/23261, intron 5 of 22)	1	7732054	7805082	73029	1	23261	uc010nzv.1	-290198	ENSG00000171735	CAMTA1	calmodulin binding transcription activator 1
chr1	7468289	7492988	24700	*	Intron (uc001aoi.3/23261, intron 5 of 22)	1	7732054	7805082	73029	1	23261	uc010nzv.1	-239066	ENSG00000171735	CAMTA1	calmodulin binding transcription activator 1
chr1	7468289	7492988	24700	*	Intron (uc001aoi.3/23261, intron 5 of 22)	1	7732054	7805082	73029	1	23261	uc010nzv.1	-239066	ENSG00000171735	CAMTA1	calmodulin binding transcription activator 1
chr1	7468289	7492988	24700	*	Intron (uc001aoi.3/23261, intron 5 of 22)	1	7732054	7805082	73029	1	23261	uc010nzv.1	-239066	ENSG00000171735	CAMTA1	calmodulin binding transcription activator 1
chr1	7468289	7492988	24700	*	Intron (uc001aoi.3/23261, intron 5 of 22)	1	7732054	7805082	73029	1	23261	uc010nzv.1	-239066	ENSG00000171735	CAMTA1	calmodulin binding transcription activator 1
chr1	7468289	7492988	24700	*	Intron (uc001aoi.3/23261, intron 5 of 22)	1	7732054	7805082	73029	1	23261	uc010nzv.1	-239066	ENSG00000171735	CAMTA1	calmodulin binding transcription activator 1
chr1	7468289	7492988	24700	*	Intron (uc001aoi.3/23261, intron 5 of 22)	1	7732054	7805082	73029	1	23261	uc010nzv.1	-239066	ENSG00000171735	CAMTA1	calmodulin binding transcription activator 1
chr1	7497695	7504823	7129	*	Intron (uc001aoi.3/23261, intron 5 of 22)	1	7732054	7805082	73029	1	23261	uc010nzv.1	-227231	ENSG00000171735	CAMTA1	calmodulin binding transcription activator 1
chr1	7497695	7504823	7129	*	Intron (uc001aoi.3/23261, intron 5 of 22)	1	7732054	7805082	73029	1	23261	uc010nzv.1	-227231	ENSG00000171735	CAMTA1	calmodulin binding transcription activator 1
chr1	7509369	7512074	2706	*	Intron (uc001aoi.3/23261, intron 5 of 22)	1	7732054	7805082	73029	1	23261	uc010nzv.1	-219980	ENSG00000171735	CAMTA1	calmodulin binding transcription activator 1
chr1	7517591	7520801	3211	*	Intron (uc001aoi.3/23261, intron 5 of 22)	1	7732054	7805082	73029	1	23261	uc010nzv.1	-211253	ENSG00000171735	CAMTA1	calmodulin binding transcription activator 1
chr1	7547960	7554870	6911	*	Intron (uc001aoi.3/23261, intron 6 of 22)	1	7732054	7805082	73029	1	23261	uc010nzv.1	-177184	ENSG00000171735	CAMTA1	calmodulin binding transcription activator 1
chr1	7547960	7554870	6911	*	Intron (uc001aoi.3/23261, intron 6 of 22)	1	7732054	7805082	73029	1	23261	uc010nzv.1	-177184	ENSG00000171735	CAMTA1	calmodulin binding transcription activator 1
chr1	7557696	7561995	4300	*	Intron (uc001aoi.3/23261, intron 6 of 22)	1	7732054	7805082	73029	1	23261	uc010nzv.1	-170059	ENSG00000171735	CAMTA1	calmodulin binding transcription activator 1
chr1	7652104	7663835	11732	*	Intron (uc001aoi.3/23261, intron 6 of 22)	1	7732054	7805082	73029	1	23261	uc010nzv.1	-68219	ENSG00000171735	CAMTA1	calmodulin binding transcription activator 1
chr1	7652104	7663835	11732	*	Intron (uc001aoi.3/23261, intron 6 of 22)	1	7732054	7805082	73029	1	23261	uc010nzv.1	-68219	ENSG00000171735	CAMTA1	calmodulin binding transcription activator 1
chr1	7652104	7663835	11732	*	Intron (uc001aoi.3/23261, intron 6 of 22)	1	7732054	7805082	73029	1	23261	uc010nzv.1	-68219	ENSG00000171735	CAMTA1	calmodulin binding transcription activator 1
chr1	7652104	7663835	11732	*	Intron (uc001aoi.3/23261, intron 6 of 22)	1	7732054	7805082	73029	1	23261	uc010nzv.1	-68219	ENSG00000171735	CAMTA1	calmodulin binding transcription activator 1
chr1	7676943	7679956	3014	*	Intron (uc001aoi.3/23261, intron 6 of 22)	1	7732054	7805082	73029	1	23261	uc010nzv.1	-52098	ENSG00000171735	CAMTA1	calmodulin binding transcription activator 1
chr1	7676943	7679956	3014	*	Intron (uc001aoi.3/23261, intron 6 of 22)	1	7732054	7805082	73029	1	23261	uc010nzv.1	-52098	ENSG00000171735	CAMTA1	calmodulin binding transcription activator 1
chr1	7780792	7783608	2817	*	Intron (uc001aoi.3/23261, intron 11 of 22)	1	7796404	7829766	33363	1	23261	uc001aoj.3	-12796	ENSG00000171735	CAMTA1	calmodulin binding transcription activator 1
chr1	7953119	7956781	3663	*	Intron (uc001aoq.3/10911, intron 1 of 7)	1	7903143	7973294	70152	2	10911	uc001aoq.3	16513	ENSG00000049247	UTS2	urotensin 2
chr1	7953119	7956781	3663	*	Intron (uc001aoq.3/10911, intron 1 of 7)	1	7903143	7973294	70152	2	10911	uc001aoq.3	16513	ENSG00000049247	UTS2	urotensin 2
chr1	7953119	7956781	3663	*	Intron (uc001aoq.3/10911, intron 1 of 7)	1	7903143	7973294	70152	2	10911	uc001aoq.3	16513	ENSG00000049247	UTS2	urotensin 2
chr1	7959932	7962823	2892	*	Intron (uc001aoq.3/10911, intron 1 of 7)	1	7903143	7973294	70152	2	10911	uc001aoq.3	10471	ENSG00000049247	UTS2	urotensin 2
chr1	7959932	7962823	2892	*	Intron (uc001aoq.3/10911, intron 1 of 7)	1	7903143	7973294	70152	2	10911	uc001aoq.3	10471	ENSG00000049247	UTS2	urotensin 2
chr1	8002450	8007228	4779	*	Promoter (<=1kb)	1	7975931	8003225	27295	2	3604	uc001aot.3	0	ENSG00000049249	TNFRSF9	TNF receptor superfamily member 9
chr1	8002450	8007228	4779	*	Promoter (<=1kb)	1	7975931	8003225	27295	2	3604	uc001aot.3	0	ENSG00000049249	TNFRSF9	TNF receptor superfamily member 9
chr1	8026209	8029359	3151	*	Intron (uc001aou.4/11315, intron 3 of 6)	1	8021714	8045342	23629	1	11315	uc001aox.4	4495	ENSG00000116288	PARK7	Parkinsonism associated deglycase
chr1	8026209	8029359	3151	*	Intron (uc001aou.4/11315, intron 3 of 6)	1	8021714	8045342	23629	1	11315	uc001aox.4	4495	ENSG00000116288	PARK7	Parkinsonism associated deglycase
chr1	8060352	8062828	2477	*	Distal Intergenic	1	8073487	8075752	2266	2	54206	uc001apa.1	12924	ENSG00000116285	ERRFI1	ERBB receptor feedback inhibitor 1
chr1	8060352	8062828	2477	*	Distal Intergenic	1	8073487	8075752	2266	2	54206	uc001apa.1	12924	ENSG00000116285	ERRFI1	ERBB receptor feedback inhibitor 1
chr1	8074929	8079387	4459	*	Promoter (<=1kb)	1	8073487	8075752	2266	2	54206	uc001apa.1	0	ENSG00000116285	ERRFI1	ERBB receptor feedback inhibitor 1
chr1	8074929	8079387	4459	*	Promoter (<=1kb)	1	8073487	8075752	2266	2	54206	uc001apa.1	0	ENSG00000116285	ERRFI1	ERBB receptor feedback inhibitor 1
chr1	8095623	8098556	2934	*	Distal Intergenic	1	8071779	8086393	14615	2	54206	uc001aoz.3	-9230	ENSG00000116285	ERRFI1	ERBB receptor feedback inhibitor 1
chr1	8115013	8119240	4228	*	Distal Intergenic	1	8071779	8086393	14615	2	54206	uc001aoz.3	-28620	ENSG00000116285	ERRFI1	ERBB receptor feedback inhibitor 1
chr1	8115013	8119240	4228	*	Distal Intergenic	1	8071779	8086393	14615	2	54206	uc001aoz.3	-28620	ENSG00000116285	ERRFI1	ERBB receptor feedback inhibitor 1
chr1	8132616	8135189	2574	*	Distal Intergenic	1	8071779	8086393	14615	2	54206	uc001aoz.3	-46223	ENSG00000116285	ERRFI1	ERBB receptor feedback inhibitor 1
chr1	8153297	8159024	5728	*	Distal Intergenic	1	8071779	8086393	14615	2	54206	uc001aoz.3	-66904	ENSG00000116285	ERRFI1	ERBB receptor feedback inhibitor 1
chr1	8153297	8159024	5728	*	Distal Intergenic	1	8071779	8086393	14615	2	54206	uc001aoz.3	-66904	ENSG00000116285	ERRFI1	ERBB receptor feedback inhibitor 1
chr1	8168520	8176603	8084	*	Distal Intergenic	1	8071779	8086393	14615	2	54206	uc001aoz.3	-82127	ENSG00000116285	ERRFI1	ERBB receptor feedback inhibitor 1
chr1	8168520	8176603	8084	*	Distal Intergenic	1	8071779	8086393	14615	2	54206	uc001aoz.3	-82127	ENSG00000116285	ERRFI1	ERBB receptor feedback inhibitor 1
chr1	8182085	8184474	2390	*	Distal Intergenic	1	8071779	8086393	14615	2	54206	uc001aoz.3	-95692	ENSG00000116285	ERRFI1	ERBB receptor feedback inhibitor 1
chr1	8196024	8207436	11413	*	Distal Intergenic	1	8071779	8086393	14615	2	54206	uc001aoz.3	-109631	ENSG00000116285	ERRFI1	ERBB receptor feedback inhibitor 1
chr1	8196024	8207436	11413	*	Distal Intergenic	1	8071779	8086393	14615	2	54206	uc001aoz.3	-109631	ENSG00000116285	ERRFI1	ERBB receptor feedback inhibitor 1
chr1	8210584	8215499	4916	*	Distal Intergenic	1	8071779	8086393	14615	2	54206	uc001aoz.3	-124191	ENSG00000116285	ERRFI1	ERBB receptor feedback inhibitor 1
chr1	8210584	8215499	4916	*	Distal Intergenic	1	8071779	8086393	14615	2	54206	uc001aoz.3	-124191	ENSG00000116285	ERRFI1	ERBB receptor feedback inhibitor 1
chr1	8257004	8260301	3298	*	Distal Intergenic	1	8384390	8404227	19838	1	50651	uc001apb.3	-124089	ENSG00000162426	SLC45A1	solute carrier family 45 member 1
chr1	8340689	8344858	4170	*	Distal Intergenic	1	8384390	8404227	19838	1	50651	uc001apb.3	-39532	ENSG00000162426	SLC45A1	solute carrier family 45 member 1
chr1	8340689	8344858	4170	*	Distal Intergenic	1	8384390	8404227	19838	1	50651	uc001apb.3	-39532	ENSG00000162426	SLC45A1	solute carrier family 45 member 1
chr1	8356665	8360298	3634	*	Distal Intergenic	1	8384390	8404227	19838	1	50651	uc001apb.3	-24092	ENSG00000162426	SLC45A1	solute carrier family 45 member 1
chr1	8710315	8713798	3484	*	Intron (uc001ape.3/473, intron 3 of 23)	1	8525030	8813897	288868	2	473	uc001aph.1	100099	ENSG00000142599	RERE	arginine-glutamic acid dipeptide repeats
chr1	8710315	8713798	3484	*	Intron (uc001ape.3/473, intron 3 of 23)	1	8525030	8813897	288868	2	473	uc001aph.1	100099	ENSG00000142599	RERE	arginine-glutamic acid dipeptide repeats
chr1	8812310	8818014	5705	*	Promoter (<=1kb)	1	8525030	8813897	288868	2	473	uc001aph.1	0	ENSG00000142599	RERE	arginine-glutamic acid dipeptide repeats
chr1	8812310	8818014	5705	*	Promoter (<=1kb)	1	8525030	8813897	288868	2	473	uc001aph.1	0	ENSG00000142599	RERE	arginine-glutamic acid dipeptide repeats
chr1	8812310	8818014	5705	*	Promoter (<=1kb)	1	8525030	8813897	288868	2	473	uc001aph.1	0	ENSG00000142599	RERE	arginine-glutamic acid dipeptide repeats
chr1	8823695	8828277	4583	*	Intron (uc001ape.3/473, intron 2 of 23)	1	8525030	8813897	288868	2	473	uc001aph.1	-9798	ENSG00000142599	RERE	arginine-glutamic acid dipeptide repeats
chr1	8823695	8828277	4583	*	Intron (uc001ape.3/473, intron 2 of 23)	1	8525030	8813897	288868	2	473	uc001aph.1	-9798	ENSG00000142599	RERE	arginine-glutamic acid dipeptide repeats
chr1	8842265	8850552	8288	*	Intron (uc001ape.3/473, intron 2 of 23)	1	8412464	8877699	465236	2	473	uc001ape.3	27147	ENSG00000142599	RERE	arginine-glutamic acid dipeptide repeats
chr1	8842265	8850552	8288	*	Intron (uc001ape.3/473, intron 2 of 23)	1	8412464	8877699	465236	2	473	uc001ape.3	27147	ENSG00000142599	RERE	arginine-glutamic acid dipeptide repeats
chr1	8856260	8892888	36629	*	Promoter (<=1kb)	1	8412464	8877699	465236	2	473	uc001ape.3	0	ENSG00000142599	RERE	arginine-glutamic acid dipeptide repeats
chr1	8856260	8892888	36629	*	Promoter (<=1kb)	1	8412464	8877699	465236	2	473	uc001ape.3	0	ENSG00000142599	RERE	arginine-glutamic acid dipeptide repeats
chr1	8856260	8892888	36629	*	Promoter (<=1kb)	1	8412464	8877699	465236	2	473	uc001ape.3	0	ENSG00000142599	RERE	arginine-glutamic acid dipeptide repeats
chr1	8856260	8892888	36629	*	Promoter (<=1kb)	1	8412464	8877699	465236	2	473	uc001ape.3	0	ENSG00000142599	RERE	arginine-glutamic acid dipeptide repeats
chr1	8897596	8907107	9512	*	Distal Intergenic	1	8412464	8877699	465236	2	473	uc001apf.3	-19897	ENSG00000142599	RERE	arginine-glutamic acid dipeptide repeats
chr1	8897596	8907107	9512	*	Distal Intergenic	1	8412464	8877699	465236	2	473	uc001apf.3	-19897	ENSG00000142599	RERE	arginine-glutamic acid dipeptide repeats
chr1	8983257	8990536	7280	*	Distal Intergenic	1	9005893	9012710	6818	1	765	uc021ofu.2	-15357	ENSG00000131686	CA6	carbonic anhydrase 6
chr1	8983257	8990536	7280	*	Distal Intergenic	1	9005893	9012710	6818	1	765	uc021ofu.2	-15357	ENSG00000131686	CA6	carbonic anhydrase 6
chr1	9002486	9012945	10460	*	Promoter (<=1kb)	1	9005893	9012710	6818	1	765	uc021ofu.2	0	ENSG00000131686	CA6	carbonic anhydrase 6
chr1	9002486	9012945	10460	*	Promoter (<=1kb)	1	9005893	9012710	6818	1	765	uc021ofu.2	0	ENSG00000131686	CA6	carbonic anhydrase 6
chr1	9023900	9027561	3662	*	Intron (uc031plc.1/765, intron 5 of 7)	1	9005893	9035148	29256	1	765	uc031pld.1	18007	ENSG00000131686	CA6	carbonic anhydrase 6
chr1	9036898	9039655	2758	*	Distal Intergenic	1	9005893	9035148	29256	1	765	uc031pld.1	31005	ENSG00000131686	CA6	carbonic anhydrase 6
chr1	9036898	9039655	2758	*	Distal Intergenic	1	9005893	9035148	29256	1	765	uc031pld.1	31005	ENSG00000131686	CA6	carbonic anhydrase 6
chr1	9077811	9081463	3653	*	Exon (uc009vmo.1/155184, exon 4 of 12)	1	9063359	9086404	23046	2	155184	uc009vmo.1	4941	ENSG00000197241	SLC2A7	solute carrier family 2 member 7
chr1	9077811	9081463	3653	*	Exon (uc009vmo.1/155184, exon 4 of 12)	1	9063359	9086404	23046	2	155184	uc009vmo.1	4941	ENSG00000197241	SLC2A7	solute carrier family 2 member 7
chr1	9084088	9087943	3856	*	Promoter (<=1kb)	1	9063359	9086404	23046	2	155184	uc009vmo.1	0	ENSG00000197241	SLC2A7	solute carrier family 2 member 7
chr1	9084088	9087943	3856	*	Promoter (<=1kb)	1	9063359	9086404	23046	2	155184	uc009vmo.1	0	ENSG00000197241	SLC2A7	solute carrier family 2 member 7
chr1	9103227	9116100	12874	*	Promoter (<=1kb)	1	9097005	9109319	12315	2	6518	uc010nzy.2	0	ENSG00000142583	SLC2A5	solute carrier family 2 member 5
chr1	9103227	9116100	12874	*	Promoter (<=1kb)	1	9097005	9109319	12315	2	6518	uc010nzy.2	0	ENSG00000142583	SLC2A5	solute carrier family 2 member 5
chr1	9103227	9116100	12874	*	Promoter (<=1kb)	1	9097005	9109319	12315	2	6518	uc010nzy.2	0	ENSG00000142583	SLC2A5	solute carrier family 2 member 5
chr1	9126950	9129045	2096	*	Promoter (<=1kb)	1	9097005	9129653	32649	2	6518	uc010nzz.2	608	ENSG00000142583	SLC2A5	solute carrier family 2 member 5
chr1	9126950	9129045	2096	*	Promoter (<=1kb)	1	9097005	9129653	32649	2	6518	uc010nzz.2	608	ENSG00000142583	SLC2A5	solute carrier family 2 member 5
chr1	9142396	9146401	4006	*	Exon (uc021ofv.1/6518, exon 2 of 5)	1	9117507	9148510	31004	2	6518	uc021ofv.1	2109	ENSG00000142583	SLC2A5	solute carrier family 2 member 5
chr1	9142396	9146401	4006	*	Exon (uc021ofv.1/6518, exon 2 of 5)	1	9117507	9148510	31004	2	6518	uc021ofv.1	2109	ENSG00000142583	SLC2A5	solute carrier family 2 member 5
chr1	9161277	9167561	6285	*	3' UTR	1	9117507	9148510	31004	2	6518	uc021ofv.1	-12767	ENSG00000142583	SLC2A5	solute carrier family 2 member 5
chr1	9161277	9167561	6285	*	3' UTR	1	9117507	9148510	31004	2	6518	uc021ofv.1	-12767	ENSG00000142583	SLC2A5	solute carrier family 2 member 5
chr1	9179543	9183395	3853	*	Intron (uc001apq.1/80045, intron 1 of 3)	1	9164476	9189229	24754	2	80045	uc001apq.1	5834	ENSG00000180758	GPR157	G protein-coupled receptor 157
chr1	9179543	9183395	3853	*	Intron (uc001apq.1/80045, intron 1 of 3)	1	9164476	9189229	24754	2	80045	uc001apq.1	5834	ENSG00000180758	GPR157	G protein-coupled receptor 157
chr1	9199026	9203029	4004	*	Distal Intergenic	1	9211727	9211836	110	2	407040	uc021ofw.1	8807	ENSG00000284357	MIR34A	microRNA 34a
chr1	9230964	9234665	3702	*	Intron (uc009vmq.3/uc009vmq.3, intron 1 of 1)	1	9211727	9211836	110	2	407040	uc021ofw.1	-19128	ENSG00000284357	MIR34A	microRNA 34a
chr1	9241600	9253718	12119	*	5' UTR	1	9211727	9211836	110	2	407040	uc021ofw.1	-29764	ENSG00000284357	MIR34A	microRNA 34a
chr1	9259765	9266859	7095	*	Distal Intergenic	1	9294863	9331394	36532	1	9563	uc001apt.3	-28004	ENSG00000049239	H6PD	hexose-6-phosphate dehydrogenase/glucose 1-dehydrogenase
chr1	9259765	9266859	7095	*	Distal Intergenic	1	9294863	9331394	36532	1	9563	uc001apt.3	-28004	ENSG00000049239	H6PD	hexose-6-phosphate dehydrogenase/glucose 1-dehydrogenase
chr1	9259765	9266859	7095	*	Distal Intergenic	1	9294863	9331394	36532	1	9563	uc001apt.3	-28004	ENSG00000049239	H6PD	hexose-6-phosphate dehydrogenase/glucose 1-dehydrogenase
chr1	9269833	9273733	3901	*	Distal Intergenic	1	9294863	9331394	36532	1	9563	uc001apt.3	-21130	ENSG00000049239	H6PD	hexose-6-phosphate dehydrogenase/glucose 1-dehydrogenase
chr1	9269833	9273733	3901	*	Distal Intergenic	1	9294863	9331394	36532	1	9563	uc001apt.3	-21130	ENSG00000049239	H6PD	hexose-6-phosphate dehydrogenase/glucose 1-dehydrogenase
chr1	9280462	9282516	2055	*	Distal Intergenic	1	9294863	9331394	36532	1	9563	uc001apt.3	-12347	ENSG00000049239	H6PD	hexose-6-phosphate dehydrogenase/glucose 1-dehydrogenase
chr1	9290078	9292795	2718	*	Distal Intergenic	1	9294863	9331394	36532	1	9563	uc001apt.3	-2068	ENSG00000049239	H6PD	hexose-6-phosphate dehydrogenase/glucose 1-dehydrogenase
chr1	9290078	9292795	2718	*	Distal Intergenic	1	9294863	9331394	36532	1	9563	uc001apt.3	-2068	ENSG00000049239	H6PD	hexose-6-phosphate dehydrogenase/glucose 1-dehydrogenase
chr1	9293571	9297436	3866	*	Promoter (<=1kb)	1	9294863	9331394	36532	1	9563	uc001apt.3	0	ENSG00000049239	H6PD	hexose-6-phosphate dehydrogenase/glucose 1-dehydrogenase
chr1	9293571	9297436	3866	*	Promoter (<=1kb)	1	9294863	9331394	36532	1	9563	uc001apt.3	0	ENSG00000049239	H6PD	hexose-6-phosphate dehydrogenase/glucose 1-dehydrogenase
chr1	9298959	9308630	9672	*	5' UTR	1	9294863	9331394	36532	1	9563	uc001apt.3	4096	ENSG00000049239	H6PD	hexose-6-phosphate dehydrogenase/glucose 1-dehydrogenase
chr1	9298959	9308630	9672	*	5' UTR	1	9294863	9331394	36532	1	9563	uc001apt.3	4096	ENSG00000049239	H6PD	hexose-6-phosphate dehydrogenase/glucose 1-dehydrogenase
chr1	9298959	9308630	9672	*	5' UTR	1	9294863	9331394	36532	1	9563	uc001apt.3	4096	ENSG00000049239	H6PD	hexose-6-phosphate dehydrogenase/glucose 1-dehydrogenase
chr1	9313061	9320913	7853	*	Intron (uc001apt.3/9563, intron 3 of 4)	1	9294863	9331394	36532	1	9563	uc001apt.3	18198	ENSG00000049239	H6PD	hexose-6-phosphate dehydrogenase/glucose 1-dehydrogenase
chr1	9313061	9320913	7853	*	Intron (uc001apt.3/9563, intron 3 of 4)	1	9294863	9331394	36532	1	9563	uc001apt.3	18198	ENSG00000049239	H6PD	hexose-6-phosphate dehydrogenase/glucose 1-dehydrogenase
chr1	9323000	9330195	7196	*	3' UTR	1	9352941	9429590	76650	1	80176	uc010oae.2	-22746	ENSG00000171621	SPSB1	splA/ryanodine receptor domain and SOCS box containing 1
chr1	9335997	9340824	4828	*	Distal Intergenic	1	9352941	9429590	76650	1	80176	uc010oae.2	-12117	ENSG00000171621	SPSB1	splA/ryanodine receptor domain and SOCS box containing 1
chr1	9347003	9352306	5304	*	Promoter (<=1kb)	1	9352941	9429590	76650	1	80176	uc010oae.2	-635	ENSG00000171621	SPSB1	splA/ryanodine receptor domain and SOCS box containing 1
chr1	9347003	9352306	5304	*	Promoter (<=1kb)	1	9352941	9429590	76650	1	80176	uc010oae.2	-635	ENSG00000171621	SPSB1	splA/ryanodine receptor domain and SOCS box containing 1
chr1	9379991	9391172	11182	*	Intron (uc010oae.2/80176, intron 1 of 2)	1	9415766	9429590	13825	1	80176	uc001apv.3	-24594	ENSG00000171621	SPSB1	splA/ryanodine receptor domain and SOCS box containing 1
chr1	9379991	9391172	11182	*	Intron (uc010oae.2/80176, intron 1 of 2)	1	9415766	9429590	13825	1	80176	uc001apv.3	-24594	ENSG00000171621	SPSB1	splA/ryanodine receptor domain and SOCS box containing 1
chr1	9399398	9404164	4767	*	Intron (uc010oae.2/80176, intron 1 of 2)	1	9415766	9429590	13825	1	80176	uc001apv.3	-11602	ENSG00000171621	SPSB1	splA/ryanodine receptor domain and SOCS box containing 1
chr1	9399398	9404164	4767	*	Intron (uc010oae.2/80176, intron 1 of 2)	1	9415766	9429590	13825	1	80176	uc001apv.3	-11602	ENSG00000171621	SPSB1	splA/ryanodine receptor domain and SOCS box containing 1
chr1	9399398	9404164	4767	*	Intron (uc010oae.2/80176, intron 1 of 2)	1	9415766	9429590	13825	1	80176	uc001apv.3	-11602	ENSG00000171621	SPSB1	splA/ryanodine receptor domain and SOCS box containing 1
chr1	9428099	9429569	1471	*	3' UTR	1	9415766	9429590	13825	1	80176	uc001apv.3	12333	ENSG00000171621	SPSB1	splA/ryanodine receptor domain and SOCS box containing 1
chr1	9435640	9440837	5198	*	Distal Intergenic	1	9415766	9429590	13825	1	80176	uc001apv.3	19874	ENSG00000171621	SPSB1	splA/ryanodine receptor domain and SOCS box containing 1
chr1	9470321	9479128	8808	*	Distal Intergenic	1	9415766	9429590	13825	1	80176	uc001apv.3	54555	ENSG00000171621	SPSB1	splA/ryanodine receptor domain and SOCS box containing 1
chr1	9470321	9479128	8808	*	Distal Intergenic	1	9415766	9429590	13825	1	80176	uc001apv.3	54555	ENSG00000171621	SPSB1	splA/ryanodine receptor domain and SOCS box containing 1
chr1	9470321	9479128	8808	*	Distal Intergenic	1	9415766	9429590	13825	1	80176	uc001apv.3	54555	ENSG00000171621	SPSB1	splA/ryanodine receptor domain and SOCS box containing 1
chr1	9528789	9533737	4949	*	Distal Intergenic	1	9599528	9642831	43304	1	84275	uc001apw.3	-65791	ENSG00000171612	SLC25A33	solute carrier family 25 member 33
chr1	9528789	9533737	4949	*	Distal Intergenic	1	9599528	9642831	43304	1	84275	uc001apw.3	-65791	ENSG00000171612	SLC25A33	solute carrier family 25 member 33
chr1	9537627	9541834	4208	*	Distal Intergenic	1	9599528	9642831	43304	1	84275	uc001apw.3	-57694	ENSG00000171612	SLC25A33	solute carrier family 25 member 33
chr1	9537627	9541834	4208	*	Distal Intergenic	1	9599528	9642831	43304	1	84275	uc001apw.3	-57694	ENSG00000171612	SLC25A33	solute carrier family 25 member 33
chr1	9589195	9613721	24527	*	Promoter (<=1kb)	1	9599528	9642831	43304	1	84275	uc001apw.3	0	ENSG00000171612	SLC25A33	solute carrier family 25 member 33
chr1	9589195	9613721	24527	*	Promoter (<=1kb)	1	9599528	9642831	43304	1	84275	uc001apw.3	0	ENSG00000171612	SLC25A33	solute carrier family 25 member 33
chr1	9589195	9613721	24527	*	Promoter (<=1kb)	1	9599528	9642831	43304	1	84275	uc001apw.3	0	ENSG00000171612	SLC25A33	solute carrier family 25 member 33
chr1	9617266	9623009	5744	*	Intron (uc001apw.3/84275, intron 2 of 6)	1	9599528	9642831	43304	1	84275	uc001apw.3	17738	ENSG00000171612	SLC25A33	solute carrier family 25 member 33
chr1	9624793	9628948	4156	*	Exon (uc001apw.3/84275, exon 3 of 7)	1	9648932	9665020	16089	1	199953	uc001apy.3	-19984	ENSG00000188807	TMEM201	transmembrane protein 201
chr1	9624793	9628948	4156	*	Exon (uc001apw.3/84275, exon 3 of 7)	1	9648932	9665020	16089	1	199953	uc001apy.3	-19984	ENSG00000188807	TMEM201	transmembrane protein 201
chr1	9629552	9631929	2378	*	Exon (uc001apw.3/84275, exon 4 of 7)	1	9648932	9665020	16089	1	199953	uc001apy.3	-17003	ENSG00000188807	TMEM201	transmembrane protein 201
chr1	9629552	9631929	2378	*	Exon (uc001apw.3/84275, exon 4 of 7)	1	9648932	9665020	16089	1	199953	uc001apy.3	-17003	ENSG00000188807	TMEM201	transmembrane protein 201
chr1	9677973	9682708	4736	*	Distal Intergenic	1	9656917	9674935	18019	1	199953	uc021ofz.1	21056	ENSG00000188807	TMEM201	transmembrane protein 201
chr1	9677973	9682708	4736	*	Distal Intergenic	1	9656917	9674935	18019	1	199953	uc021ofz.1	21056	ENSG00000188807	TMEM201	transmembrane protein 201
chr1	9677973	9682708	4736	*	Distal Intergenic	1	9656917	9674935	18019	1	199953	uc021ofz.1	21056	ENSG00000188807	TMEM201	transmembrane protein 201
chr1	9686125	9692957	6833	*	Distal Intergenic	1	9711790	9775827	64038	1	5293	uc001aqa.2	-18833	ENSG00000171608	PIK3CD	phosphatidylinositol-4,5-bisphosphate 3-kinase catalytic subunit delta
chr1	9686125	9692957	6833	*	Distal Intergenic	1	9711790	9775827	64038	1	5293	uc001aqa.2	-18833	ENSG00000171608	PIK3CD	phosphatidylinositol-4,5-bisphosphate 3-kinase catalytic subunit delta
chr1	9686125	9692957	6833	*	Distal Intergenic	1	9711790	9775827	64038	1	5293	uc001aqa.2	-18833	ENSG00000171608	PIK3CD	phosphatidylinositol-4,5-bisphosphate 3-kinase catalytic subunit delta
chr1	9712738	9725850	13113	*	Promoter (<=1kb)	1	9712668	9714644	1977	2	644997	uc001aqc.4	0	ENSG00000179840	PIK3CD-AS1	PIK3CD antisense RNA 1
chr1	9712738	9725850	13113	*	Promoter (<=1kb)	1	9712668	9714644	1977	2	644997	uc001aqc.4	0	ENSG00000179840	PIK3CD-AS1	PIK3CD antisense RNA 1
chr1	9732217	9736577	4361	*	Intron (uc001aqa.2/5293, intron 1 of 3)	1	9751525	9789172	37648	1	5293	uc010oaf.2	-14948	ENSG00000171608	PIK3CD	phosphatidylinositol-4,5-bisphosphate 3-kinase catalytic subunit delta
chr1	9732217	9736577	4361	*	Intron (uc001aqa.2/5293, intron 1 of 3)	1	9751525	9789172	37648	1	5293	uc010oaf.2	-14948	ENSG00000171608	PIK3CD	phosphatidylinositol-4,5-bisphosphate 3-kinase catalytic subunit delta
chr1	9765440	9768945	3506	*	Promoter (1-2kb)	1	9770163	9789172	19010	1	5293	uc001aqe.4	-1218	ENSG00000171608	PIK3CD	phosphatidylinositol-4,5-bisphosphate 3-kinase catalytic subunit delta
chr1	9765440	9768945	3506	*	Promoter (1-2kb)	1	9770163	9789172	19010	1	5293	uc001aqe.4	-1218	ENSG00000171608	PIK3CD	phosphatidylinositol-4,5-bisphosphate 3-kinase catalytic subunit delta
chr1	9822276	9826366	4091	*	Intron (uc001aqh.3/22883, intron 2 of 18)	1	9789079	9793604	4526	2	22883	uc001aqf.3	-28672	ENSG00000171603	CLSTN1	calsyntenin 1
chr1	9822276	9826366	4091	*	Intron (uc001aqh.3/22883, intron 2 of 18)	1	9789079	9793604	4526	2	22883	uc001aqf.3	-28672	ENSG00000171603	CLSTN1	calsyntenin 1
chr1	9834509	9837175	2667	*	Intron (uc001aqh.3/22883, intron 1 of 18)	1	9789079	9793604	4526	2	22883	uc001aqf.3	-40905	ENSG00000171603	CLSTN1	calsyntenin 1
chr1	9838933	9850296	11364	*	Intron (uc001aqh.3/22883, intron 1 of 18)	1	9789079	9884550	95472	2	22883	uc001aqh.3	34254	ENSG00000171603	CLSTN1	calsyntenin 1
chr1	9838933	9850296	11364	*	Intron (uc001aqh.3/22883, intron 1 of 18)	1	9789079	9884550	95472	2	22883	uc001aqh.3	34254	ENSG00000171603	CLSTN1	calsyntenin 1
chr1	9838933	9850296	11364	*	Intron (uc001aqh.3/22883, intron 1 of 18)	1	9789079	9884550	95472	2	22883	uc001aqh.3	34254	ENSG00000171603	CLSTN1	calsyntenin 1
chr1	9838933	9850296	11364	*	Intron (uc001aqh.3/22883, intron 1 of 18)	1	9789079	9884550	95472	2	22883	uc001aqh.3	34254	ENSG00000171603	CLSTN1	calsyntenin 1
chr1	9858209	9862015	3807	*	Intron (uc001aqh.3/22883, intron 1 of 18)	1	9789079	9884550	95472	2	22883	uc001aqh.3	22535	ENSG00000171603	CLSTN1	calsyntenin 1
chr1	9865461	9869034	3574	*	Intron (uc001aqh.3/22883, intron 1 of 18)	1	9789079	9884550	95472	2	22883	uc001aqh.3	15516	ENSG00000171603	CLSTN1	calsyntenin 1
chr1	9871516	9876244	4729	*	Intron (uc001aqh.3/22883, intron 1 of 18)	1	9789079	9884550	95472	2	22883	uc001aqh.3	8306	ENSG00000171603	CLSTN1	calsyntenin 1
chr1	9871516	9876244	4729	*	Intron (uc001aqh.3/22883, intron 1 of 18)	1	9789079	9884550	95472	2	22883	uc001aqh.3	8306	ENSG00000171603	CLSTN1	calsyntenin 1
chr1	9896430	9902476	6047	*	Distal Intergenic	1	9789079	9884550	95472	2	22883	uc010oag.2	-11880	ENSG00000171603	CLSTN1	calsyntenin 1
chr1	9906061	9911383	5323	*	3' UTR	1	9789079	9884550	95472	2	22883	uc010oag.2	-21511	ENSG00000171603	CLSTN1	calsyntenin 1
chr1	9906061	9911383	5323	*	3' UTR	1	9789079	9884550	95472	2	22883	uc010oag.2	-21511	ENSG00000171603	CLSTN1	calsyntenin 1
chr1	9940895	9948567	7673	*	5' UTR	1	9908334	9970316	61983	2	56998	uc001aqk.1	21749	ENSG00000178585	CTNNBIP1	catenin beta interacting protein 1
chr1	9940895	9948567	7673	*	5' UTR	1	9908334	9970316	61983	2	56998	uc001aqk.1	21749	ENSG00000178585	CTNNBIP1	catenin beta interacting protein 1
chr1	9940895	9948567	7673	*	5' UTR	1	9908334	9970316	61983	2	56998	uc001aqk.1	21749	ENSG00000178585	CTNNBIP1	catenin beta interacting protein 1
chr1	10030649	10036468	5820	*	5' UTR	1	10057255	10076078	18824	1	116362	uc001aqq.3	-20787	ENSG00000162444	RBP7	retinol binding protein 7
chr1	10030649	10036468	5820	*	5' UTR	1	10057255	10076078	18824	1	116362	uc001aqq.3	-20787	ENSG00000162444	RBP7	retinol binding protein 7
chr1	10043577	10047954	4378	*	3' UTR	1	10057255	10076078	18824	1	116362	uc001aqq.3	-9301	ENSG00000162444	RBP7	retinol binding protein 7
chr1	10055073	10062704	7632	*	Promoter (<=1kb)	1	10057255	10076078	18824	1	116362	uc001aqq.3	0	ENSG00000162444	RBP7	retinol binding protein 7
chr1	10191186	10196416	5231	*	Exon (uc001aqr.4/10277, exon 14 of 27)	1	10231014	10241296	10283	1	10277	uc001aqu.3	-34598	ENSG00000130939	UBE4B	ubiquitination factor E4B
chr1	10202321	10206386	4066	*	Exon (uc001aqr.4/10277, exon 17 of 27)	1	10231014	10241296	10283	1	10277	uc001aqu.3	-24628	ENSG00000130939	UBE4B	ubiquitination factor E4B
chr1	10208951	10212814	3864	*	Exon (uc001aqr.4/10277, exon 19 of 27)	1	10231014	10241296	10283	1	10277	uc001aqu.3	-18200	ENSG00000130939	UBE4B	ubiquitination factor E4B
chr1	10208951	10212814	3864	*	Exon (uc001aqr.4/10277, exon 19 of 27)	1	10231014	10241296	10283	1	10277	uc001aqu.3	-18200	ENSG00000130939	UBE4B	ubiquitination factor E4B
chr1	10251141	10255397	4257	*	Distal Intergenic	1	10270764	10334469	63706	1	23095	uc009vmt.3	-15367	ENSG00000054523	KIF1B	kinesin family member 1B
chr1	10395446	10405525	10080	*	Exon (uc001aqw.4/23095, exon 27 of 47)	1	10459085	10480201	21117	1	5226	uc001arc.3	-53560	ENSG00000142657	PGD	phosphogluconate dehydrogenase
chr1	10395446	10405525	10080	*	Exon (uc001aqw.4/23095, exon 27 of 47)	1	10459085	10480201	21117	1	5226	uc001arc.3	-53560	ENSG00000142657	PGD	phosphogluconate dehydrogenase
chr1	10418516	10434531	16016	*	Exon (uc001aqw.4/23095, exon 37 of 47)	1	10459085	10480201	21117	1	5226	uc001arc.3	-24554	ENSG00000142657	PGD	phosphogluconate dehydrogenase
chr1	10418516	10434531	16016	*	Exon (uc001aqw.4/23095, exon 37 of 47)	1	10459085	10480201	21117	1	5226	uc001arc.3	-24554	ENSG00000142657	PGD	phosphogluconate dehydrogenase
chr1	10418516	10434531	16016	*	Exon (uc001aqw.4/23095, exon 37 of 47)	1	10459085	10480201	21117	1	5226	uc001arc.3	-24554	ENSG00000142657	PGD	phosphogluconate dehydrogenase
chr1	10463997	10468503	4507	*	Exon (uc001arc.3/5226, exon 5 of 13)	1	10459085	10480201	21117	1	5226	uc010oak.2	4912	ENSG00000142657	PGD	phosphogluconate dehydrogenase
chr1	10463997	10468503	4507	*	Exon (uc001arc.3/5226, exon 5 of 13)	1	10459085	10480201	21117	1	5226	uc010oak.2	4912	ENSG00000142657	PGD	phosphogluconate dehydrogenase
chr1	10471021	10475154	4134	*	Exon (uc001arc.3/5226, exon 7 of 13)	1	10459085	10480201	21117	1	5226	uc010oak.2	11936	ENSG00000142657	PGD	phosphogluconate dehydrogenase
chr1	10471021	10475154	4134	*	Exon (uc001arc.3/5226, exon 7 of 13)	1	10459085	10480201	21117	1	5226	uc010oak.2	11936	ENSG00000142657	PGD	phosphogluconate dehydrogenase
chr1	10527558	10529690	2133	*	Exon (uc001arj.3/1676, exon 2 of 6)	1	10520603	10532613	12011	2	1676	uc001arj.3	2923	ENSG00000160049	DFFA	DNA fragmentation factor subunit alpha
chr1	10628295	10636435	8141	*	Intron (uc001arm.1/5195, intron 2 of 3)	1	10588312	10690815	102504	1	5195	uc009vmw.3	39983	ENSG00000142655	PEX14	peroxisomal biogenesis factor 14
chr1	10628295	10636435	8141	*	Intron (uc001arm.1/5195, intron 2 of 3)	1	10588312	10690815	102504	1	5195	uc009vmw.3	39983	ENSG00000142655	PEX14	peroxisomal biogenesis factor 14
chr1	10628295	10636435	8141	*	Intron (uc001arm.1/5195, intron 2 of 3)	1	10588312	10690815	102504	1	5195	uc009vmw.3	39983	ENSG00000142655	PEX14	peroxisomal biogenesis factor 14
chr1	10639401	10649749	10349	*	Intron (uc009vmu.1/5195, intron 3 of 4)	1	10588312	10690815	102504	1	5195	uc009vmw.3	51089	ENSG00000142655	PEX14	peroxisomal biogenesis factor 14
chr1	10639401	10649749	10349	*	Intron (uc009vmu.1/5195, intron 3 of 4)	1	10588312	10690815	102504	1	5195	uc009vmw.3	51089	ENSG00000142655	PEX14	peroxisomal biogenesis factor 14
chr1	10651388	10657775	6388	*	Intron (uc009vmu.1/5195, intron 3 of 4)	1	10588312	10690815	102504	1	5195	uc009vmw.3	63076	ENSG00000142655	PEX14	peroxisomal biogenesis factor 14
chr1	10651388	10657775	6388	*	Intron (uc009vmu.1/5195, intron 3 of 4)	1	10588312	10690815	102504	1	5195	uc009vmw.3	63076	ENSG00000142655	PEX14	peroxisomal biogenesis factor 14
chr1	10660911	10664778	3868	*	Intron (uc009vmu.1/5195, intron 3 of 4)	1	10718064	10721455	3392	2	54897	uc001arq.1	56677	ENSG00000130940	CASZ1	castor zinc finger 1
chr1	10660911	10664778	3868	*	Intron (uc009vmu.1/5195, intron 3 of 4)	1	10718064	10721455	3392	2	54897	uc001arq.1	56677	ENSG00000130940	CASZ1	castor zinc finger 1
chr1	10665597	10667666	2070	*	Intron (uc009vmu.1/5195, intron 3 of 4)	1	10718064	10721455	3392	2	54897	uc001arq.1	53789	ENSG00000130940	CASZ1	castor zinc finger 1
chr1	10665597	10667666	2070	*	Intron (uc009vmu.1/5195, intron 3 of 4)	1	10718064	10721455	3392	2	54897	uc001arq.1	53789	ENSG00000130940	CASZ1	castor zinc finger 1
chr1	10673105	10678541	5437	*	Exon (uc009vmu.1/5195, exon 4 of 5)	1	10718064	10721455	3392	2	54897	uc001arq.1	42914	ENSG00000130940	CASZ1	castor zinc finger 1
chr1	10673105	10678541	5437	*	Exon (uc009vmu.1/5195, exon 4 of 5)	1	10718064	10721455	3392	2	54897	uc001arq.1	42914	ENSG00000130940	CASZ1	castor zinc finger 1
chr1	10680313	10681910	1598	*	Intron (uc009vmu.1/5195, intron 4 of 4)	1	10718064	10721455	3392	2	54897	uc001arq.1	39545	ENSG00000130940	CASZ1	castor zinc finger 1
chr1	10685618	10689286	3669	*	Exon (uc001arn.3/5195, exon 8 of 9)	1	10718064	10721455	3392	2	54897	uc001arq.1	32169	ENSG00000130940	CASZ1	castor zinc finger 1
chr1	10685618	10689286	3669	*	Exon (uc001arn.3/5195, exon 8 of 9)	1	10718064	10721455	3392	2	54897	uc001arq.1	32169	ENSG00000130940	CASZ1	castor zinc finger 1
chr1	10695738	10698136	2399	*	3' UTR	1	10718064	10721455	3392	2	54897	uc001arq.1	23319	ENSG00000130940	CASZ1	castor zinc finger 1
chr1	10699698	10708964	9267	*	3' UTR	1	10718064	10721455	3392	2	54897	uc001arq.1	12491	ENSG00000130940	CASZ1	castor zinc finger 1
chr1	10699698	10708964	9267	*	3' UTR	1	10718064	10721455	3392	2	54897	uc001arq.1	12491	ENSG00000130940	CASZ1	castor zinc finger 1
chr1	10699698	10708964	9267	*	3' UTR	1	10718064	10721455	3392	2	54897	uc001arq.1	12491	ENSG00000130940	CASZ1	castor zinc finger 1
chr1	10713406	10728864	15459	*	Promoter (<=1kb)	1	10718064	10721455	3392	2	54897	uc001arq.1	0	ENSG00000130940	CASZ1	castor zinc finger 1
chr1	10713406	10728864	15459	*	Promoter (<=1kb)	1	10718064	10721455	3392	2	54897	uc001arq.1	0	ENSG00000130940	CASZ1	castor zinc finger 1
chr1	10713406	10728864	15459	*	Promoter (<=1kb)	1	10718064	10721455	3392	2	54897	uc001arq.1	0	ENSG00000130940	CASZ1	castor zinc finger 1
chr1	10730751	10739500	8750	*	Intron (uc001aro.4/54897, intron 4 of 20)	1	10718064	10721455	3392	2	54897	uc001arq.1	-9296	ENSG00000130940	CASZ1	castor zinc finger 1
chr1	10730751	10739500	8750	*	Intron (uc001aro.4/54897, intron 4 of 20)	1	10718064	10721455	3392	2	54897	uc001arq.1	-9296	ENSG00000130940	CASZ1	castor zinc finger 1
chr1	10744315	10769452	25138	*	Promoter (<=1kb)	1	10713041	10754507	41467	2	54897	uc009vmx.2	0	ENSG00000130940	CASZ1	castor zinc finger 1
chr1	10744315	10769452	25138	*	Promoter (<=1kb)	1	10713041	10754507	41467	2	54897	uc009vmx.2	0	ENSG00000130940	CASZ1	castor zinc finger 1
chr1	10744315	10769452	25138	*	Promoter (<=1kb)	1	10713041	10754507	41467	2	54897	uc009vmx.2	0	ENSG00000130940	CASZ1	castor zinc finger 1
chr1	10744315	10769452	25138	*	Promoter (<=1kb)	1	10713041	10754507	41467	2	54897	uc009vmx.2	0	ENSG00000130940	CASZ1	castor zinc finger 1
chr1	10744315	10769452	25138	*	Promoter (<=1kb)	1	10713041	10754507	41467	2	54897	uc009vmx.2	0	ENSG00000130940	CASZ1	castor zinc finger 1
chr1	10744315	10769452	25138	*	Promoter (<=1kb)	1	10713041	10754507	41467	2	54897	uc009vmx.2	0	ENSG00000130940	CASZ1	castor zinc finger 1
chr1	10812126	10815915	3790	*	Intron (uc001aro.4/54897, intron 2 of 20)	1	10696666	10856733	160068	2	54897	uc001aro.4	40818	ENSG00000130940	CASZ1	castor zinc finger 1
chr1	10812126	10815915	3790	*	Intron (uc001aro.4/54897, intron 2 of 20)	1	10696666	10856733	160068	2	54897	uc001aro.4	40818	ENSG00000130940	CASZ1	castor zinc finger 1
chr1	10812126	10815915	3790	*	Intron (uc001aro.4/54897, intron 2 of 20)	1	10696666	10856733	160068	2	54897	uc001aro.4	40818	ENSG00000130940	CASZ1	castor zinc finger 1
chr1	10830798	10834017	3220	*	Intron (uc001aro.4/54897, intron 1 of 20)	1	10696666	10856733	160068	2	54897	uc001aro.4	22716	ENSG00000130940	CASZ1	castor zinc finger 1
chr1	10835742	10841233	5492	*	Intron (uc001aro.4/54897, intron 1 of 20)	1	10696666	10856733	160068	2	54897	uc001aro.4	15500	ENSG00000130940	CASZ1	castor zinc finger 1
chr1	10835742	10841233	5492	*	Intron (uc001aro.4/54897, intron 1 of 20)	1	10696666	10856733	160068	2	54897	uc001aro.4	15500	ENSG00000130940	CASZ1	castor zinc finger 1
chr1	10856374	10863474	7101	*	Promoter (<=1kb)	1	10696666	10856733	160068	2	54897	uc001aro.4	0	ENSG00000130940	CASZ1	castor zinc finger 1
chr1	10856374	10863474	7101	*	Promoter (<=1kb)	1	10696666	10856733	160068	2	54897	uc001aro.4	0	ENSG00000130940	CASZ1	castor zinc finger 1
chr1	10856374	10863474	7101	*	Promoter (<=1kb)	1	10696666	10856733	160068	2	54897	uc001aro.4	0	ENSG00000130940	CASZ1	castor zinc finger 1
chr1	10897119	10904122	7004	*	Distal Intergenic	1	10707263	10856733	149471	2	54897	uc001arp.2	-40386	ENSG00000130940	CASZ1	castor zinc finger 1
chr1	10897119	10904122	7004	*	Distal Intergenic	1	10707263	10856733	149471	2	54897	uc001arp.2	-40386	ENSG00000130940	CASZ1	castor zinc finger 1
chr1	10909794	10913130	3337	*	Distal Intergenic	1	10707263	10856733	149471	2	54897	uc001arp.2	-53061	ENSG00000130940	CASZ1	castor zinc finger 1
chr1	10909794	10913130	3337	*	Distal Intergenic	1	10707263	10856733	149471	2	54897	uc001arp.2	-53061	ENSG00000130940	CASZ1	castor zinc finger 1
chr1	10936191	10949702	13512	*	Distal Intergenic	1	11006530	11024328	17799	2	148345	uc001arr.2	74626	ENSG00000175262	C1orf127	chromosome 1 open reading frame 127
chr1	10936191	10949702	13512	*	Distal Intergenic	1	11006530	11024328	17799	2	148345	uc001arr.2	74626	ENSG00000175262	C1orf127	chromosome 1 open reading frame 127
chr1	10936191	10949702	13512	*	Distal Intergenic	1	11006530	11024328	17799	2	148345	uc001arr.2	74626	ENSG00000175262	C1orf127	chromosome 1 open reading frame 127
chr1	10936191	10949702	13512	*	Distal Intergenic	1	11006530	11024328	17799	2	148345	uc001arr.2	74626	ENSG00000175262	C1orf127	chromosome 1 open reading frame 127
chr1	10973079	10977748	4670	*	Distal Intergenic	1	11006530	11024328	17799	2	148345	uc001arr.2	46580	ENSG00000175262	C1orf127	chromosome 1 open reading frame 127
chr1	11008515	11014093	5579	*	Exon (uc001arr.2/148345, exon 5 of 8)	1	11006530	11024328	17799	2	148345	uc001arr.2	10235	ENSG00000175262	C1orf127	chromosome 1 open reading frame 127
chr1	11008515	11014093	5579	*	Exon (uc001arr.2/148345, exon 5 of 8)	1	11006530	11024328	17799	2	148345	uc001arr.2	10235	ENSG00000175262	C1orf127	chromosome 1 open reading frame 127
chr1	11017671	11022627	4957	*	Promoter (1-2kb)	1	11006530	11024328	17799	2	148345	uc001arr.2	1701	ENSG00000175262	C1orf127	chromosome 1 open reading frame 127
chr1	11042453	11048387	5935	*	Promoter (<=1kb)	1	11006530	11042094	35565	2	148345	uc010oao.2	-359	ENSG00000175262	C1orf127	chromosome 1 open reading frame 127
chr1	11042453	11048387	5935	*	Promoter (<=1kb)	1	11006530	11042094	35565	2	148345	uc010oao.2	-359	ENSG00000175262	C1orf127	chromosome 1 open reading frame 127
chr1	11052679	11055387	2709	*	Distal Intergenic	1	11006530	11042094	35565	2	148345	uc010oao.2	-10585	ENSG00000175262	C1orf127	chromosome 1 open reading frame 127
chr1	11052679	11055387	2709	*	Distal Intergenic	1	11006530	11042094	35565	2	148345	uc010oao.2	-10585	ENSG00000175262	C1orf127	chromosome 1 open reading frame 127
chr1	11058371	11065486	7116	*	Distal Intergenic	1	11072679	11085549	12871	1	23435	uc001art.3	-7193	ENSG00000120948	TARDBP	TAR DNA binding protein
chr1	11058371	11065486	7116	*	Distal Intergenic	1	11072679	11085549	12871	1	23435	uc001art.3	-7193	ENSG00000120948	TARDBP	TAR DNA binding protein
chr1	11067335	11073185	5851	*	Promoter (<=1kb)	1	11072679	11085549	12871	1	23435	uc001art.3	0	ENSG00000120948	TARDBP	TAR DNA binding protein
chr1	11098527	11103169	4643	*	Exon (uc001aru.3/10747, exon 6 of 11)	1	11086580	11107296	20717	2	10747	uc001aru.3	4127	ENSG00000009724	MASP2	mannan binding lectin serine peptidase 2
chr1	11098527	11103169	4643	*	Exon (uc001aru.3/10747, exon 6 of 11)	1	11086580	11107296	20717	2	10747	uc001aru.3	4127	ENSG00000009724	MASP2	mannan binding lectin serine peptidase 2
chr1	11132779	11135517	2739	*	Exon (uc001asa.3/5394, exon 18 of 25)	1	11114649	11120091	5443	2	6723	uc001arz.1	-12688	ENSG00000116649	SRM	spermidine synthase
chr1	11132779	11135517	2739	*	Exon (uc001asa.3/5394, exon 18 of 25)	1	11114649	11120091	5443	2	6723	uc001arz.1	-12688	ENSG00000116649	SRM	spermidine synthase
chr1	11261394	11264407	3014	*	Intron (uc001asd.3/2475, intron 26 of 57)	1	11249346	11256038	6693	1	10218	uc001ase.4	12048	ENSG00000171819	ANGPTL7	angiopoietin like 7
chr1	11261394	11264407	3014	*	Intron (uc001asd.3/2475, intron 26 of 57)	1	11249346	11256038	6693	1	10218	uc001ase.4	12048	ENSG00000171819	ANGPTL7	angiopoietin like 7
chr1	11269277	11274849	5573	*	Exon (uc001asd.3/2475, exon 21 of 58)	1	11249346	11256038	6693	1	10218	uc001ase.4	19931	ENSG00000171819	ANGPTL7	angiopoietin like 7
chr1	11269277	11274849	5573	*	Exon (uc001asd.3/2475, exon 21 of 58)	1	11249346	11256038	6693	1	10218	uc001ase.4	19931	ENSG00000171819	ANGPTL7	angiopoietin like 7
chr1	11279836	11282785	2950	*	Intron (uc001asd.3/2475, intron 19 of 57)	1	11249346	11256038	6693	1	10218	uc001ase.4	30490	ENSG00000171819	ANGPTL7	angiopoietin like 7
chr1	11290852	11295330	4479	*	Exon (uc001asd.3/2475, exon 14 of 58)	1	11166588	11322608	156021	2	2475	uc001asd.3	27278	ENSG00000198793	MTOR	mechanistic target of rapamycin kinase
chr1	11318195	11325296	7102	*	Promoter (<=1kb)	1	11166588	11322608	156021	2	2475	uc001asd.3	0	ENSG00000198793	MTOR	mechanistic target of rapamycin kinase
chr1	11318195	11325296	7102	*	Promoter (<=1kb)	1	11166588	11322608	156021	2	2475	uc001asd.3	0	ENSG00000198793	MTOR	mechanistic target of rapamycin kinase
chr1	11332292	11337099	4808	*	Promoter (<=1kb)	1	11333255	11348491	15237	1	29914	uc001asg.3	0	ENSG00000120942	UBIAD1	UbiA prenyltransferase domain containing 1
chr1	11332292	11337099	4808	*	Promoter (<=1kb)	1	11333255	11348491	15237	1	29914	uc001asg.3	0	ENSG00000120942	UBIAD1	UbiA prenyltransferase domain containing 1
chr1	11357562	11365434	7873	*	Distal Intergenic	1	11333255	11348491	15237	1	29914	uc001asg.3	24307	ENSG00000120942	UBIAD1	UbiA prenyltransferase domain containing 1
chr1	11447783	11453373	5591	*	Distal Intergenic	1	11539295	11541938	2644	1	57540	uc009vmz.1	-85922	ENSG00000204624	DISP3	dispatched RND transporter family member 3
chr1	11447783	11453373	5591	*	Distal Intergenic	1	11539295	11541938	2644	1	57540	uc009vmz.1	-85922	ENSG00000204624	DISP3	dispatched RND transporter family member 3
chr1	11480111	11486445	6335	*	Distal Intergenic	1	11539295	11541938	2644	1	57540	uc009vmz.1	-52850	ENSG00000204624	DISP3	dispatched RND transporter family member 3
chr1	11480111	11486445	6335	*	Distal Intergenic	1	11539295	11541938	2644	1	57540	uc009vmz.1	-52850	ENSG00000204624	DISP3	dispatched RND transporter family member 3
chr1	11521616	11532341	10726	*	Distal Intergenic	1	11539295	11541938	2644	1	57540	uc009vmz.1	-6954	ENSG00000204624	DISP3	dispatched RND transporter family member 3
chr1	11521616	11532341	10726	*	Distal Intergenic	1	11539295	11541938	2644	1	57540	uc009vmz.1	-6954	ENSG00000204624	DISP3	dispatched RND transporter family member 3
chr1	11521616	11532341	10726	*	Distal Intergenic	1	11539295	11541938	2644	1	57540	uc009vmz.1	-6954	ENSG00000204624	DISP3	dispatched RND transporter family member 3
chr1	11521616	11532341	10726	*	Distal Intergenic	1	11539295	11541938	2644	1	57540	uc009vmz.1	-6954	ENSG00000204624	DISP3	dispatched RND transporter family member 3
chr1	11533300	11536721	3422	*	Distal Intergenic	1	11539295	11541938	2644	1	57540	uc009vmz.1	-2574	ENSG00000204624	DISP3	dispatched RND transporter family member 3
chr1	11533300	11536721	3422	*	Distal Intergenic	1	11539295	11541938	2644	1	57540	uc009vmz.1	-2574	ENSG00000204624	DISP3	dispatched RND transporter family member 3
chr1	11616781	11624440	7660	*	Distal Intergenic	1	11561047	11586928	25882	1	57540	uc001asi.1	55734	ENSG00000204624	DISP3	dispatched RND transporter family member 3
chr1	11616781	11624440	7660	*	Distal Intergenic	1	11561047	11586928	25882	1	57540	uc001asi.1	55734	ENSG00000204624	DISP3	dispatched RND transporter family member 3
chr1	11645414	11654823	9410	*	Distal Intergenic	1	11709144	11714401	5258	2	26232	uc009vnb.1	59578	ENSG00000116661	FBXO2	F-box protein 2
chr1	11645414	11654823	9410	*	Distal Intergenic	1	11709144	11714401	5258	2	26232	uc009vnb.1	59578	ENSG00000116661	FBXO2	F-box protein 2
chr1	11659464	11664347	4884	*	Distal Intergenic	1	11709144	11714401	5258	2	26232	uc009vnb.1	50054	ENSG00000116661	FBXO2	F-box protein 2
chr1	11666073	11669569	3497	*	Distal Intergenic	1	11709144	11714401	5258	2	26232	uc009vnb.1	44832	ENSG00000116661	FBXO2	F-box protein 2
chr1	11671224	11678209	6986	*	Distal Intergenic	1	11709144	11714401	5258	2	26232	uc009vnb.1	36192	ENSG00000116661	FBXO2	F-box protein 2
chr1	11671224	11678209	6986	*	Distal Intergenic	1	11709144	11714401	5258	2	26232	uc009vnb.1	36192	ENSG00000116661	FBXO2	F-box protein 2
chr1	11679883	11684185	4303	*	Distal Intergenic	1	11709144	11714401	5258	2	26232	uc009vnb.1	30216	ENSG00000116661	FBXO2	F-box protein 2
chr1	11679883	11684185	4303	*	Distal Intergenic	1	11709144	11714401	5258	2	26232	uc009vnb.1	30216	ENSG00000116661	FBXO2	F-box protein 2
chr1	11687284	11691499	4216	*	Distal Intergenic	1	11709144	11714401	5258	2	26232	uc009vnb.1	22902	ENSG00000116661	FBXO2	F-box protein 2
chr1	11687284	11691499	4216	*	Distal Intergenic	1	11709144	11714401	5258	2	26232	uc009vnb.1	22902	ENSG00000116661	FBXO2	F-box protein 2
chr1	11693040	11710582	17543	*	3' UTR	1	11709144	11714401	5258	2	26232	uc009vnb.1	3819	ENSG00000116661	FBXO2	F-box protein 2
chr1	11693040	11710582	17543	*	3' UTR	1	11709144	11714401	5258	2	26232	uc009vnb.1	3819	ENSG00000116661	FBXO2	F-box protein 2
chr1	11693040	11710582	17543	*	3' UTR	1	11709144	11714401	5258	2	26232	uc009vnb.1	3819	ENSG00000116661	FBXO2	F-box protein 2
chr1	11693040	11710582	17543	*	3' UTR	1	11709144	11714401	5258	2	26232	uc009vnb.1	3819	ENSG00000116661	FBXO2	F-box protein 2
chr1	11693040	11710582	17543	*	3' UTR	1	11709144	11714401	5258	2	26232	uc009vnb.1	3819	ENSG00000116661	FBXO2	F-box protein 2
chr1	11718127	11721432	3306	*	5' UTR	1	11724150	11734409	10260	1	26270	uc001aso.3	-2718	ENSG00000116663	FBXO6	F-box protein 6
chr1	11729193	11734190	4998	*	3' UTR	1	11724150	11734409	10260	1	26270	uc001aso.3	5043	ENSG00000116663	FBXO6	F-box protein 6
chr1	11729193	11734190	4998	*	3' UTR	1	11724150	11734409	10260	1	26270	uc001aso.3	5043	ENSG00000116663	FBXO6	F-box protein 6
chr1	11734737	11741206	6470	*	Promoter (<=1kb)	1	11734537	11741495	6959	2	10459	uc001asp.3	289	ENSG00000116670	MAD2L2	mitotic arrest deficient 2 like 2
chr1	11734737	11741206	6470	*	Promoter (<=1kb)	1	11734537	11741495	6959	2	10459	uc001asp.3	289	ENSG00000116670	MAD2L2	mitotic arrest deficient 2 like 2
chr1	11744577	11756420	11844	*	Promoter (<=1kb)	1	11734537	11751678	17142	2	10459	uc001asq.4	0	ENSG00000116670	MAD2L2	mitotic arrest deficient 2 like 2
chr1	11744577	11756420	11844	*	Promoter (<=1kb)	1	11734537	11751678	17142	2	10459	uc001asq.4	0	ENSG00000116670	MAD2L2	mitotic arrest deficient 2 like 2
chr1	11744577	11756420	11844	*	Promoter (<=1kb)	1	11734537	11751678	17142	2	10459	uc001asq.4	0	ENSG00000116670	MAD2L2	mitotic arrest deficient 2 like 2
chr1	11744577	11756420	11844	*	Promoter (<=1kb)	1	11734537	11751678	17142	2	10459	uc001asq.4	0	ENSG00000116670	MAD2L2	mitotic arrest deficient 2 like 2
chr1	11760434	11769775	9342	*	5' UTR	1	11751781	11780336	28556	1	374946	uc001asr.1	8653	ENSG00000162490	DRAXIN	dorsal inhibitory axon guidance protein
chr1	11760434	11769775	9342	*	5' UTR	1	11751781	11780336	28556	1	374946	uc001asr.1	8653	ENSG00000162490	DRAXIN	dorsal inhibitory axon guidance protein
chr1	11775411	11782748	7338	*	5' UTR	1	11796142	11810828	14687	1	57085	uc001ast.3	-13394	ENSG00000177674	AGTRAP	angiotensin II receptor associated protein
chr1	11775411	11782748	7338	*	5' UTR	1	11796142	11810828	14687	1	57085	uc001ast.3	-13394	ENSG00000177674	AGTRAP	angiotensin II receptor associated protein
chr1	11783626	11807981	24356	*	Promoter (<=1kb)	1	11796142	11810828	14687	1	57085	uc001ast.3	0	ENSG00000177674	AGTRAP	angiotensin II receptor associated protein
chr1	11783626	11807981	24356	*	Promoter (<=1kb)	1	11796142	11810828	14687	1	57085	uc001ast.3	0	ENSG00000177674	AGTRAP	angiotensin II receptor associated protein
chr1	11783626	11807981	24356	*	Promoter (<=1kb)	1	11796142	11810828	14687	1	57085	uc001ast.3	0	ENSG00000177674	AGTRAP	angiotensin II receptor associated protein
chr1	11783626	11807981	24356	*	Promoter (<=1kb)	1	11796142	11810828	14687	1	57085	uc001ast.3	0	ENSG00000177674	AGTRAP	angiotensin II receptor associated protein
chr1	11833410	11840025	6616	*	5' UTR	1	11845787	11856547	10761	2	4524	uc031plg.1	16522	ENSG00000177000	MTHFR	methylenetetrahydrofolate reductase
chr1	11833410	11840025	6616	*	5' UTR	1	11845787	11856547	10761	2	4524	uc031plg.1	16522	ENSG00000177000	MTHFR	methylenetetrahydrofolate reductase
chr1	11852562	11864457	11896	*	Promoter (<=1kb)	1	11845787	11856547	10761	2	4524	uc031plg.1	0	ENSG00000177000	MTHFR	methylenetetrahydrofolate reductase
chr1	11852562	11864457	11896	*	Promoter (<=1kb)	1	11845787	11856547	10761	2	4524	uc031plg.1	0	ENSG00000177000	MTHFR	methylenetetrahydrofolate reductase
chr1	11852562	11864457	11896	*	Promoter (<=1kb)	1	11845787	11856547	10761	2	4524	uc031plg.1	0	ENSG00000177000	MTHFR	methylenetetrahydrofolate reductase
chr1	11852562	11864457	11896	*	Promoter (<=1kb)	1	11845787	11856547	10761	2	4524	uc031plg.1	0	ENSG00000177000	MTHFR	methylenetetrahydrofolate reductase
chr1	11865021	11880570	15550	*	Promoter (<=1kb)	1	11866153	11876844	10692	1	1185	uc009vne.2	0	ENSG00000011021	CLCN6	chloride voltage-gated channel 6
chr1	11865021	11880570	15550	*	Promoter (<=1kb)	1	11866153	11876844	10692	1	1185	uc009vne.2	0	ENSG00000011021	CLCN6	chloride voltage-gated channel 6
chr1	11865021	11880570	15550	*	Promoter (<=1kb)	1	11866153	11876844	10692	1	1185	uc009vne.2	0	ENSG00000011021	CLCN6	chloride voltage-gated channel 6
chr1	11865021	11880570	15550	*	Promoter (<=1kb)	1	11866153	11876844	10692	1	1185	uc009vne.2	0	ENSG00000011021	CLCN6	chloride voltage-gated channel 6
chr1	11865021	11880570	15550	*	Promoter (<=1kb)	1	11866153	11876844	10692	1	1185	uc009vne.2	0	ENSG00000011021	CLCN6	chloride voltage-gated channel 6
chr1	11885152	11892367	7216	*	5' UTR	1	11900376	11907674	7299	1	100379251	uc010oav.1	-8009	NA	NPPA-AS1	NPPA antisense RNA 1
chr1	11885152	11892367	7216	*	5' UTR	1	11900376	11907674	7299	1	100379251	uc010oav.1	-8009	NA	NPPA-AS1	NPPA antisense RNA 1
chr1	11885152	11892367	7216	*	5' UTR	1	11900376	11907674	7299	1	100379251	uc010oav.1	-8009	NA	NPPA-AS1	NPPA antisense RNA 1
chr1	11885152	11892367	7216	*	5' UTR	1	11900376	11907674	7299	1	100379251	uc010oav.1	-8009	NA	NPPA-AS1	NPPA antisense RNA 1
chr1	11901065	11944390	43326	*	Promoter (<=1kb)	1	11905767	11907840	2074	2	4878	uc001ati.3	0	ENSG00000175206	NPPA	natriuretic peptide A
chr1	11901065	11944390	43326	*	Promoter (<=1kb)	1	11905767	11907840	2074	2	4878	uc001ati.3	0	ENSG00000175206	NPPA	natriuretic peptide A
chr1	11901065	11944390	43326	*	Promoter (<=1kb)	1	11905767	11907840	2074	2	4878	uc001ati.3	0	ENSG00000175206	NPPA	natriuretic peptide A
chr1	11901065	11944390	43326	*	Promoter (<=1kb)	1	11905767	11907840	2074	2	4878	uc001ati.3	0	ENSG00000175206	NPPA	natriuretic peptide A
chr1	11901065	11944390	43326	*	Promoter (<=1kb)	1	11905767	11907840	2074	2	4878	uc001ati.3	0	ENSG00000175206	NPPA	natriuretic peptide A
chr1	11901065	11944390	43326	*	Promoter (<=1kb)	1	11905767	11907840	2074	2	4878	uc001ati.3	0	ENSG00000175206	NPPA	natriuretic peptide A
chr1	11945913	11951220	5308	*	Distal Intergenic	1	11917521	11918992	1472	2	4879	uc001atj.3	-26921	ENSG00000120937	NPPB	natriuretic peptide B
chr1	11945913	11951220	5308	*	Distal Intergenic	1	11917521	11918992	1472	2	4879	uc001atj.3	-26921	ENSG00000120937	NPPB	natriuretic peptide B
chr1	11945913	11951220	5308	*	Distal Intergenic	1	11917521	11918992	1472	2	4879	uc001atj.3	-26921	ENSG00000120937	NPPB	natriuretic peptide B
chr1	11954188	11964324	10137	*	Distal Intergenic	1	11979645	11986485	6841	2	90231	uc001atk.3	22161	ENSG00000116685	KIAA2013	KIAA2013
chr1	11954188	11964324	10137	*	Distal Intergenic	1	11979645	11986485	6841	2	90231	uc001atk.3	22161	ENSG00000116685	KIAA2013	KIAA2013
chr1	11954188	11964324	10137	*	Distal Intergenic	1	11979645	11986485	6841	2	90231	uc001atk.3	22161	ENSG00000116685	KIAA2013	KIAA2013
chr1	11971296	11975998	4703	*	Distal Intergenic	1	11979645	11986485	6841	2	90231	uc001atk.3	10487	ENSG00000116685	KIAA2013	KIAA2013
chr1	11971296	11975998	4703	*	Distal Intergenic	1	11979645	11986485	6841	2	90231	uc001atk.3	10487	ENSG00000116685	KIAA2013	KIAA2013
chr1	11977603	11982848	5246	*	3' UTR	1	11979645	11986485	6841	2	90231	uc001atk.3	3637	ENSG00000116685	KIAA2013	KIAA2013
chr1	11977603	11982848	5246	*	3' UTR	1	11979645	11986485	6841	2	90231	uc001atk.3	3637	ENSG00000116685	KIAA2013	KIAA2013
chr1	11987895	11992893	4999	*	Promoter (1-2kb)	1	11982232	11986485	4254	2	90231	uc001atl.2	-1410	ENSG00000116685	KIAA2013	KIAA2013
chr1	11999976	12012918	12943	*	Exon (uc001atm.3/5351, exon 2 of 19)	1	11994724	12035599	40876	1	5351	uc010obb.2	5252	ENSG00000083444	PLOD1	procollagen-lysine,2-oxoglutarate 5-dioxygenase 1
chr1	11999976	12012918	12943	*	Exon (uc001atm.3/5351, exon 2 of 19)	1	11994724	12035599	40876	1	5351	uc010obb.2	5252	ENSG00000083444	PLOD1	procollagen-lysine,2-oxoglutarate 5-dioxygenase 1
chr1	11999976	12012918	12943	*	Exon (uc001atm.3/5351, exon 2 of 19)	1	11994724	12035599	40876	1	5351	uc010obb.2	5252	ENSG00000083444	PLOD1	procollagen-lysine,2-oxoglutarate 5-dioxygenase 1
chr1	11999976	12012918	12943	*	Exon (uc001atm.3/5351, exon 2 of 19)	1	11994724	12035599	40876	1	5351	uc010obb.2	5252	ENSG00000083444	PLOD1	procollagen-lysine,2-oxoglutarate 5-dioxygenase 1
chr1	12017434	12023048	5615	*	Exon (uc001atm.3/5351, exon 8 of 19)	1	12040238	12073572	33335	1	9927	uc001atn.4	-17190	ENSG00000116688	MFN2	mitofusin 2
chr1	12017434	12023048	5615	*	Exon (uc001atm.3/5351, exon 8 of 19)	1	12040238	12073572	33335	1	9927	uc001atn.4	-17190	ENSG00000116688	MFN2	mitofusin 2
chr1	12028375	12032464	4090	*	Exon (uc001atm.3/5351, exon 17 of 19)	1	12040238	12073572	33335	1	9927	uc001atn.4	-7774	ENSG00000116688	MFN2	mitofusin 2
chr1	12028375	12032464	4090	*	Exon (uc001atm.3/5351, exon 17 of 19)	1	12040238	12073572	33335	1	9927	uc001atn.4	-7774	ENSG00000116688	MFN2	mitofusin 2
chr1	12036428	12041027	4600	*	Promoter (<=1kb)	1	12040238	12073572	33335	1	9927	uc001atn.4	0	ENSG00000116688	MFN2	mitofusin 2
chr1	12036428	12041027	4600	*	Promoter (<=1kb)	1	12040238	12073572	33335	1	9927	uc001atn.4	0	ENSG00000116688	MFN2	mitofusin 2
chr1	12050733	12054139	3407	*	Exon (uc001atn.4/9927, exon 4 of 19)	1	12040238	12073572	33335	1	9927	uc009vni.3	10495	ENSG00000116688	MFN2	mitofusin 2
chr1	12050733	12054139	3407	*	Exon (uc001atn.4/9927, exon 4 of 19)	1	12040238	12073572	33335	1	9927	uc009vni.3	10495	ENSG00000116688	MFN2	mitofusin 2
chr1	12090825	12097197	6373	*	3' UTR	1	12079299	12092106	12808	1	60672	uc001ato.2	11526	ENSG00000116691	MIIP	migration and invasion inhibitory protein
chr1	12105840	12110917	5078	*	Distal Intergenic	1	12123434	12204264	80831	1	943	uc001atq.3	-12517	ENSG00000120949	TNFRSF8	TNF receptor superfamily member 8
chr1	12105840	12110917	5078	*	Distal Intergenic	1	12123434	12204264	80831	1	943	uc001atq.3	-12517	ENSG00000120949	TNFRSF8	TNF receptor superfamily member 8
chr1	12105840	12110917	5078	*	Distal Intergenic	1	12123434	12204264	80831	1	943	uc001atq.3	-12517	ENSG00000120949	TNFRSF8	TNF receptor superfamily member 8
chr1	12123168	12127523	4356	*	Promoter (<=1kb)	1	12123434	12204264	80831	1	943	uc001atq.3	0	ENSG00000120949	TNFRSF8	TNF receptor superfamily member 8
chr1	12131314	12136441	5128	*	Intron (uc001atq.3/943, intron 1 of 14)	1	12123434	12204264	80831	1	943	uc010obc.2	7880	ENSG00000120949	TNFRSF8	TNF receptor superfamily member 8
chr1	12131314	12136441	5128	*	Intron (uc001atq.3/943, intron 1 of 14)	1	12123434	12204264	80831	1	943	uc010obc.2	7880	ENSG00000120949	TNFRSF8	TNF receptor superfamily member 8
chr1	12137624	12144375	6752	*	Intron (uc001atq.3/943, intron 1 of 14)	1	12123434	12204264	80831	1	943	uc010obc.2	14190	ENSG00000120949	TNFRSF8	TNF receptor superfamily member 8
chr1	12137624	12144375	6752	*	Intron (uc001atq.3/943, intron 1 of 14)	1	12123434	12204264	80831	1	943	uc010obc.2	14190	ENSG00000120949	TNFRSF8	TNF receptor superfamily member 8
chr1	12150323	12154503	4181	*	Intron (uc001atq.3/943, intron 2 of 14)	1	12123434	12204264	80831	1	943	uc010obc.2	26889	ENSG00000120949	TNFRSF8	TNF receptor superfamily member 8
chr1	12150323	12154503	4181	*	Intron (uc001atq.3/943, intron 2 of 14)	1	12123434	12204264	80831	1	943	uc010obc.2	26889	ENSG00000120949	TNFRSF8	TNF receptor superfamily member 8
chr1	12159978	12167005	7028	*	5' UTR	1	12185958	12204264	18307	1	943	uc001atr.3	-18953	ENSG00000120949	TNFRSF8	TNF receptor superfamily member 8
chr1	12159978	12167005	7028	*	5' UTR	1	12185958	12204264	18307	1	943	uc001atr.3	-18953	ENSG00000120949	TNFRSF8	TNF receptor superfamily member 8
chr1	12169730	12172098	2369	*	Exon (uc001atq.3/943, exon 6 of 15)	1	12185958	12204264	18307	1	943	uc001atr.3	-13860	ENSG00000120949	TNFRSF8	TNF receptor superfamily member 8
chr1	12169730	12172098	2369	*	Exon (uc001atq.3/943, exon 6 of 15)	1	12185958	12204264	18307	1	943	uc001atr.3	-13860	ENSG00000120949	TNFRSF8	TNF receptor superfamily member 8
chr1	12178905	12195305	16401	*	Promoter (<=1kb)	1	12185958	12204264	18307	1	943	uc001atr.3	0	ENSG00000120949	TNFRSF8	TNF receptor superfamily member 8
chr1	12178905	12195305	16401	*	Promoter (<=1kb)	1	12185958	12204264	18307	1	943	uc001atr.3	0	ENSG00000120949	TNFRSF8	TNF receptor superfamily member 8
chr1	12178905	12195305	16401	*	Promoter (<=1kb)	1	12185958	12204264	18307	1	943	uc001atr.3	0	ENSG00000120949	TNFRSF8	TNF receptor superfamily member 8
chr1	12178905	12195305	16401	*	Promoter (<=1kb)	1	12185958	12204264	18307	1	943	uc001atr.3	0	ENSG00000120949	TNFRSF8	TNF receptor superfamily member 8
chr1	12178905	12195305	16401	*	Promoter (<=1kb)	1	12185958	12204264	18307	1	943	uc001atr.3	0	ENSG00000120949	TNFRSF8	TNF receptor superfamily member 8
chr1	12196095	12209617	13523	*	5' UTR	1	12185958	12204264	18307	1	943	uc001ats.3	10137	ENSG00000120949	TNFRSF8	TNF receptor superfamily member 8
chr1	12196095	12209617	13523	*	5' UTR	1	12185958	12204264	18307	1	943	uc001ats.3	10137	ENSG00000120949	TNFRSF8	TNF receptor superfamily member 8
chr1	12196095	12209617	13523	*	5' UTR	1	12185958	12204264	18307	1	943	uc001ats.3	10137	ENSG00000120949	TNFRSF8	TNF receptor superfamily member 8
chr1	12196095	12209617	13523	*	5' UTR	1	12185958	12204264	18307	1	943	uc001ats.3	10137	ENSG00000120949	TNFRSF8	TNF receptor superfamily member 8
chr1	12211293	12217632	6340	*	Distal Intergenic	1	12227060	12269277	42218	1	7133	uc001att.3	-9428	ENSG00000028137	TNFRSF1B	TNF receptor superfamily member 1B
chr1	12211293	12217632	6340	*	Distal Intergenic	1	12227060	12269277	42218	1	7133	uc001att.3	-9428	ENSG00000028137	TNFRSF1B	TNF receptor superfamily member 1B
chr1	12226641	12230025	3385	*	Promoter (<=1kb)	1	12227060	12269277	42218	1	7133	uc001att.3	0	ENSG00000028137	TNFRSF1B	TNF receptor superfamily member 1B
chr1	12226641	12230025	3385	*	Promoter (<=1kb)	1	12227060	12269277	42218	1	7133	uc001att.3	0	ENSG00000028137	TNFRSF1B	TNF receptor superfamily member 1B
chr1	12538258	12542759	4502	*	Intron (uc001atv.3/55187, intron 67 of 69)	1	12567300	12567451	152	1	677882	uc001atz.1	-24541	ENSG00000239149	SNORA59B	small nucleolar RNA, H/ACA box 59B
chr1	12538258	12542759	4502	*	Intron (uc001atv.3/55187, intron 67 of 69)	1	12567300	12567451	152	1	677882	uc001atz.1	-24541	ENSG00000239149	SNORA59B	small nucleolar RNA, H/ACA box 59B
chr1	12546020	12555615	9596	*	Intron (uc001atv.3/55187, intron 67 of 69)	1	12567300	12567451	152	1	677882	uc001atz.1	-11685	ENSG00000239149	SNORA59B	small nucleolar RNA, H/ACA box 59B
chr1	12546020	12555615	9596	*	Intron (uc001atv.3/55187, intron 67 of 69)	1	12567300	12567451	152	1	677882	uc001atz.1	-11685	ENSG00000239149	SNORA59B	small nucleolar RNA, H/ACA box 59B
chr1	12546020	12555615	9596	*	Intron (uc001atv.3/55187, intron 67 of 69)	1	12567300	12567451	152	1	677882	uc001atz.1	-11685	ENSG00000239149	SNORA59B	small nucleolar RNA, H/ACA box 59B
chr1	12563324	12569252	5929	*	Promoter (<=1kb)	1	12567300	12567451	152	1	677882	uc001atz.1	0	ENSG00000239149	SNORA59B	small nucleolar RNA, H/ACA box 59B
chr1	12563324	12569252	5929	*	Promoter (<=1kb)	1	12567300	12567451	152	1	677882	uc001atz.1	0	ENSG00000239149	SNORA59B	small nucleolar RNA, H/ACA box 59B
chr1	12571964	12581090	9127	*	3' UTR	1	12567300	12567451	152	1	677882	uc001atz.1	4664	ENSG00000239149	SNORA59B	small nucleolar RNA, H/ACA box 59B
chr1	12571964	12581090	9127	*	3' UTR	1	12567300	12567451	152	1	677882	uc001atz.1	4664	ENSG00000239149	SNORA59B	small nucleolar RNA, H/ACA box 59B
chr1	12584506	12606628	22123	*	Distal Intergenic	1	12567300	12567451	152	1	677882	uc001atz.1	17206	ENSG00000239149	SNORA59B	small nucleolar RNA, H/ACA box 59B
chr1	12584506	12606628	22123	*	Distal Intergenic	1	12567300	12567451	152	1	677882	uc001atz.1	17206	ENSG00000239149	SNORA59B	small nucleolar RNA, H/ACA box 59B
chr1	12584506	12606628	22123	*	Distal Intergenic	1	12567300	12567451	152	1	677882	uc001atz.1	17206	ENSG00000239149	SNORA59B	small nucleolar RNA, H/ACA box 59B
chr1	12584506	12606628	22123	*	Distal Intergenic	1	12567300	12567451	152	1	677882	uc001atz.1	17206	ENSG00000239149	SNORA59B	small nucleolar RNA, H/ACA box 59B
chr1	12584506	12606628	22123	*	Distal Intergenic	1	12567300	12567451	152	1	677882	uc001atz.1	17206	ENSG00000239149	SNORA59B	small nucleolar RNA, H/ACA box 59B
chr1	12613436	12622896	9461	*	Distal Intergenic	1	12640551	12656106	15556	2	9249	uc001aue.1	33210	ENSG00000162496	DHRS3	dehydrogenase/reductase 3
chr1	12613436	12622896	9461	*	Distal Intergenic	1	12640551	12656106	15556	2	9249	uc001aue.1	33210	ENSG00000162496	DHRS3	dehydrogenase/reductase 3
chr1	13603249	13606755	3507	*	Downstream (<1kb)	1	13607431	13611550	4120	2	391002	uc001auy.2	4795	ENSG00000182330	PRAMEF8	PRAME family member 8
chr1	15072900	15078162	5263	*	Intron (uc009vog.1/23254, intron 1 of 7)	1	14925213	15444544	519332	1	23254	uc001avm.4	147687	ENSG00000189337	KAZN	kazrin, periplakin interacting protein
chr1	15152395	15153926	1532	*	Intron (uc009vog.1/23254, intron 1 of 7)	1	15250625	15394651	144027	1	23254	uc001avo.2	-96699	ENSG00000189337	KAZN	kazrin, periplakin interacting protein
chr1	15152395	15153926	1532	*	Intron (uc009vog.1/23254, intron 1 of 7)	1	15250625	15394651	144027	1	23254	uc001avo.2	-96699	ENSG00000189337	KAZN	kazrin, periplakin interacting protein
chr1	15177624	15182472	4849	*	Intron (uc009vog.1/23254, intron 1 of 7)	1	15250625	15394651	144027	1	23254	uc001avo.2	-68153	ENSG00000189337	KAZN	kazrin, periplakin interacting protein
chr1	15177624	15182472	4849	*	Intron (uc009vog.1/23254, intron 1 of 7)	1	15250625	15394651	144027	1	23254	uc001avo.2	-68153	ENSG00000189337	KAZN	kazrin, periplakin interacting protein
chr1	15187779	15190712	2934	*	Intron (uc009vog.1/23254, intron 1 of 7)	1	15250625	15394651	144027	1	23254	uc001avo.2	-59913	ENSG00000189337	KAZN	kazrin, periplakin interacting protein
chr1	15283331	15286398	3068	*	Promoter (<=1kb)	1	15287180	15394651	107472	1	23254	uc001avr.2	-782	ENSG00000189337	KAZN	kazrin, periplakin interacting protein
chr1	15283331	15286398	3068	*	Promoter (<=1kb)	1	15287180	15394651	107472	1	23254	uc001avr.2	-782	ENSG00000189337	KAZN	kazrin, periplakin interacting protein
chr1	15336432	15340130	3699	*	Intron (uc009vog.1/23254, intron 2 of 7)	1	15287180	15394651	107472	1	23254	uc001avr.2	49252	ENSG00000189337	KAZN	kazrin, periplakin interacting protein
chr1	15336432	15340130	3699	*	Intron (uc009vog.1/23254, intron 2 of 7)	1	15287180	15394651	107472	1	23254	uc001avr.2	49252	ENSG00000189337	KAZN	kazrin, periplakin interacting protein
chr1	15348864	15351830	2967	*	Intron (uc009vog.1/23254, intron 2 of 7)	1	15287180	15394651	107472	1	23254	uc001avr.2	61684	ENSG00000189337	KAZN	kazrin, periplakin interacting protein
chr1	15353524	15358364	4841	*	Intron (uc009vog.1/23254, intron 2 of 7)	1	15287180	15394651	107472	1	23254	uc001avr.2	66344	ENSG00000189337	KAZN	kazrin, periplakin interacting protein
chr1	15353524	15358364	4841	*	Intron (uc009vog.1/23254, intron 2 of 7)	1	15287180	15394651	107472	1	23254	uc001avr.2	66344	ENSG00000189337	KAZN	kazrin, periplakin interacting protein
chr1	15381400	15386668	5269	*	Exon (uc009vog.1/23254, exon 5 of 8)	1	15427704	15444544	16841	1	23254	uc001avs.4	-41036	ENSG00000189337	KAZN	kazrin, periplakin interacting protein
chr1	15411136	15415104	3969	*	Intron (uc001avm.4/23254, intron 8 of 14)	1	15427704	15444544	16841	1	23254	uc001avs.4	-12600	ENSG00000189337	KAZN	kazrin, periplakin interacting protein
chr1	15411136	15415104	3969	*	Intron (uc001avm.4/23254, intron 8 of 14)	1	15427704	15444544	16841	1	23254	uc001avs.4	-12600	ENSG00000189337	KAZN	kazrin, periplakin interacting protein
chr1	15415787	15445843	30057	*	Promoter (<=1kb)	1	15427704	15444544	16841	1	23254	uc001avs.4	0	ENSG00000189337	KAZN	kazrin, periplakin interacting protein
chr1	15415787	15445843	30057	*	Promoter (<=1kb)	1	15427704	15444544	16841	1	23254	uc001avs.4	0	ENSG00000189337	KAZN	kazrin, periplakin interacting protein
chr1	15415787	15445843	30057	*	Promoter (<=1kb)	1	15427704	15444544	16841	1	23254	uc001avs.4	0	ENSG00000189337	KAZN	kazrin, periplakin interacting protein
chr1	15415787	15445843	30057	*	Promoter (<=1kb)	1	15427704	15444544	16841	1	23254	uc001avs.4	0	ENSG00000189337	KAZN	kazrin, periplakin interacting protein
chr1	15415787	15445843	30057	*	Promoter (<=1kb)	1	15427704	15444544	16841	1	23254	uc001avs.4	0	ENSG00000189337	KAZN	kazrin, periplakin interacting protein
chr1	15453785	15456758	2974	*	Intron (uc001avv.4/200197, intron 1 of 4)	1	15438311	15478960	40650	2	200197	uc001avv.4	22202	ENSG00000175147	TMEM51-AS1	TMEM51 antisense RNA 1
chr1	15458229	15468747	10519	*	Intron (uc001avv.4/200197, intron 1 of 4)	1	15438311	15478960	40650	2	200197	uc001avv.4	10213	ENSG00000175147	TMEM51-AS1	TMEM51 antisense RNA 1
chr1	15458229	15468747	10519	*	Intron (uc001avv.4/200197, intron 1 of 4)	1	15438311	15478960	40650	2	200197	uc001avv.4	10213	ENSG00000175147	TMEM51-AS1	TMEM51 antisense RNA 1
chr1	15458229	15468747	10519	*	Intron (uc001avv.4/200197, intron 1 of 4)	1	15438311	15478960	40650	2	200197	uc001avv.4	10213	ENSG00000175147	TMEM51-AS1	TMEM51 antisense RNA 1
chr1	15515840	15521795	5956	*	Intron (uc001avw.4/55092, intron 1 of 3)	1	15480229	15546974	66746	1	55092	uc001avy.3	35611	ENSG00000171729	TMEM51	transmembrane protein 51
chr1	15515840	15521795	5956	*	Intron (uc001avw.4/55092, intron 1 of 3)	1	15480229	15546974	66746	1	55092	uc001avy.3	35611	ENSG00000171729	TMEM51	transmembrane protein 51
chr1	15515840	15521795	5956	*	Intron (uc001avw.4/55092, intron 1 of 3)	1	15480229	15546974	66746	1	55092	uc001avy.3	35611	ENSG00000171729	TMEM51	transmembrane protein 51
chr1	15524931	15528363	3433	*	Intron (uc001avw.4/55092, intron 1 of 3)	1	15480229	15546974	66746	1	55092	uc001avy.3	44702	ENSG00000171729	TMEM51	transmembrane protein 51
chr1	15524931	15528363	3433	*	Intron (uc001avw.4/55092, intron 1 of 3)	1	15480229	15546974	66746	1	55092	uc001avy.3	44702	ENSG00000171729	TMEM51	transmembrane protein 51
chr1	15582641	15585614	2974	*	Intron (uc001awa.1/114827, intron 2 of 15)	1	15573768	15724622	150855	1	114827	uc001awb.2	8873	ENSG00000142621	FHAD1	forkhead associated phosphopeptide binding domain 1
chr1	15582641	15585614	2974	*	Intron (uc001awa.1/114827, intron 2 of 15)	1	15573768	15724622	150855	1	114827	uc001awb.2	8873	ENSG00000142621	FHAD1	forkhead associated phosphopeptide binding domain 1
chr1	15586276	15589477	3202	*	Intron (uc001awa.1/114827, intron 2 of 15)	1	15573768	15724622	150855	1	114827	uc001awb.2	12508	ENSG00000142621	FHAD1	forkhead associated phosphopeptide binding domain 1
chr1	15586276	15589477	3202	*	Intron (uc001awa.1/114827, intron 2 of 15)	1	15573768	15724622	150855	1	114827	uc001awb.2	12508	ENSG00000142621	FHAD1	forkhead associated phosphopeptide binding domain 1
chr1	15602631	15607565	4935	*	Intron (uc001awa.1/114827, intron 3 of 15)	1	15573768	15724622	150855	1	114827	uc001awb.2	28863	ENSG00000142621	FHAD1	forkhead associated phosphopeptide binding domain 1
chr1	15602631	15607565	4935	*	Intron (uc001awa.1/114827, intron 3 of 15)	1	15573768	15724622	150855	1	114827	uc001awb.2	28863	ENSG00000142621	FHAD1	forkhead associated phosphopeptide binding domain 1
chr1	15614592	15617380	2789	*	5' UTR	1	15573768	15724622	150855	1	114827	uc001awb.2	40824	ENSG00000142621	FHAD1	forkhead associated phosphopeptide binding domain 1
chr1	15614592	15617380	2789	*	5' UTR	1	15573768	15724622	150855	1	114827	uc001awb.2	40824	ENSG00000142621	FHAD1	forkhead associated phosphopeptide binding domain 1
chr1	15675468	15684297	8830	*	Promoter (<=1kb)	1	15684287	15690812	6526	1	114827	uc001awf.3	0	ENSG00000142621	FHAD1	forkhead associated phosphopeptide binding domain 1
chr1	15675468	15684297	8830	*	Promoter (<=1kb)	1	15684287	15690812	6526	1	114827	uc001awf.3	0	ENSG00000142621	FHAD1	forkhead associated phosphopeptide binding domain 1
chr1	15713379	15718683	5305	*	Exon (uc010obl.1/114827, exon 15 of 16)	1	15707197	15726778	19582	1	114827	uc001awg.3	6182	ENSG00000142621	FHAD1	forkhead associated phosphopeptide binding domain 1
chr1	15713379	15718683	5305	*	Exon (uc010obl.1/114827, exon 15 of 16)	1	15707197	15726778	19582	1	114827	uc001awg.3	6182	ENSG00000142621	FHAD1	forkhead associated phosphopeptide binding domain 1
chr1	15723983	15761539	37557	*	Promoter (<=1kb)	1	15736391	15756839	20449	1	79180	uc001awh.2	0	ENSG00000142634	EFHD2	EF-hand domain family member D2
chr1	15723983	15761539	37557	*	Promoter (<=1kb)	1	15736391	15756839	20449	1	79180	uc001awh.2	0	ENSG00000142634	EFHD2	EF-hand domain family member D2
chr1	15723983	15761539	37557	*	Promoter (<=1kb)	1	15736391	15756839	20449	1	79180	uc001awh.2	0	ENSG00000142634	EFHD2	EF-hand domain family member D2
chr1	15723983	15761539	37557	*	Promoter (<=1kb)	1	15736391	15756839	20449	1	79180	uc001awh.2	0	ENSG00000142634	EFHD2	EF-hand domain family member D2
chr1	15763619	15772724	9106	*	Promoter (<=1kb)	1	15764938	15773153	8216	1	11330	uc001awi.1	0	ENSG00000162438	CTRC	chymotrypsin C
chr1	15763619	15772724	9106	*	Promoter (<=1kb)	1	15764938	15773153	8216	1	11330	uc001awi.1	0	ENSG00000162438	CTRC	chymotrypsin C
chr1	15773844	15777288	3445	*	Distal Intergenic	1	15783223	15798586	15364	1	63036	uc001awk.3	-5935	ENSG00000142615	CELA2A	chymotrypsin like elastase 2A
chr1	15773844	15777288	3445	*	Distal Intergenic	1	15783223	15798586	15364	1	63036	uc001awk.3	-5935	ENSG00000142615	CELA2A	chymotrypsin like elastase 2A
chr1	15782218	15803224	21007	*	Promoter (<=1kb)	1	15802596	15817895	15300	1	51032	uc001awl.3	0	ENSG00000215704	CELA2B	chymotrypsin like elastase 2B
chr1	15782218	15803224	21007	*	Promoter (<=1kb)	1	15802596	15817895	15300	1	51032	uc001awl.3	0	ENSG00000215704	CELA2B	chymotrypsin like elastase 2B
chr1	15782218	15803224	21007	*	Promoter (<=1kb)	1	15802596	15817895	15300	1	51032	uc001awl.3	0	ENSG00000215704	CELA2B	chymotrypsin like elastase 2B
chr1	15782218	15803224	21007	*	Promoter (<=1kb)	1	15802596	15817895	15300	1	51032	uc001awl.3	0	ENSG00000215704	CELA2B	chymotrypsin like elastase 2B
chr1	15830897	15842286	11390	*	5' UTR	1	15817324	15850940	33617	2	842	uc001awm.2	8654	ENSG00000132906	CASP9	caspase 9
chr1	15830897	15842286	11390	*	5' UTR	1	15817324	15850940	33617	2	842	uc001awm.2	8654	ENSG00000132906	CASP9	caspase 9
chr1	15844304	15847679	3376	*	5' UTR	1	15817324	15850940	33617	2	842	uc001awm.2	3261	ENSG00000132906	CASP9	caspase 9
chr1	15844304	15847679	3376	*	5' UTR	1	15817324	15850940	33617	2	842	uc001awm.2	3261	ENSG00000132906	CASP9	caspase 9
chr1	15848471	15851199	2729	*	Promoter (<=1kb)	1	15817324	15850940	33617	2	842	uc001awm.2	0	ENSG00000132906	CASP9	caspase 9
chr1	15848471	15851199	2729	*	Promoter (<=1kb)	1	15817324	15850940	33617	2	842	uc001awm.2	0	ENSG00000132906	CASP9	caspase 9
chr1	15885256	15887376	2121	*	Promoter (<=1kb)	1	15886021	15918874	32854	1	23341	uc001awu.3	0	ENSG00000116138	DNAJC16	DnaJ heat shock protein family (Hsp40) member C16
chr1	15935982	15951307	15326	*	Promoter (<=1kb)	1	15943953	15960796	16844	1	84301	uc001aww.3	0	ENSG00000197312	DDI2	DNA damage inducible 1 homolog 2
chr1	15935982	15951307	15326	*	Promoter (<=1kb)	1	15943953	15960796	16844	1	84301	uc001aww.3	0	ENSG00000197312	DDI2	DNA damage inducible 1 homolog 2
chr1	15935982	15951307	15326	*	Promoter (<=1kb)	1	15943953	15960796	16844	1	84301	uc001aww.3	0	ENSG00000197312	DDI2	DNA damage inducible 1 homolog 2
chr1	15935982	15951307	15326	*	Promoter (<=1kb)	1	15943953	15960796	16844	1	84301	uc001aww.3	0	ENSG00000197312	DDI2	DNA damage inducible 1 homolog 2
chr1	15935982	15951307	15326	*	Promoter (<=1kb)	1	15943953	15960796	16844	1	84301	uc001aww.3	0	ENSG00000197312	DDI2	DNA damage inducible 1 homolog 2
chr1	15983408	16033974	50567	*	Promoter (<=1kb)	1	16010827	16061264	50438	1	23207	uc010obo.2	0	ENSG00000116786	PLEKHM2	pleckstrin homology and RUN domain containing M2
chr1	15983408	16033974	50567	*	Promoter (<=1kb)	1	16010827	16061264	50438	1	23207	uc010obo.2	0	ENSG00000116786	PLEKHM2	pleckstrin homology and RUN domain containing M2
chr1	15983408	16033974	50567	*	Promoter (<=1kb)	1	16010827	16061264	50438	1	23207	uc010obo.2	0	ENSG00000116786	PLEKHM2	pleckstrin homology and RUN domain containing M2
chr1	15983408	16033974	50567	*	Promoter (<=1kb)	1	16010827	16061264	50438	1	23207	uc010obo.2	0	ENSG00000116786	PLEKHM2	pleckstrin homology and RUN domain containing M2
chr1	15983408	16033974	50567	*	Promoter (<=1kb)	1	16010827	16061264	50438	1	23207	uc010obo.2	0	ENSG00000116786	PLEKHM2	pleckstrin homology and RUN domain containing M2
chr1	15983408	16033974	50567	*	Promoter (<=1kb)	1	16010827	16061264	50438	1	23207	uc010obo.2	0	ENSG00000116786	PLEKHM2	pleckstrin homology and RUN domain containing M2
chr1	16034556	16103262	68707	*	Promoter (<=1kb)	1	16062809	16067884	5076	1	284723	uc001axb.1	0	ENSG00000162461	SLC25A34	solute carrier family 25 member 34
chr1	16034556	16103262	68707	*	Promoter (<=1kb)	1	16062809	16067884	5076	1	284723	uc001axb.1	0	ENSG00000162461	SLC25A34	solute carrier family 25 member 34
chr1	16034556	16103262	68707	*	Promoter (<=1kb)	1	16062809	16067884	5076	1	284723	uc001axb.1	0	ENSG00000162461	SLC25A34	solute carrier family 25 member 34
chr1	16034556	16103262	68707	*	Promoter (<=1kb)	1	16062809	16067884	5076	1	284723	uc001axb.1	0	ENSG00000162461	SLC25A34	solute carrier family 25 member 34
chr1	16034556	16103262	68707	*	Promoter (<=1kb)	1	16062809	16067884	5076	1	284723	uc001axb.1	0	ENSG00000162461	SLC25A34	solute carrier family 25 member 34
chr1	16034556	16103262	68707	*	Promoter (<=1kb)	1	16062809	16067884	5076	1	284723	uc001axb.1	0	ENSG00000162461	SLC25A34	solute carrier family 25 member 34
chr1	16108213	16124139	15927	*	3' UTR	1	16133657	16134194	538	2	440567	uc009vol.1	10055	ENSG00000233954	UQCRHL	ubiquinol-cytochrome c reductase hinge protein like
chr1	16108213	16124139	15927	*	3' UTR	1	16133657	16134194	538	2	440567	uc009vol.1	10055	ENSG00000233954	UQCRHL	ubiquinol-cytochrome c reductase hinge protein like
chr1	16125437	16191273	65837	*	Promoter (<=1kb)	1	16174359	16266950	92592	1	23013	uc001axk.1	0	ENSG00000065526	SPEN	spen family transcriptional repressor
chr1	16125437	16191273	65837	*	Promoter (<=1kb)	1	16174359	16266950	92592	1	23013	uc001axk.1	0	ENSG00000065526	SPEN	spen family transcriptional repressor
chr1	16125437	16191273	65837	*	Promoter (<=1kb)	1	16174359	16266950	92592	1	23013	uc001axk.1	0	ENSG00000065526	SPEN	spen family transcriptional repressor
chr1	16125437	16191273	65837	*	Promoter (<=1kb)	1	16174359	16266950	92592	1	23013	uc001axk.1	0	ENSG00000065526	SPEN	spen family transcriptional repressor
chr1	16197815	16221614	23800	*	Promoter (<=1kb)	1	16200610	16266950	66341	1	23013	uc010obp.1	0	ENSG00000065526	SPEN	spen family transcriptional repressor
chr1	16197815	16221614	23800	*	Promoter (<=1kb)	1	16200610	16266950	66341	1	23013	uc010obp.1	0	ENSG00000065526	SPEN	spen family transcriptional repressor
chr1	16197815	16221614	23800	*	Promoter (<=1kb)	1	16200610	16266950	66341	1	23013	uc010obp.1	0	ENSG00000065526	SPEN	spen family transcriptional repressor
chr1	16225756	16239252	13497	*	Exon (uc001axk.1/23013, exon 4 of 15)	1	16200610	16266950	66341	1	23013	uc010obp.1	25146	ENSG00000065526	SPEN	spen family transcriptional repressor
chr1	16225756	16239252	13497	*	Exon (uc001axk.1/23013, exon 4 of 15)	1	16200610	16266950	66341	1	23013	uc010obp.1	25146	ENSG00000065526	SPEN	spen family transcriptional repressor
chr1	16225756	16239252	13497	*	Exon (uc001axk.1/23013, exon 4 of 15)	1	16200610	16266950	66341	1	23013	uc010obp.1	25146	ENSG00000065526	SPEN	spen family transcriptional repressor
chr1	16241210	16248269	7060	*	Exon (uc001axk.1/23013, exon 6 of 15)	1	16200610	16266950	66341	1	23013	uc010obp.1	40600	ENSG00000065526	SPEN	spen family transcriptional repressor
chr1	16241210	16248269	7060	*	Exon (uc001axk.1/23013, exon 6 of 15)	1	16200610	16266950	66341	1	23013	uc010obp.1	40600	ENSG00000065526	SPEN	spen family transcriptional repressor
chr1	16351378	16354040	2663	*	Promoter (<=1kb)	1	16355007	16357169	2163	1	1187	uc010obx.1	-967	ENSG00000186510	CLCNKA	chloride voltage-gated channel Ka
chr1	16351378	16354040	2663	*	Promoter (<=1kb)	1	16355007	16357169	2163	1	1187	uc010obx.1	-967	ENSG00000186510	CLCNKA	chloride voltage-gated channel Ka
chr1	16366133	16369812	3680	*	Promoter (<=1kb)	1	16370231	16383821	13591	1	1188	uc001axx.5	-419	ENSG00000184908	CLCNKB	chloride voltage-gated channel Kb
chr1	16366133	16369812	3680	*	Promoter (<=1kb)	1	16370231	16383821	13591	1	1188	uc001axx.5	-419	ENSG00000184908	CLCNKB	chloride voltage-gated channel Kb
chr1	16375078	16380275	5198	*	Promoter (<=1kb)	1	16375257	16383821	8565	1	1188	uc001axy.5	0	ENSG00000184908	CLCNKB	chloride voltage-gated channel Kb
chr1	16375078	16380275	5198	*	Promoter (<=1kb)	1	16375257	16383821	8565	1	1188	uc001axy.5	0	ENSG00000184908	CLCNKB	chloride voltage-gated channel Kb
chr1	16385003	16389187	4185	*	Exon (uc001axz.4/348487, exon 3 of 7)	1	16375257	16383821	8565	1	1188	uc001axy.5	9746	ENSG00000184908	CLCNKB	chloride voltage-gated channel Kb
chr1	16385003	16389187	4185	*	Exon (uc001axz.4/348487, exon 3 of 7)	1	16375257	16383821	8565	1	1188	uc001axy.5	9746	ENSG00000184908	CLCNKB	chloride voltage-gated channel Kb
chr1	16395481	16425816	30336	*	Promoter (<=1kb)	1	16384264	16400127	15864	2	348487	uc001axz.4	0	ENSG00000185519	FAM131C	family with sequence similarity 131 member C
chr1	16395481	16425816	30336	*	Promoter (<=1kb)	1	16384264	16400127	15864	2	348487	uc001axz.4	0	ENSG00000185519	FAM131C	family with sequence similarity 131 member C
chr1	16395481	16425816	30336	*	Promoter (<=1kb)	1	16384264	16400127	15864	2	348487	uc001axz.4	0	ENSG00000185519	FAM131C	family with sequence similarity 131 member C
chr1	16395481	16425816	30336	*	Promoter (<=1kb)	1	16384264	16400127	15864	2	348487	uc001axz.4	0	ENSG00000185519	FAM131C	family with sequence similarity 131 member C
chr1	16395481	16425816	30336	*	Promoter (<=1kb)	1	16384264	16400127	15864	2	348487	uc001axz.4	0	ENSG00000185519	FAM131C	family with sequence similarity 131 member C
chr1	16395481	16425816	30336	*	Promoter (<=1kb)	1	16384264	16400127	15864	2	348487	uc001axz.4	0	ENSG00000185519	FAM131C	family with sequence similarity 131 member C
chr1	16429964	16434804	4841	*	Distal Intergenic	1	16384264	16400127	15864	2	348487	uc001axz.4	-29837	ENSG00000185519	FAM131C	family with sequence similarity 131 member C
chr1	16436211	16447338	11128	*	Distal Intergenic	1	16450832	16482582	31751	2	1969	uc001aya.2	35244	ENSG00000142627	EPHA2	EPH receptor A2
chr1	16436211	16447338	11128	*	Distal Intergenic	1	16450832	16482582	31751	2	1969	uc001aya.2	35244	ENSG00000142627	EPHA2	EPH receptor A2
chr1	16436211	16447338	11128	*	Distal Intergenic	1	16450832	16482582	31751	2	1969	uc001aya.2	35244	ENSG00000142627	EPHA2	EPH receptor A2
chr1	16436211	16447338	11128	*	Distal Intergenic	1	16450832	16482582	31751	2	1969	uc001aya.2	35244	ENSG00000142627	EPHA2	EPH receptor A2
chr1	16475262	16477646	2385	*	Exon (uc001aya.2/1969, exon 2 of 17)	1	16450832	16482582	31751	2	1969	uc001aya.2	4936	ENSG00000142627	EPHA2	EPH receptor A2
chr1	16484148	16487351	3204	*	Promoter (1-2kb)	1	16462084	16482582	20499	2	1969	uc010oca.2	-1566	ENSG00000142627	EPHA2	EPH receptor A2
chr1	16484148	16487351	3204	*	Promoter (1-2kb)	1	16462084	16482582	20499	2	1969	uc010oca.2	-1566	ENSG00000142627	EPHA2	EPH receptor A2
chr1	16488125	16498864	10740	*	Distal Intergenic	1	16462084	16482582	20499	2	1969	uc010oca.2	-5543	ENSG00000142627	EPHA2	EPH receptor A2
chr1	16488125	16498864	10740	*	Distal Intergenic	1	16462084	16482582	20499	2	1969	uc010oca.2	-5543	ENSG00000142627	EPHA2	EPH receptor A2
chr1	16488125	16498864	10740	*	Distal Intergenic	1	16462084	16482582	20499	2	1969	uc010oca.2	-5543	ENSG00000142627	EPHA2	EPH receptor A2
chr1	16488125	16498864	10740	*	Distal Intergenic	1	16462084	16482582	20499	2	1969	uc010oca.2	-5543	ENSG00000142627	EPHA2	EPH receptor A2
chr1	16499418	16502024	2607	*	Distal Intergenic	1	16462084	16482582	20499	2	1969	uc010oca.2	-16836	ENSG00000142627	EPHA2	EPH receptor A2
chr1	16499418	16502024	2607	*	Distal Intergenic	1	16462084	16482582	20499	2	1969	uc010oca.2	-16836	ENSG00000142627	EPHA2	EPH receptor A2
chr1	16512046	16518101	6056	*	Distal Intergenic	1	16524599	16533705	9107	2	128272	uc009voo.2	15604	ENSG00000142632	ARHGEF19	Rho guanine nucleotide exchange factor 19
chr1	16512046	16518101	6056	*	Distal Intergenic	1	16524599	16533705	9107	2	128272	uc009voo.2	15604	ENSG00000142632	ARHGEF19	Rho guanine nucleotide exchange factor 19
chr1	16532564	16536435	3872	*	Promoter (<=1kb)	1	16524599	16533705	9107	2	128272	uc009voo.2	0	ENSG00000142632	ARHGEF19	Rho guanine nucleotide exchange factor 19
chr1	16532564	16536435	3872	*	Promoter (<=1kb)	1	16524599	16533705	9107	2	128272	uc009voo.2	0	ENSG00000142632	ARHGEF19	Rho guanine nucleotide exchange factor 19
chr1	16543424	16546609	3186	*	Distal Intergenic	1	16524599	16539104	14506	2	128272	uc001ayc.1	-4320	ENSG00000142632	ARHGEF19	Rho guanine nucleotide exchange factor 19
chr1	16543424	16546609	3186	*	Distal Intergenic	1	16524599	16539104	14506	2	128272	uc001ayc.1	-4320	ENSG00000142632	ARHGEF19	Rho guanine nucleotide exchange factor 19
chr1	16552799	16559118	6320	*	3' UTR	1	16558182	16563659	5478	2	79363	uc001ayd.3	4541	ENSG00000132881	CPLANE2	ciliogenesis and planar polarity effector 2
chr1	16552799	16559118	6320	*	3' UTR	1	16558182	16563659	5478	2	79363	uc001ayd.3	4541	ENSG00000132881	CPLANE2	ciliogenesis and planar polarity effector 2
chr1	16552799	16559118	6320	*	3' UTR	1	16558182	16563659	5478	2	79363	uc001ayd.3	4541	ENSG00000132881	CPLANE2	ciliogenesis and planar polarity effector 2
chr1	16562708	16570962	8255	*	Promoter (<=1kb)	1	16558182	16563659	5478	2	79363	uc001ayd.3	0	ENSG00000132881	CPLANE2	ciliogenesis and planar polarity effector 2
chr1	16562708	16570962	8255	*	Promoter (<=1kb)	1	16558182	16563659	5478	2	79363	uc001ayd.3	0	ENSG00000132881	CPLANE2	ciliogenesis and planar polarity effector 2
chr1	16573904	16583160	9257	*	3' UTR	1	16558182	16563659	5478	2	79363	uc001ayd.3	-10245	ENSG00000132881	CPLANE2	ciliogenesis and planar polarity effector 2
chr1	16573904	16583160	9257	*	3' UTR	1	16558182	16563659	5478	2	79363	uc001ayd.3	-10245	ENSG00000132881	CPLANE2	ciliogenesis and planar polarity effector 2
chr1	16573904	16583160	9257	*	3' UTR	1	16558182	16563659	5478	2	79363	uc001ayd.3	-10245	ENSG00000132881	CPLANE2	ciliogenesis and planar polarity effector 2
chr1	16573904	16583160	9257	*	3' UTR	1	16558182	16563659	5478	2	79363	uc001ayd.3	-10245	ENSG00000132881	CPLANE2	ciliogenesis and planar polarity effector 2
chr1	16585314	16590354	5041	*	Intron (uc001ayf.3/54455, intron 5 of 10)	1	16558182	16563659	5478	2	79363	uc001ayd.3	-21655	ENSG00000132881	CPLANE2	ciliogenesis and planar polarity effector 2
chr1	16585314	16590354	5041	*	Intron (uc001ayf.3/54455, intron 5 of 10)	1	16558182	16563659	5478	2	79363	uc001ayd.3	-21655	ENSG00000132881	CPLANE2	ciliogenesis and planar polarity effector 2
chr1	16591945	16596059	4115	*	Intron (uc001ayf.3/54455, intron 5 of 10)	1	16558182	16563659	5478	2	79363	uc001ayd.3	-28286	ENSG00000132881	CPLANE2	ciliogenesis and planar polarity effector 2
chr1	16591945	16596059	4115	*	Intron (uc001ayf.3/54455, intron 5 of 10)	1	16558182	16563659	5478	2	79363	uc001ayd.3	-28286	ENSG00000132881	CPLANE2	ciliogenesis and planar polarity effector 2
chr1	16601939	16609488	7550	*	Intron (uc001ayf.3/54455, intron 5 of 10)	1	16618820	16641930	23111	2	54455	uc001ayh.3	32442	ENSG00000037637	FBXO42	F-box protein 42
chr1	16601939	16609488	7550	*	Intron (uc001ayf.3/54455, intron 5 of 10)	1	16618820	16641930	23111	2	54455	uc001ayh.3	32442	ENSG00000037637	FBXO42	F-box protein 42
chr1	16601939	16609488	7550	*	Intron (uc001ayf.3/54455, intron 5 of 10)	1	16618820	16641930	23111	2	54455	uc001ayh.3	32442	ENSG00000037637	FBXO42	F-box protein 42
chr1	16610369	16640144	29776	*	Promoter (1-2kb)	1	16618820	16641930	23111	2	54455	uc001ayh.3	1786	ENSG00000037637	FBXO42	F-box protein 42
chr1	16610369	16640144	29776	*	Promoter (1-2kb)	1	16618820	16641930	23111	2	54455	uc001ayh.3	1786	ENSG00000037637	FBXO42	F-box protein 42
chr1	16610369	16640144	29776	*	Promoter (1-2kb)	1	16618820	16641930	23111	2	54455	uc001ayh.3	1786	ENSG00000037637	FBXO42	F-box protein 42
chr1	16610369	16640144	29776	*	Promoter (1-2kb)	1	16618820	16641930	23111	2	54455	uc001ayh.3	1786	ENSG00000037637	FBXO42	F-box protein 42
chr1	16610369	16640144	29776	*	Promoter (1-2kb)	1	16618820	16641930	23111	2	54455	uc001ayh.3	1786	ENSG00000037637	FBXO42	F-box protein 42
chr1	16640792	16650300	9509	*	Promoter (<=1kb)	1	16576559	16643088	66530	2	54455	uc001ayf.3	0	ENSG00000037637	FBXO42	F-box protein 42
chr1	16640792	16650300	9509	*	Promoter (<=1kb)	1	16576559	16643088	66530	2	54455	uc001ayf.3	0	ENSG00000037637	FBXO42	F-box protein 42
chr1	16656111	16659555	3445	*	Intron (uc001ayg.3/54455, intron 1 of 9)	1	16576559	16643088	66530	2	54455	uc001ayf.3	-13023	ENSG00000037637	FBXO42	F-box protein 42
chr1	16664456	16674347	9892	*	Intron (uc001ayg.3/54455, intron 1 of 9)	1	16576559	16678948	102390	2	54455	uc001ayg.3	4601	ENSG00000037637	FBXO42	F-box protein 42
chr1	16664456	16674347	9892	*	Intron (uc001ayg.3/54455, intron 1 of 9)	1	16576559	16678948	102390	2	54455	uc001ayg.3	4601	ENSG00000037637	FBXO42	F-box protein 42
chr1	16664456	16674347	9892	*	Intron (uc001ayg.3/54455, intron 1 of 9)	1	16576559	16678948	102390	2	54455	uc001ayg.3	4601	ENSG00000037637	FBXO42	F-box protein 42
chr1	16664456	16674347	9892	*	Intron (uc001ayg.3/54455, intron 1 of 9)	1	16576559	16678948	102390	2	54455	uc001ayg.3	4601	ENSG00000037637	FBXO42	F-box protein 42
chr1	16679354	16683045	3692	*	Promoter (<=1kb)	1	16576559	16678948	102390	2	54455	uc001ayg.3	-406	ENSG00000037637	FBXO42	F-box protein 42
chr1	16684916	16692517	7602	*	Promoter (1-2kb)	1	16693525	16722607	29083	1	26099	uc010ocb.2	-1008	ENSG00000055070	SZRD1	SUZ RNA binding domain containing 1
chr1	16684916	16692517	7602	*	Promoter (1-2kb)	1	16693525	16722607	29083	1	26099	uc010ocb.2	-1008	ENSG00000055070	SZRD1	SUZ RNA binding domain containing 1
chr1	16693692	16702341	8650	*	Promoter (<=1kb)	1	16693525	16724643	31119	1	26099	uc031plh.1	167	ENSG00000055070	SZRD1	SUZ RNA binding domain containing 1
chr1	16693692	16702341	8650	*	Promoter (<=1kb)	1	16693525	16724643	31119	1	26099	uc031plh.1	167	ENSG00000055070	SZRD1	SUZ RNA binding domain containing 1
chr1	16702875	16723423	20549	*	3' UTR	1	16693525	16724643	31119	1	26099	uc031plh.1	9350	ENSG00000055070	SZRD1	SUZ RNA binding domain containing 1
chr1	16702875	16723423	20549	*	3' UTR	1	16693525	16724643	31119	1	26099	uc031plh.1	9350	ENSG00000055070	SZRD1	SUZ RNA binding domain containing 1
chr1	16702875	16723423	20549	*	3' UTR	1	16693525	16724643	31119	1	26099	uc031plh.1	9350	ENSG00000055070	SZRD1	SUZ RNA binding domain containing 1
chr1	16727062	16729951	2890	*	Exon (uc001ayl.1/374955, exon 13 of 17)	1	16693525	16724643	31119	1	26099	uc031plh.1	33537	ENSG00000055070	SZRD1	SUZ RNA binding domain containing 1
chr1	16727062	16729951	2890	*	Exon (uc001ayl.1/374955, exon 13 of 17)	1	16693525	16724643	31119	1	26099	uc031plh.1	33537	ENSG00000055070	SZRD1	SUZ RNA binding domain containing 1
chr1	16732259	16743010	10752	*	5' UTR	1	16722176	16763919	41744	2	374955	uc001ayl.1	20909	ENSG00000187144	SPATA21	spermatogenesis associated 21
chr1	16732259	16743010	10752	*	5' UTR	1	16722176	16763919	41744	2	374955	uc001ayl.1	20909	ENSG00000187144	SPATA21	spermatogenesis associated 21
chr1	16732259	16743010	10752	*	5' UTR	1	16722176	16763919	41744	2	374955	uc001ayl.1	20909	ENSG00000187144	SPATA21	spermatogenesis associated 21
chr1	16756939	16762062	5124	*	Promoter (1-2kb)	1	16722176	16763919	41744	2	374955	uc001ayl.1	1857	ENSG00000187144	SPATA21	spermatogenesis associated 21
chr1	16756939	16762062	5124	*	Promoter (1-2kb)	1	16722176	16763919	41744	2	374955	uc001ayl.1	1857	ENSG00000187144	SPATA21	spermatogenesis associated 21
chr1	16771144	16778750	7607	*	Exon (uc001ayo.3/55707, exon 3 of 8)	1	16782290	16786584	4295	1	55707	uc021ogo.1	-3540	ENSG00000157191	NECAP2	NECAP endocytosis associated 2
chr1	16771144	16778750	7607	*	Exon (uc001ayo.3/55707, exon 3 of 8)	1	16782290	16786584	4295	1	55707	uc021ogo.1	-3540	ENSG00000157191	NECAP2	NECAP endocytosis associated 2
chr1	16867002	16877088	10087	*	Promoter (<=1kb)	1	16875409	16875482	74	1	100500876	uc021ogu.1	0	ENSG00000263811	MIR3675	microRNA 3675
chr1	16867002	16877088	10087	*	Promoter (<=1kb)	1	16875409	16875482	74	1	100500876	uc021ogu.1	0	ENSG00000263811	MIR3675	microRNA 3675
chr1	16888218	16892732	4515	*	3' UTR	1	16875409	16875482	74	1	100500876	uc021ogu.1	12809	ENSG00000263811	MIR3675	microRNA 3675
chr1	16888218	16892732	4515	*	3' UTR	1	16875409	16875482	74	1	100500876	uc021ogu.1	12809	ENSG00000263811	MIR3675	microRNA 3675
chr1	16888218	16892732	4515	*	3' UTR	1	16875409	16875482	74	1	100500876	uc021ogu.1	12809	ENSG00000263811	MIR3675	microRNA 3675
chr1	16894088	16899696	5609	*	Exon (uc001ayw.4/55672, exon 22 of 29)	1	16892903	16913756	20854	2	55672	uc001ayz.1	14060	ENSG00000219481	NBPF1	NBPF member 1
chr1	16894088	16899696	5609	*	Exon (uc001ayw.4/55672, exon 22 of 29)	1	16892903	16913756	20854	2	55672	uc001ayz.1	14060	ENSG00000219481	NBPF1	NBPF member 1
chr1	16900208	16907658	7451	*	Exon (uc001ayw.4/55672, exon 16 of 29)	1	16892903	16913756	20854	2	55672	uc001ayz.1	6098	ENSG00000219481	NBPF1	NBPF member 1
chr1	16900208	16907658	7451	*	Exon (uc001ayw.4/55672, exon 16 of 29)	1	16892903	16913756	20854	2	55672	uc001ayz.1	6098	ENSG00000219481	NBPF1	NBPF member 1
chr1	16909751	16932955	23205	*	Promoter (<=1kb)	1	16892903	16913756	20854	2	55672	uc001ayz.1	0	ENSG00000219481	NBPF1	NBPF member 1
chr1	16909751	16932955	23205	*	Promoter (<=1kb)	1	16892903	16913756	20854	2	55672	uc001ayz.1	0	ENSG00000219481	NBPF1	NBPF member 1
chr1	16934326	16957375	23050	*	Promoter (<=1kb)	1	16888922	16940100	51179	2	55672	uc001ayw.4	0	ENSG00000219481	NBPF1	NBPF member 1
chr1	16934326	16957375	23050	*	Promoter (<=1kb)	1	16888922	16940100	51179	2	55672	uc001ayw.4	0	ENSG00000219481	NBPF1	NBPF member 1
chr1	16963680	16979997	16318	*	Promoter (<=1kb)	1	16972069	16974587	2519	1	11209	uc009vow.2	0	NA	MST1P2	macrophage stimulating 1 pseudogene 2
chr1	16963680	16979997	16318	*	Promoter (<=1kb)	1	16972069	16974587	2519	1	11209	uc009vow.2	0	NA	MST1P2	macrophage stimulating 1 pseudogene 2
chr1	16980688	16997368	16681	*	Distal Intergenic	1	16973908	16976915	3008	1	11209	uc009vox.3	6780	NA	MST1P2	macrophage stimulating 1 pseudogene 2
chr1	16980688	16997368	16681	*	Distal Intergenic	1	16973908	16976915	3008	1	11209	uc009vox.3	6780	NA	MST1P2	macrophage stimulating 1 pseudogene 2
chr1	16980688	16997368	16681	*	Distal Intergenic	1	16973908	16976915	3008	1	11209	uc009vox.3	6780	NA	MST1P2	macrophage stimulating 1 pseudogene 2
chr1	17000224	17015466	15243	*	Promoter (<=1kb)	1	17007750	17007823	74	1	100500876	uc021ogy.1	0	ENSG00000263811	MIR3675	microRNA 3675
chr1	17000224	17015466	15243	*	Promoter (<=1kb)	1	17007750	17007823	74	1	100500876	uc021ogy.1	0	ENSG00000263811	MIR3675	microRNA 3675
chr1	17019942	17024119	4178	*	Exon (uc001azn.1/284729, exon 9 of 11)	1	17007750	17007823	74	1	100500876	uc021ogy.1	12192	ENSG00000263811	MIR3675	microRNA 3675
chr1	17051960	17057414	5455	*	Exon (uc021ogz.1/uc021ogz.1, exon 1 of 1)	1	17017713	17046652	28940	2	284729	uc001azn.1	-5308	NA	ESPNP	espin pseudogene
chr1	17051960	17057414	5455	*	Exon (uc021ogz.1/uc021ogz.1, exon 1 of 1)	1	17017713	17046652	28940	2	284729	uc001azn.1	-5308	NA	ESPNP	espin pseudogene
chr1	17082793	17087332	4540	*	Promoter (<=1kb)	1	17081129	17086552	5424	2	11223	uc001azp.5	0	ENSG00000186715	MST1L	macrophage stimulating 1 like
chr1	17082793	17087332	4540	*	Promoter (<=1kb)	1	17081129	17086552	5424	2	11223	uc001azp.5	0	ENSG00000186715	MST1L	macrophage stimulating 1 like
chr1	17092888	17099501	6614	*	Promoter (1-2kb)	1	17081129	17090975	9847	2	11223	uc010ock.3	-1913	ENSG00000186715	MST1L	macrophage stimulating 1 like
chr1	17092888	17099501	6614	*	Promoter (1-2kb)	1	17081129	17090975	9847	2	11223	uc010ock.3	-1913	ENSG00000186715	MST1L	macrophage stimulating 1 like
chr1	17113342	17123567	10226	*	Intron (uc009voy.1/9696, intron 1 of 8)	1	17081129	17090975	9847	2	11223	uc010ock.3	-22367	ENSG00000186715	MST1L	macrophage stimulating 1 like
chr1	17113342	17123567	10226	*	Intron (uc009voy.1/9696, intron 1 of 8)	1	17081129	17090975	9847	2	11223	uc010ock.3	-22367	ENSG00000186715	MST1L	macrophage stimulating 1 like
chr1	17113342	17123567	10226	*	Intron (uc009voy.1/9696, intron 1 of 8)	1	17081129	17090975	9847	2	11223	uc010ock.3	-22367	ENSG00000186715	MST1L	macrophage stimulating 1 like
chr1	17113342	17123567	10226	*	Intron (uc009voy.1/9696, intron 1 of 8)	1	17081129	17090975	9847	2	11223	uc010ock.3	-22367	ENSG00000186715	MST1L	macrophage stimulating 1 like
chr1	17159335	17166164	6830	*	Intron (uc009voy.1/9696, intron 1 of 8)	1	17185444	17185516	73	2	100500876	uc021ohc.1	19352	ENSG00000263811	MIR3675	microRNA 3675
chr1	17159335	17166164	6830	*	Intron (uc009voy.1/9696, intron 1 of 8)	1	17185444	17185516	73	2	100500876	uc021ohc.1	19352	ENSG00000263811	MIR3675	microRNA 3675
chr1	17182769	17187993	5225	*	Promoter (<=1kb)	1	17185444	17185516	73	2	100500876	uc021ohc.1	0	ENSG00000263811	MIR3675	microRNA 3675
chr1	17189222	17196867	7646	*	Intron (uc009voy.1/9696, intron 1 of 8)	1	17185444	17185516	73	2	100500876	uc021ohc.1	-3706	ENSG00000263811	MIR3675	microRNA 3675
chr1	17189222	17196867	7646	*	Intron (uc009voy.1/9696, intron 1 of 8)	1	17185444	17185516	73	2	100500876	uc021ohc.1	-3706	ENSG00000263811	MIR3675	microRNA 3675
chr1	17206523	17216998	10476	*	Exon (uc021ohh.1/uc021ohh.1, exon 1 of 1)	1	17185444	17185516	73	2	100500876	uc021ohc.1	-21007	ENSG00000263811	MIR3675	microRNA 3675
chr1	17206523	17216998	10476	*	Exon (uc021ohh.1/uc021ohh.1, exon 1 of 1)	1	17185444	17185516	73	2	100500876	uc021ohc.1	-21007	ENSG00000263811	MIR3675	microRNA 3675
chr1	17220335	17241272	20938	*	Exon (uc021ohi.1/uc021ohi.1, exon 1 of 1)	1	17248445	17299474	51030	1	9696	uc001azt.2	-7173	ENSG00000058453	CROCC	ciliary rootlet coiled-coil, rootletin
chr1	17220335	17241272	20938	*	Exon (uc021ohi.1/uc021ohi.1, exon 1 of 1)	1	17248445	17299474	51030	1	9696	uc001azt.2	-7173	ENSG00000058453	CROCC	ciliary rootlet coiled-coil, rootletin
chr1	17220335	17241272	20938	*	Exon (uc021ohi.1/uc021ohi.1, exon 1 of 1)	1	17248445	17299474	51030	1	9696	uc001azt.2	-7173	ENSG00000058453	CROCC	ciliary rootlet coiled-coil, rootletin
chr1	17248369	17261908	13540	*	Promoter (<=1kb)	1	17248445	17299474	51030	1	9696	uc001azt.2	0	ENSG00000058453	CROCC	ciliary rootlet coiled-coil, rootletin
chr1	17248369	17261908	13540	*	Promoter (<=1kb)	1	17248445	17299474	51030	1	9696	uc001azt.2	0	ENSG00000058453	CROCC	ciliary rootlet coiled-coil, rootletin
chr1	17248369	17261908	13540	*	Promoter (<=1kb)	1	17248445	17299474	51030	1	9696	uc001azt.2	0	ENSG00000058453	CROCC	ciliary rootlet coiled-coil, rootletin
chr1	17270034	17273975	3942	*	5' UTR	1	17266389	17299474	33086	1	9696	uc001azu.2	3645	ENSG00000058453	CROCC	ciliary rootlet coiled-coil, rootletin
chr1	17270034	17273975	3942	*	5' UTR	1	17266389	17299474	33086	1	9696	uc001azu.2	3645	ENSG00000058453	CROCC	ciliary rootlet coiled-coil, rootletin
chr1	17278848	17283452	4605	*	Exon (uc001azt.2/9696, exon 21 of 37)	1	17294698	17299474	4777	1	9696	uc001azv.2	-11246	ENSG00000058453	CROCC	ciliary rootlet coiled-coil, rootletin
chr1	17278848	17283452	4605	*	Exon (uc001azt.2/9696, exon 21 of 37)	1	17294698	17299474	4777	1	9696	uc001azv.2	-11246	ENSG00000058453	CROCC	ciliary rootlet coiled-coil, rootletin
chr1	17285906	17290393	4488	*	Exon (uc001azt.2/9696, exon 27 of 37)	1	17294698	17299474	4777	1	9696	uc001azv.2	-4305	ENSG00000058453	CROCC	ciliary rootlet coiled-coil, rootletin
chr1	17285906	17290393	4488	*	Exon (uc001azt.2/9696, exon 27 of 37)	1	17294698	17299474	4777	1	9696	uc001azv.2	-4305	ENSG00000058453	CROCC	ciliary rootlet coiled-coil, rootletin
chr1	17302496	17306280	3785	*	Promoter (<=1kb)	1	17300999	17307173	6175	2	4237	uc001azw.3	893	ENSG00000117122	MFAP2	microfibril associated protein 2
chr1	17302496	17306280	3785	*	Promoter (<=1kb)	1	17300999	17307173	6175	2	4237	uc001azw.3	893	ENSG00000117122	MFAP2	microfibril associated protein 2
chr1	17335520	17340762	5243	*	Promoter (<=1kb)	1	17312453	17338423	25971	2	23400	uc001baa.2	0	ENSG00000159363	ATP13A2	ATPase cation transporting 13A2
chr1	17347556	17357010	9455	*	Exon (uc001bae.3/6390, exon 4 of 8)	1	17312453	17338423	25971	2	23400	uc001bac.2	-9133	ENSG00000159363	ATP13A2	ATPase cation transporting 13A2
chr1	17347556	17357010	9455	*	Exon (uc001bae.3/6390, exon 4 of 8)	1	17312453	17338423	25971	2	23400	uc001bac.2	-9133	ENSG00000159363	ATP13A2	ATPase cation transporting 13A2
chr1	17347556	17357010	9455	*	Exon (uc001bae.3/6390, exon 4 of 8)	1	17312453	17338423	25971	2	23400	uc001bac.2	-9133	ENSG00000159363	ATP13A2	ATPase cation transporting 13A2
chr1	17368723	17378997	10275	*	Promoter (1-2kb)	1	17345225	17380665	35441	2	6390	uc001bae.3	1668	ENSG00000117118	SDHB	succinate dehydrogenase complex iron sulfur subunit B
chr1	17368723	17378997	10275	*	Promoter (1-2kb)	1	17345225	17380665	35441	2	6390	uc001bae.3	1668	ENSG00000117118	SDHB	succinate dehydrogenase complex iron sulfur subunit B
chr1	17368723	17378997	10275	*	Promoter (1-2kb)	1	17345225	17380665	35441	2	6390	uc001bae.3	1668	ENSG00000117118	SDHB	succinate dehydrogenase complex iron sulfur subunit B
chr1	17384039	17388082	4044	*	Distal Intergenic	1	17345225	17380665	35441	2	6390	uc001bae.3	-3374	ENSG00000117118	SDHB	succinate dehydrogenase complex iron sulfur subunit B
chr1	17384039	17388082	4044	*	Distal Intergenic	1	17345225	17380665	35441	2	6390	uc001bae.3	-3374	ENSG00000117118	SDHB	succinate dehydrogenase complex iron sulfur subunit B
chr1	17390332	17394468	4137	*	3' UTR	1	17345225	17380665	35441	2	6390	uc001bae.3	-9667	ENSG00000117118	SDHB	succinate dehydrogenase complex iron sulfur subunit B
chr1	17390332	17394468	4137	*	3' UTR	1	17345225	17380665	35441	2	6390	uc001bae.3	-9667	ENSG00000117118	SDHB	succinate dehydrogenase complex iron sulfur subunit B
chr1	17390332	17394468	4137	*	3' UTR	1	17345225	17380665	35441	2	6390	uc001bae.3	-9667	ENSG00000117118	SDHB	succinate dehydrogenase complex iron sulfur subunit B
chr1	17398722	17403904	5183	*	Exon (uc001baf.3/11240, exon 12 of 16)	1	17345225	17380665	35441	2	6390	uc001bae.3	-18057	ENSG00000117118	SDHB	succinate dehydrogenase complex iron sulfur subunit B
chr1	17398722	17403904	5183	*	Exon (uc001baf.3/11240, exon 12 of 16)	1	17345225	17380665	35441	2	6390	uc001bae.3	-18057	ENSG00000117118	SDHB	succinate dehydrogenase complex iron sulfur subunit B
chr1	17404595	17408768	4174	*	3' UTR	1	17345225	17380665	35441	2	6390	uc001bae.3	-23930	ENSG00000117118	SDHB	succinate dehydrogenase complex iron sulfur subunit B
chr1	17432039	17434931	2893	*	Intron (uc001baf.3/11240, intron 1 of 15)	1	17393256	17445948	52693	2	11240	uc001baf.3	11017	ENSG00000117115	PADI2	peptidyl arginine deiminase 2
chr1	17439888	17445899	6012	*	Promoter (<=1kb)	1	17393256	17445948	52693	2	11240	uc001baf.3	49	ENSG00000117115	PADI2	peptidyl arginine deiminase 2
chr1	17439888	17445899	6012	*	Promoter (<=1kb)	1	17393256	17445948	52693	2	11240	uc001baf.3	49	ENSG00000117115	PADI2	peptidyl arginine deiminase 2
chr1	17439888	17445899	6012	*	Promoter (<=1kb)	1	17393256	17445948	52693	2	11240	uc001baf.3	49	ENSG00000117115	PADI2	peptidyl arginine deiminase 2
chr1	17458242	17461642	3401	*	Distal Intergenic	1	17405526	17445948	40423	2	11240	uc001bag.1	-12294	ENSG00000117115	PADI2	peptidyl arginine deiminase 2
chr1	17458242	17461642	3401	*	Distal Intergenic	1	17405526	17445948	40423	2	11240	uc001bag.1	-12294	ENSG00000117115	PADI2	peptidyl arginine deiminase 2
chr1	17470052	17478409	8358	*	Distal Intergenic	1	17405526	17445948	40423	2	11240	uc001bag.1	-24104	ENSG00000117115	PADI2	peptidyl arginine deiminase 2
chr1	17470052	17478409	8358	*	Distal Intergenic	1	17405526	17445948	40423	2	11240	uc001bag.1	-24104	ENSG00000117115	PADI2	peptidyl arginine deiminase 2
chr1	17470052	17478409	8358	*	Distal Intergenic	1	17405526	17445948	40423	2	11240	uc001bag.1	-24104	ENSG00000117115	PADI2	peptidyl arginine deiminase 2
chr1	17504890	17512777	7888	*	Distal Intergenic	1	17531621	17572501	40881	1	29943	uc001bah.1	-18844	ENSG00000142623	PADI1	peptidyl arginine deiminase 1
chr1	17518211	17532958	14748	*	Promoter (<=1kb)	1	17531621	17572501	40881	1	29943	uc001bah.1	0	ENSG00000142623	PADI1	peptidyl arginine deiminase 1
chr1	17518211	17532958	14748	*	Promoter (<=1kb)	1	17531621	17572501	40881	1	29943	uc001bah.1	0	ENSG00000142623	PADI1	peptidyl arginine deiminase 1
chr1	17518211	17532958	14748	*	Promoter (<=1kb)	1	17531621	17572501	40881	1	29943	uc001bah.1	0	ENSG00000142623	PADI1	peptidyl arginine deiminase 1
chr1	17533512	17543309	9798	*	Promoter (1-2kb)	1	17531621	17572501	40881	1	29943	uc001bah.1	1891	ENSG00000142623	PADI1	peptidyl arginine deiminase 1
chr1	17533512	17543309	9798	*	Promoter (1-2kb)	1	17531621	17572501	40881	1	29943	uc001bah.1	1891	ENSG00000142623	PADI1	peptidyl arginine deiminase 1
chr1	17533512	17543309	9798	*	Promoter (1-2kb)	1	17531621	17572501	40881	1	29943	uc001bah.1	1891	ENSG00000142623	PADI1	peptidyl arginine deiminase 1
chr1	17533512	17543309	9798	*	Promoter (1-2kb)	1	17531621	17572501	40881	1	29943	uc001bah.1	1891	ENSG00000142623	PADI1	peptidyl arginine deiminase 1
chr1	17544690	17548922	4233	*	Exon (uc001bah.1/29943, exon 2 of 16)	1	17559776	17572501	12726	1	29943	uc010oco.1	-10854	ENSG00000142623	PADI1	peptidyl arginine deiminase 1
chr1	17544690	17548922	4233	*	Exon (uc001bah.1/29943, exon 2 of 16)	1	17559776	17572501	12726	1	29943	uc010oco.1	-10854	ENSG00000142623	PADI1	peptidyl arginine deiminase 1
chr1	17549754	17553377	3624	*	Exon (uc001bah.1/29943, exon 3 of 16)	1	17559776	17572501	12726	1	29943	uc010oco.1	-6399	ENSG00000142623	PADI1	peptidyl arginine deiminase 1
chr1	17549754	17553377	3624	*	Exon (uc001bah.1/29943, exon 3 of 16)	1	17559776	17572501	12726	1	29943	uc010oco.1	-6399	ENSG00000142623	PADI1	peptidyl arginine deiminase 1
chr1	17558164	17583092	24929	*	Promoter (<=1kb)	1	17559776	17572501	12726	1	29943	uc010oco.1	0	ENSG00000142623	PADI1	peptidyl arginine deiminase 1
chr1	17558164	17583092	24929	*	Promoter (<=1kb)	1	17559776	17572501	12726	1	29943	uc010oco.1	0	ENSG00000142623	PADI1	peptidyl arginine deiminase 1
chr1	17558164	17583092	24929	*	Promoter (<=1kb)	1	17559776	17572501	12726	1	29943	uc010oco.1	0	ENSG00000142623	PADI1	peptidyl arginine deiminase 1
chr1	17585296	17588917	3622	*	Exon (uc001bai.3/51702, exon 2 of 16)	1	17575593	17610727	35135	1	51702	uc001bai.3	9703	ENSG00000142619	PADI3	peptidyl arginine deiminase 3
chr1	17585296	17588917	3622	*	Exon (uc001bai.3/51702, exon 2 of 16)	1	17575593	17610727	35135	1	51702	uc001bai.3	9703	ENSG00000142619	PADI3	peptidyl arginine deiminase 3
chr1	17598633	17606353	7721	*	Exon (uc001bai.3/51702, exon 10 of 16)	1	17575593	17610727	35135	1	51702	uc001bai.3	23040	ENSG00000142619	PADI3	peptidyl arginine deiminase 3
chr1	17622247	17626820	4574	*	Distal Intergenic	1	17634690	17674911	40222	1	23569	uc009vpc.2	-7870	ENSG00000159339	PADI4	peptidyl arginine deiminase 4
chr1	17622247	17626820	4574	*	Distal Intergenic	1	17634690	17674911	40222	1	23569	uc009vpc.2	-7870	ENSG00000159339	PADI4	peptidyl arginine deiminase 4
chr1	17636181	17641601	5421	*	Promoter (1-2kb)	1	17634690	17690495	55806	1	23569	uc001baj.2	1491	ENSG00000159339	PADI4	peptidyl arginine deiminase 4
chr1	17636181	17641601	5421	*	Promoter (1-2kb)	1	17634690	17690495	55806	1	23569	uc001baj.2	1491	ENSG00000159339	PADI4	peptidyl arginine deiminase 4
chr1	17636181	17641601	5421	*	Promoter (1-2kb)	1	17634690	17690495	55806	1	23569	uc001baj.2	1491	ENSG00000159339	PADI4	peptidyl arginine deiminase 4
chr1	17643318	17649005	5688	*	Intron (uc009vpc.2/23569, intron 1 of 9)	1	17634690	17690495	55806	1	23569	uc001baj.2	8628	ENSG00000159339	PADI4	peptidyl arginine deiminase 4
chr1	17650829	17654744	3916	*	Intron (uc009vpc.2/23569, intron 1 of 9)	1	17634690	17690495	55806	1	23569	uc001baj.2	16139	ENSG00000159339	PADI4	peptidyl arginine deiminase 4
chr1	17657108	17662035	4928	*	Exon (uc009vpc.2/23569, exon 2 of 10)	1	17634690	17690495	55806	1	23569	uc001baj.2	22418	ENSG00000159339	PADI4	peptidyl arginine deiminase 4
chr1	17663788	17666760	2973	*	Exon (uc009vpc.2/23569, exon 5 of 10)	1	17634690	17690495	55806	1	23569	uc001baj.2	29098	ENSG00000159339	PADI4	peptidyl arginine deiminase 4
chr1	17672956	17678697	5742	*	3' UTR	1	17698741	17728195	29455	1	353238	uc001bak.1	-20044	ENSG00000276747	PADI6	peptidyl arginine deiminase 6
chr1	18020622	18022656	2035	*	Promoter (<=1kb)	1	18020542	18024370	3829	1	55160	uc001bas.3	80	ENSG00000074964	ARHGEF10L	Rho guanine nucleotide exchange factor 10 like
chr1	18020622	18022656	2035	*	Promoter (<=1kb)	1	18020542	18024370	3829	1	55160	uc001bas.3	80	ENSG00000074964	ARHGEF10L	Rho guanine nucleotide exchange factor 10 like
chr1	18853620	18856905	3286	*	Distal Intergenic	1	18807424	18812480	5057	1	127707	uc001bax.3	46196	ENSG00000179023	KLHDC7A	kelch domain containing 7A
chr1	18869274	18880297	11024	*	Distal Intergenic	1	18807424	18812480	5057	1	127707	uc001bax.3	61850	ENSG00000179023	KLHDC7A	kelch domain containing 7A
chr1	18869274	18880297	11024	*	Distal Intergenic	1	18807424	18812480	5057	1	127707	uc001bax.3	61850	ENSG00000179023	KLHDC7A	kelch domain containing 7A
chr1	18869274	18880297	11024	*	Distal Intergenic	1	18807424	18812480	5057	1	127707	uc001bax.3	61850	ENSG00000179023	KLHDC7A	kelch domain containing 7A
chr1	18881977	18885439	3463	*	Distal Intergenic	1	18957500	19062632	105133	1	5081	uc001bay.3	-72061	ENSG00000009709	PAX7	paired box 7
chr1	18881977	18885439	3463	*	Distal Intergenic	1	18957500	19062632	105133	1	5081	uc001bay.3	-72061	ENSG00000009709	PAX7	paired box 7
chr1	18881977	18885439	3463	*	Distal Intergenic	1	18957500	19062632	105133	1	5081	uc001bay.3	-72061	ENSG00000009709	PAX7	paired box 7
chr1	18888837	18892953	4117	*	Distal Intergenic	1	18957500	19062632	105133	1	5081	uc001bay.3	-64547	ENSG00000009709	PAX7	paired box 7
chr1	18888837	18892953	4117	*	Distal Intergenic	1	18957500	19062632	105133	1	5081	uc001bay.3	-64547	ENSG00000009709	PAX7	paired box 7
chr1	18895800	18911500	15701	*	Distal Intergenic	1	18957500	19062632	105133	1	5081	uc001bay.3	-46000	ENSG00000009709	PAX7	paired box 7
chr1	18895800	18911500	15701	*	Distal Intergenic	1	18957500	19062632	105133	1	5081	uc001bay.3	-46000	ENSG00000009709	PAX7	paired box 7
chr1	18895800	18911500	15701	*	Distal Intergenic	1	18957500	19062632	105133	1	5081	uc001bay.3	-46000	ENSG00000009709	PAX7	paired box 7
chr1	18895800	18911500	15701	*	Distal Intergenic	1	18957500	19062632	105133	1	5081	uc001bay.3	-46000	ENSG00000009709	PAX7	paired box 7
chr1	18914621	18942470	27850	*	Distal Intergenic	1	18957500	19062632	105133	1	5081	uc001bay.3	-15030	ENSG00000009709	PAX7	paired box 7
chr1	18914621	18942470	27850	*	Distal Intergenic	1	18957500	19062632	105133	1	5081	uc001bay.3	-15030	ENSG00000009709	PAX7	paired box 7
chr1	18914621	18942470	27850	*	Distal Intergenic	1	18957500	19062632	105133	1	5081	uc001bay.3	-15030	ENSG00000009709	PAX7	paired box 7
chr1	18914621	18942470	27850	*	Distal Intergenic	1	18957500	19062632	105133	1	5081	uc001bay.3	-15030	ENSG00000009709	PAX7	paired box 7
chr1	18914621	18942470	27850	*	Distal Intergenic	1	18957500	19062632	105133	1	5081	uc001bay.3	-15030	ENSG00000009709	PAX7	paired box 7
chr1	18914621	18942470	27850	*	Distal Intergenic	1	18957500	19062632	105133	1	5081	uc001bay.3	-15030	ENSG00000009709	PAX7	paired box 7
chr1	18914621	18942470	27850	*	Distal Intergenic	1	18957500	19062632	105133	1	5081	uc001bay.3	-15030	ENSG00000009709	PAX7	paired box 7
chr1	18943185	18955890	12706	*	Promoter (1-2kb)	1	18957500	19062632	105133	1	5081	uc001bay.3	-1610	ENSG00000009709	PAX7	paired box 7
chr1	18943185	18955890	12706	*	Promoter (1-2kb)	1	18957500	19062632	105133	1	5081	uc001bay.3	-1610	ENSG00000009709	PAX7	paired box 7
chr1	18943185	18955890	12706	*	Promoter (1-2kb)	1	18957500	19062632	105133	1	5081	uc001bay.3	-1610	ENSG00000009709	PAX7	paired box 7
chr1	18943185	18955890	12706	*	Promoter (1-2kb)	1	18957500	19062632	105133	1	5081	uc001bay.3	-1610	ENSG00000009709	PAX7	paired box 7
chr1	18956737	18968557	11821	*	Promoter (<=1kb)	1	18957500	19062632	105133	1	5081	uc001bay.3	0	ENSG00000009709	PAX7	paired box 7
chr1	18956737	18968557	11821	*	Promoter (<=1kb)	1	18957500	19062632	105133	1	5081	uc001bay.3	0	ENSG00000009709	PAX7	paired box 7
chr1	18956737	18968557	11821	*	Promoter (<=1kb)	1	18957500	19062632	105133	1	5081	uc001bay.3	0	ENSG00000009709	PAX7	paired box 7
chr1	18956737	18968557	11821	*	Promoter (<=1kb)	1	18957500	19062632	105133	1	5081	uc001bay.3	0	ENSG00000009709	PAX7	paired box 7
chr1	19009203	19014814	5612	*	Intron (uc001bay.3/5081, intron 4 of 7)	1	18957500	19075360	117861	1	5081	uc010oct.2	51703	ENSG00000009709	PAX7	paired box 7
chr1	19009203	19014814	5612	*	Intron (uc001bay.3/5081, intron 4 of 7)	1	18957500	19075360	117861	1	5081	uc010oct.2	51703	ENSG00000009709	PAX7	paired box 7
chr1	19031141	19039362	8222	*	Intron (uc001bay.3/5081, intron 7 of 7)	1	18957500	19075360	117861	1	5081	uc010oct.2	73641	ENSG00000009709	PAX7	paired box 7
chr1	19031141	19039362	8222	*	Intron (uc001bay.3/5081, intron 7 of 7)	1	18957500	19075360	117861	1	5081	uc010oct.2	73641	ENSG00000009709	PAX7	paired box 7
chr1	19044819	19049131	4313	*	Intron (uc001bay.3/5081, intron 7 of 7)	1	18957500	19075360	117861	1	5081	uc010oct.2	87319	ENSG00000009709	PAX7	paired box 7
chr1	19051272	19056330	5059	*	Intron (uc001bay.3/5081, intron 7 of 7)	1	18957500	19075360	117861	1	5081	uc010oct.2	93772	ENSG00000009709	PAX7	paired box 7
chr1	19051272	19056330	5059	*	Intron (uc001bay.3/5081, intron 7 of 7)	1	18957500	19075360	117861	1	5081	uc010oct.2	93772	ENSG00000009709	PAX7	paired box 7
chr1	19060740	19090821	30082	*	3' UTR	1	19166093	19186155	20063	2	80834	uc001bba.1	95334	ENSG00000179002	TAS1R2	taste 1 receptor member 2
chr1	19060740	19090821	30082	*	3' UTR	1	19166093	19186155	20063	2	80834	uc001bba.1	95334	ENSG00000179002	TAS1R2	taste 1 receptor member 2
chr1	19060740	19090821	30082	*	3' UTR	1	19166093	19186155	20063	2	80834	uc001bba.1	95334	ENSG00000179002	TAS1R2	taste 1 receptor member 2
chr1	19060740	19090821	30082	*	3' UTR	1	19166093	19186155	20063	2	80834	uc001bba.1	95334	ENSG00000179002	TAS1R2	taste 1 receptor member 2
chr1	19092146	19097680	5535	*	Distal Intergenic	1	19166093	19186155	20063	2	80834	uc001bba.1	88475	ENSG00000179002	TAS1R2	taste 1 receptor member 2
chr1	19092146	19097680	5535	*	Distal Intergenic	1	19166093	19186155	20063	2	80834	uc001bba.1	88475	ENSG00000179002	TAS1R2	taste 1 receptor member 2
chr1	19102446	19106232	3787	*	Distal Intergenic	1	19166093	19186155	20063	2	80834	uc001bba.1	79923	ENSG00000179002	TAS1R2	taste 1 receptor member 2
chr1	19102446	19106232	3787	*	Distal Intergenic	1	19166093	19186155	20063	2	80834	uc001bba.1	79923	ENSG00000179002	TAS1R2	taste 1 receptor member 2
chr1	19108408	19124665	16258	*	Distal Intergenic	1	19166093	19186155	20063	2	80834	uc001bba.1	61490	ENSG00000179002	TAS1R2	taste 1 receptor member 2
chr1	19108408	19124665	16258	*	Distal Intergenic	1	19166093	19186155	20063	2	80834	uc001bba.1	61490	ENSG00000179002	TAS1R2	taste 1 receptor member 2
chr1	19146492	19155287	8796	*	Distal Intergenic	1	19166093	19186155	20063	2	80834	uc001bba.1	30868	ENSG00000179002	TAS1R2	taste 1 receptor member 2
chr1	19146492	19155287	8796	*	Distal Intergenic	1	19166093	19186155	20063	2	80834	uc001bba.1	30868	ENSG00000179002	TAS1R2	taste 1 receptor member 2
chr1	19208000	19211767	3768	*	Promoter (<=1kb)	1	19209696	19209769	74	2	100616120	uc021ohm.2	0	ENSG00000265606	MIR4695	microRNA 4695
chr1	19208000	19211767	3768	*	Promoter (<=1kb)	1	19209696	19209769	74	2	100616120	uc021ohm.2	0	ENSG00000265606	MIR4695	microRNA 4695
chr1	19220874	19225344	4471	*	Intron (uc001bbb.3/8659, intron 1 of 15)	1	19197924	19217385	19462	2	8659	uc010ocu.2	-3489	ENSG00000159423	ALDH4A1	aldehyde dehydrogenase 4 family member A1
chr1	19237238	19244661	7424	*	Exon (uc001bbd.2/126917, exon 5 of 9)	1	19197924	19229293	31370	2	8659	uc021ohl.1	-7945	ENSG00000159423	ALDH4A1	aldehyde dehydrogenase 4 family member A1
chr1	19237238	19244661	7424	*	Exon (uc001bbd.2/126917, exon 5 of 9)	1	19197924	19229293	31370	2	8659	uc021ohl.1	-7945	ENSG00000159423	ALDH4A1	aldehyde dehydrogenase 4 family member A1
chr1	19237238	19244661	7424	*	Exon (uc001bbd.2/126917, exon 5 of 9)	1	19197924	19229293	31370	2	8659	uc021ohl.1	-7945	ENSG00000159423	ALDH4A1	aldehyde dehydrogenase 4 family member A1
chr1	19249225	19263762	14538	*	Intron (uc001bbd.2/126917, intron 1 of 8)	1	19230774	19282826	52053	2	126917	uc001bbd.2	19064	ENSG00000169991	IFFO2	intermediate filament family orphan 2
chr1	19249225	19263762	14538	*	Intron (uc001bbd.2/126917, intron 1 of 8)	1	19230774	19282826	52053	2	126917	uc001bbd.2	19064	ENSG00000169991	IFFO2	intermediate filament family orphan 2
chr1	19267462	19273946	6485	*	Intron (uc001bbd.2/126917, intron 1 of 8)	1	19230774	19282826	52053	2	126917	uc001bbd.2	8880	ENSG00000169991	IFFO2	intermediate filament family orphan 2
chr1	19267462	19273946	6485	*	Intron (uc001bbd.2/126917, intron 1 of 8)	1	19230774	19282826	52053	2	126917	uc001bbd.2	8880	ENSG00000169991	IFFO2	intermediate filament family orphan 2
chr1	19285537	19288354	2818	*	Distal Intergenic	1	19230774	19282826	52053	2	126917	uc001bbd.2	-2711	ENSG00000169991	IFFO2	intermediate filament family orphan 2
chr1	19305263	19316795	11533	*	Distal Intergenic	1	19230774	19282826	52053	2	126917	uc001bbd.2	-22437	ENSG00000169991	IFFO2	intermediate filament family orphan 2
chr1	19305263	19316795	11533	*	Distal Intergenic	1	19230774	19282826	52053	2	126917	uc001bbd.2	-22437	ENSG00000169991	IFFO2	intermediate filament family orphan 2
chr1	19305263	19316795	11533	*	Distal Intergenic	1	19230774	19282826	52053	2	126917	uc001bbd.2	-22437	ENSG00000169991	IFFO2	intermediate filament family orphan 2
chr1	19321611	19325029	3419	*	Distal Intergenic	1	19230774	19282826	52053	2	126917	uc001bbd.2	-38785	ENSG00000169991	IFFO2	intermediate filament family orphan 2
chr1	19321611	19325029	3419	*	Distal Intergenic	1	19230774	19282826	52053	2	126917	uc001bbd.2	-38785	ENSG00000169991	IFFO2	intermediate filament family orphan 2
chr1	19328467	19338628	10162	*	Distal Intergenic	1	19230774	19282826	52053	2	126917	uc001bbd.2	-45641	ENSG00000169991	IFFO2	intermediate filament family orphan 2
chr1	19328467	19338628	10162	*	Distal Intergenic	1	19230774	19282826	52053	2	126917	uc001bbd.2	-45641	ENSG00000169991	IFFO2	intermediate filament family orphan 2
chr1	19328467	19338628	10162	*	Distal Intergenic	1	19230774	19282826	52053	2	126917	uc001bbd.2	-45641	ENSG00000169991	IFFO2	intermediate filament family orphan 2
chr1	19339605	19346164	6560	*	Distal Intergenic	1	19230774	19282826	52053	2	126917	uc001bbd.2	-56779	ENSG00000169991	IFFO2	intermediate filament family orphan 2
chr1	19467546	19470559	3014	*	Exon (uc001bbi.3/23352, exon 55 of 106)	1	19447683	19478353	30671	2	23352	uc001bbk.1	7794	ENSG00000127481	UBR4	ubiquitin protein ligase E3 component n-recognin 4
chr1	19483917	19485591	1675	*	Promoter (<=1kb)	1	19477418	19483419	6002	2	23352	uc001bbl.1	-498	ENSG00000127481	UBR4	ubiquitin protein ligase E3 component n-recognin 4
chr1	19483917	19485591	1675	*	Promoter (<=1kb)	1	19477418	19483419	6002	2	23352	uc001bbl.1	-498	ENSG00000127481	UBR4	ubiquitin protein ligase E3 component n-recognin 4
chr1	19595803	19598697	2895	*	Promoter (1-2kb)	1	19592476	19600568	8093	2	246181	uc021ohn.1	1871	ENSG00000211454	AKR7L	aldo-keto reductase family 7 like (gene/pseudogene)
chr1	19595803	19598697	2895	*	Promoter (1-2kb)	1	19592476	19600568	8093	2	246181	uc021ohn.1	1871	ENSG00000211454	AKR7L	aldo-keto reductase family 7 like (gene/pseudogene)
chr1	19637608	19644073	6466	*	Promoter (<=1kb)	1	19638740	19655794	17055	1	54896	uc001bby.3	0	ENSG00000040487	SLC66A1	solute carrier family 66 member 1
chr1	19637608	19644073	6466	*	Promoter (<=1kb)	1	19638740	19655794	17055	1	54896	uc001bby.3	0	ENSG00000040487	SLC66A1	solute carrier family 66 member 1
chr1	19644591	19651635	7045	*	5' UTR	1	19638740	19658922	20183	1	54896	uc021ohq.1	5851	ENSG00000040487	SLC66A1	solute carrier family 66 member 1
chr1	19644591	19651635	7045	*	5' UTR	1	19638740	19658922	20183	1	54896	uc021ohq.1	5851	ENSG00000040487	SLC66A1	solute carrier family 66 member 1
chr1	19644591	19651635	7045	*	5' UTR	1	19638740	19658922	20183	1	54896	uc021ohq.1	5851	ENSG00000040487	SLC66A1	solute carrier family 66 member 1
chr1	19644591	19651635	7045	*	5' UTR	1	19638740	19658922	20183	1	54896	uc021ohq.1	5851	ENSG00000040487	SLC66A1	solute carrier family 66 member 1
chr1	19652971	19664632	11662	*	3' UTR	1	19638740	19658922	20183	1	54896	uc021ohq.1	14231	ENSG00000040487	SLC66A1	solute carrier family 66 member 1
chr1	19652971	19664632	11662	*	3' UTR	1	19638740	19658922	20183	1	54896	uc021ohq.1	14231	ENSG00000040487	SLC66A1	solute carrier family 66 member 1
chr1	19652971	19664632	11662	*	3' UTR	1	19638740	19658922	20183	1	54896	uc021ohq.1	14231	ENSG00000040487	SLC66A1	solute carrier family 66 member 1
chr1	19665837	19685675	19839	*	5' UTR	1	19638740	19658922	20183	1	54896	uc021ohq.1	27097	ENSG00000040487	SLC66A1	solute carrier family 66 member 1
chr1	19665837	19685675	19839	*	5' UTR	1	19638740	19658922	20183	1	54896	uc021ohq.1	27097	ENSG00000040487	SLC66A1	solute carrier family 66 member 1
chr1	19665837	19685675	19839	*	5' UTR	1	19638740	19658922	20183	1	54896	uc021ohq.1	27097	ENSG00000040487	SLC66A1	solute carrier family 66 member 1
chr1	19799960	19801820	1861	*	Intron (uc010ocz.2/832, intron 1 of 8)	1	19665267	19811201	145935	2	832	uc010ocz.2	9381	ENSG00000077549	CAPZB	capping actin protein of muscle Z-line subunit beta
chr1	19799960	19801820	1861	*	Intron (uc010ocz.2/832, intron 1 of 8)	1	19665267	19811201	145935	2	832	uc010ocz.2	9381	ENSG00000077549	CAPZB	capping actin protein of muscle Z-line subunit beta
chr1	19812625	19816943	4319	*	Promoter (<=1kb)	1	19665267	19812066	146800	2	832	uc021ohr.1	-559	ENSG00000077549	CAPZB	capping actin protein of muscle Z-line subunit beta
chr1	20440355	20448946	8592	*	Promoter (<=1kb)	1	20439143	20446059	6917	2	26279	uc001bcz.4	0	ENSG00000117215	PLA2G2D	phospholipase A2 group IID
chr1	20440355	20448946	8592	*	Promoter (<=1kb)	1	20439143	20446059	6917	2	26279	uc001bcz.4	0	ENSG00000117215	PLA2G2D	phospholipase A2 group IID
chr1	20440355	20448946	8592	*	Promoter (<=1kb)	1	20439143	20446059	6917	2	26279	uc001bcz.4	0	ENSG00000117215	PLA2G2D	phospholipase A2 group IID
chr1	20450568	20455915	5348	*	Distal Intergenic	1	20439143	20446059	6917	2	26279	uc031plm.1	-4509	ENSG00000117215	PLA2G2D	phospholipase A2 group IID
chr1	20475743	20483214	7472	*	3' UTR	1	20465823	20476879	11057	1	64600	uc009vpp.1	9920	ENSG00000158786	PLA2G2F	phospholipase A2 group IIF
chr1	20475743	20483214	7472	*	3' UTR	1	20465823	20476879	11057	1	64600	uc009vpp.1	9920	ENSG00000158786	PLA2G2F	phospholipase A2 group IIF
chr1	20486364	20488253	1890	*	Downstream (2-3kb)	1	20490484	20501687	11204	2	391013	uc009vpq.1	13434	ENSG00000187980	PLA2G2C	phospholipase A2 group IIC
chr1	20486364	20488253	1890	*	Downstream (2-3kb)	1	20490484	20501687	11204	2	391013	uc009vpq.1	13434	ENSG00000187980	PLA2G2C	phospholipase A2 group IIC
chr1	20493834	20497382	3549	*	Intron (uc009vpq.1/391013, intron 2 of 2)	1	20490484	20501687	11204	2	391013	uc009vpq.1	4305	ENSG00000187980	PLA2G2C	phospholipase A2 group IIC
chr1	20493834	20497382	3549	*	Intron (uc009vpq.1/391013, intron 2 of 2)	1	20490484	20501687	11204	2	391013	uc009vpq.1	4305	ENSG00000187980	PLA2G2C	phospholipase A2 group IIC
chr1	20506876	20508947	2072	*	Distal Intergenic	1	20512578	20519942	7365	1	127733	uc001bdb.3	-3631	ENSG00000162543	UBXN10	UBX domain protein 10
chr1	20506876	20508947	2072	*	Distal Intergenic	1	20512578	20519942	7365	1	127733	uc001bdb.3	-3631	ENSG00000162543	UBXN10	UBX domain protein 10
chr1	20529854	20534471	4618	*	Distal Intergenic	1	20512578	20519942	7365	1	127733	uc001bdb.3	17276	ENSG00000162543	UBXN10	UBX domain protein 10
chr1	20529854	20534471	4618	*	Distal Intergenic	1	20512578	20519942	7365	1	127733	uc001bdb.3	17276	ENSG00000162543	UBXN10	UBX domain protein 10
chr1	20574352	20577089	2738	*	Distal Intergenic	1	20617412	20665715	48304	1	127731	uc001bdd.2	-40323	ENSG00000158816	VWA5B1	von Willebrand factor A domain containing 5B1
chr1	20586553	20615126	28574	*	Distal Intergenic	1	20617412	20665715	48304	1	127731	uc001bdd.2	-2286	ENSG00000158816	VWA5B1	von Willebrand factor A domain containing 5B1
chr1	20586553	20615126	28574	*	Distal Intergenic	1	20617412	20665715	48304	1	127731	uc001bdd.2	-2286	ENSG00000158816	VWA5B1	von Willebrand factor A domain containing 5B1
chr1	20586553	20615126	28574	*	Distal Intergenic	1	20617412	20665715	48304	1	127731	uc001bdd.2	-2286	ENSG00000158816	VWA5B1	von Willebrand factor A domain containing 5B1
chr1	20586553	20615126	28574	*	Distal Intergenic	1	20617412	20665715	48304	1	127731	uc001bdd.2	-2286	ENSG00000158816	VWA5B1	von Willebrand factor A domain containing 5B1
chr1	20586553	20615126	28574	*	Distal Intergenic	1	20617412	20665715	48304	1	127731	uc001bdd.2	-2286	ENSG00000158816	VWA5B1	von Willebrand factor A domain containing 5B1
chr1	20586553	20615126	28574	*	Distal Intergenic	1	20617412	20665715	48304	1	127731	uc001bdd.2	-2286	ENSG00000158816	VWA5B1	von Willebrand factor A domain containing 5B1
chr1	20586553	20615126	28574	*	Distal Intergenic	1	20617412	20665715	48304	1	127731	uc001bdd.2	-2286	ENSG00000158816	VWA5B1	von Willebrand factor A domain containing 5B1
chr1	20616601	20621604	5004	*	Promoter (<=1kb)	1	20617412	20665715	48304	1	127731	uc001bdd.2	0	ENSG00000158816	VWA5B1	von Willebrand factor A domain containing 5B1
chr1	20616601	20621604	5004	*	Promoter (<=1kb)	1	20617412	20665715	48304	1	127731	uc001bdd.2	0	ENSG00000158816	VWA5B1	von Willebrand factor A domain containing 5B1
chr1	20616601	20621604	5004	*	Promoter (<=1kb)	1	20617412	20665715	48304	1	127731	uc001bdd.2	0	ENSG00000158816	VWA5B1	von Willebrand factor A domain containing 5B1
chr1	20633657	20636334	2678	*	Intron (uc001bdd.2/127731, intron 1 of 14)	1	20617412	20681387	63976	1	127731	uc010odc.1	16245	ENSG00000158816	VWA5B1	von Willebrand factor A domain containing 5B1
chr1	20633657	20636334	2678	*	Intron (uc001bdd.2/127731, intron 1 of 14)	1	20617412	20681387	63976	1	127731	uc010odc.1	16245	ENSG00000158816	VWA5B1	von Willebrand factor A domain containing 5B1
chr1	20647655	20652045	4391	*	Exon (uc001bdd.2/127731, exon 8 of 15)	1	20659259	20681387	22129	1	127731	uc001bde.3	-7214	ENSG00000158816	VWA5B1	von Willebrand factor A domain containing 5B1
chr1	20652862	20657777	4916	*	Promoter (1-2kb)	1	20659259	20681387	22129	1	127731	uc001bde.3	-1482	ENSG00000158816	VWA5B1	von Willebrand factor A domain containing 5B1
chr1	20652862	20657777	4916	*	Promoter (1-2kb)	1	20659259	20681387	22129	1	127731	uc001bde.3	-1482	ENSG00000158816	VWA5B1	von Willebrand factor A domain containing 5B1
chr1	20658962	20674820	15859	*	Promoter (<=1kb)	1	20659259	20681387	22129	1	127731	uc001bde.3	0	ENSG00000158816	VWA5B1	von Willebrand factor A domain containing 5B1
chr1	20658962	20674820	15859	*	Promoter (<=1kb)	1	20659259	20681387	22129	1	127731	uc001bde.3	0	ENSG00000158816	VWA5B1	von Willebrand factor A domain containing 5B1
chr1	20658962	20674820	15859	*	Promoter (<=1kb)	1	20659259	20681387	22129	1	127731	uc001bde.3	0	ENSG00000158816	VWA5B1	von Willebrand factor A domain containing 5B1
chr1	20681462	20690323	8862	*	Exon (uc009vpu.2/339505, exon 3 of 4)	1	20659259	20681387	22129	1	127731	uc009vpt.2	22203	ENSG00000158816	VWA5B1	von Willebrand factor A domain containing 5B1
chr1	20681462	20690323	8862	*	Exon (uc009vpu.2/339505, exon 3 of 4)	1	20659259	20681387	22129	1	127731	uc009vpt.2	22203	ENSG00000158816	VWA5B1	von Willebrand factor A domain containing 5B1
chr1	20693506	20707999	14494	*	Exon (uc009vpu.2/339505, exon 2 of 4)	1	20686294	20732187	45894	2	339505	uc009vpu.2	24188	NA	LINC01141	long intergenic non-protein coding RNA 1141
chr1	20693506	20707999	14494	*	Exon (uc009vpu.2/339505, exon 2 of 4)	1	20686294	20732187	45894	2	339505	uc009vpu.2	24188	NA	LINC01141	long intergenic non-protein coding RNA 1141
chr1	20693506	20707999	14494	*	Exon (uc009vpu.2/339505, exon 2 of 4)	1	20686294	20732187	45894	2	339505	uc009vpu.2	24188	NA	LINC01141	long intergenic non-protein coding RNA 1141
chr1	20708748	20712521	3774	*	Intron (uc009vpu.2/339505, intron 1 of 3)	1	20686294	20732187	45894	2	339505	uc009vpu.2	19666	NA	LINC01141	long intergenic non-protein coding RNA 1141
chr1	20708748	20712521	3774	*	Intron (uc009vpu.2/339505, intron 1 of 3)	1	20686294	20732187	45894	2	339505	uc009vpu.2	19666	NA	LINC01141	long intergenic non-protein coding RNA 1141
chr1	20713040	20734514	21475	*	Promoter (<=1kb)	1	20686294	20732187	45894	2	339505	uc009vpu.2	0	NA	LINC01141	long intergenic non-protein coding RNA 1141
chr1	20713040	20734514	21475	*	Promoter (<=1kb)	1	20686294	20732187	45894	2	339505	uc009vpu.2	0	NA	LINC01141	long intergenic non-protein coding RNA 1141
chr1	20766650	20769680	3031	*	Distal Intergenic	1	20686294	20755287	68994	2	339505	uc001bdf.2	-11363	NA	LINC01141	long intergenic non-protein coding RNA 1141
chr1	20782529	20788607	6079	*	Distal Intergenic	1	20808884	20812728	3845	2	55450	uc001bdh.3	24121	ENSG00000162545	CAMK2N1	calcium/calmodulin dependent protein kinase II inhibitor 1
chr1	20782529	20788607	6079	*	Distal Intergenic	1	20808884	20812728	3845	2	55450	uc001bdh.3	24121	ENSG00000162545	CAMK2N1	calcium/calmodulin dependent protein kinase II inhibitor 1
chr1	20782529	20788607	6079	*	Distal Intergenic	1	20808884	20812728	3845	2	55450	uc001bdh.3	24121	ENSG00000162545	CAMK2N1	calcium/calmodulin dependent protein kinase II inhibitor 1
chr1	20846899	20849622	2724	*	Distal Intergenic	1	20825941	20834674	8734	2	79594	uc001bdi.4	-12225	ENSG00000090432	MUL1	mitochondrial E3 ubiquitin protein ligase 1
chr1	21081155	21084888	3734	*	5' UTR	1	21069171	21092024	22854	2	50809	uc010odf.1	7136	ENSG00000127483	HP1BP3	heterochromatin protein 1 binding protein 3
chr1	21147367	21151923	4557	*	Exon (uc010odi.2/8672, exon 22 of 26)	1	21080551	21113799	33249	2	50809	uc001bea.2	-33568	ENSG00000127483	HP1BP3	heterochromatin protein 1 binding protein 3
chr1	21147367	21151923	4557	*	Exon (uc010odi.2/8672, exon 22 of 26)	1	21080551	21113799	33249	2	50809	uc001bea.2	-33568	ENSG00000127483	HP1BP3	heterochromatin protein 1 binding protein 3
chr1	21173097	21179759	6663	*	Exon (uc010odi.2/8672, exon 17 of 26)	1	21080551	21113799	33249	2	50809	uc001bea.2	-59298	ENSG00000127483	HP1BP3	heterochromatin protein 1 binding protein 3
chr1	21173097	21179759	6663	*	Exon (uc010odi.2/8672, exon 17 of 26)	1	21080551	21113799	33249	2	50809	uc001bea.2	-59298	ENSG00000127483	HP1BP3	heterochromatin protein 1 binding protein 3
chr1	21194241	21197155	2915	*	Intron (uc010odi.2/8672, intron 9 of 25)	1	21080551	21113799	33249	2	50809	uc001bea.2	-80442	ENSG00000127483	HP1BP3	heterochromatin protein 1 binding protein 3
chr1	21211026	21213771	2746	*	Exon (uc010odi.2/8672, exon 8 of 26)	1	21132785	21299592	166808	2	8672	uc010odi.2	85821	ENSG00000075151	EIF4G3	eukaryotic translation initiation factor 4 gamma 3
chr1	21214829	21226294	11466	*	Exon (uc010odi.2/8672, exon 5 of 26)	1	21132785	21299592	166808	2	8672	uc010odi.2	73298	ENSG00000075151	EIF4G3	eukaryotic translation initiation factor 4 gamma 3
chr1	21214829	21226294	11466	*	Exon (uc010odi.2/8672, exon 5 of 26)	1	21132785	21299592	166808	2	8672	uc010odi.2	73298	ENSG00000075151	EIF4G3	eukaryotic translation initiation factor 4 gamma 3
chr1	21230907	21245931	15025	*	Exon (uc010odi.2/8672, exon 4 of 26)	1	21132785	21299592	166808	2	8672	uc010odi.2	53661	ENSG00000075151	EIF4G3	eukaryotic translation initiation factor 4 gamma 3
chr1	21230907	21245931	15025	*	Exon (uc010odi.2/8672, exon 4 of 26)	1	21132785	21299592	166808	2	8672	uc010odi.2	53661	ENSG00000075151	EIF4G3	eukaryotic translation initiation factor 4 gamma 3
chr1	21230907	21245931	15025	*	Exon (uc010odi.2/8672, exon 4 of 26)	1	21132785	21299592	166808	2	8672	uc010odi.2	53661	ENSG00000075151	EIF4G3	eukaryotic translation initiation factor 4 gamma 3
chr1	21256022	21259043	3022	*	Intron (uc010odi.2/8672, intron 3 of 25)	1	21132785	21299592	166808	2	8672	uc010odi.2	40549	ENSG00000075151	EIF4G3	eukaryotic translation initiation factor 4 gamma 3
chr1	21256022	21259043	3022	*	Intron (uc010odi.2/8672, intron 3 of 25)	1	21132785	21299592	166808	2	8672	uc010odi.2	40549	ENSG00000075151	EIF4G3	eukaryotic translation initiation factor 4 gamma 3
chr1	21260240	21263555	3316	*	Intron (uc010odi.2/8672, intron 3 of 25)	1	21132785	21299592	166808	2	8672	uc010odi.2	36037	ENSG00000075151	EIF4G3	eukaryotic translation initiation factor 4 gamma 3
chr1	21260240	21263555	3316	*	Intron (uc010odi.2/8672, intron 3 of 25)	1	21132785	21299592	166808	2	8672	uc010odi.2	36037	ENSG00000075151	EIF4G3	eukaryotic translation initiation factor 4 gamma 3
chr1	21264753	21277732	12980	*	5' UTR	1	21132785	21299592	166808	2	8672	uc010odi.2	21860	ENSG00000075151	EIF4G3	eukaryotic translation initiation factor 4 gamma 3
chr1	21264753	21277732	12980	*	5' UTR	1	21132785	21299592	166808	2	8672	uc010odi.2	21860	ENSG00000075151	EIF4G3	eukaryotic translation initiation factor 4 gamma 3
chr1	21264753	21277732	12980	*	5' UTR	1	21132785	21299592	166808	2	8672	uc010odi.2	21860	ENSG00000075151	EIF4G3	eukaryotic translation initiation factor 4 gamma 3
chr1	21264753	21277732	12980	*	5' UTR	1	21132785	21299592	166808	2	8672	uc010odi.2	21860	ENSG00000075151	EIF4G3	eukaryotic translation initiation factor 4 gamma 3
chr1	21290416	21332605	42190	*	Promoter (<=1kb)	1	21132785	21299592	166808	2	8672	uc010odi.2	0	ENSG00000075151	EIF4G3	eukaryotic translation initiation factor 4 gamma 3
chr1	21290416	21332605	42190	*	Promoter (<=1kb)	1	21132785	21299592	166808	2	8672	uc010odi.2	0	ENSG00000075151	EIF4G3	eukaryotic translation initiation factor 4 gamma 3
chr1	21290416	21332605	42190	*	Promoter (<=1kb)	1	21132785	21299592	166808	2	8672	uc010odi.2	0	ENSG00000075151	EIF4G3	eukaryotic translation initiation factor 4 gamma 3
chr1	21290416	21332605	42190	*	Promoter (<=1kb)	1	21132785	21299592	166808	2	8672	uc010odi.2	0	ENSG00000075151	EIF4G3	eukaryotic translation initiation factor 4 gamma 3
chr1	21290416	21332605	42190	*	Promoter (<=1kb)	1	21132785	21299592	166808	2	8672	uc010odi.2	0	ENSG00000075151	EIF4G3	eukaryotic translation initiation factor 4 gamma 3
chr1	21290416	21332605	42190	*	Promoter (<=1kb)	1	21132785	21299592	166808	2	8672	uc010odi.2	0	ENSG00000075151	EIF4G3	eukaryotic translation initiation factor 4 gamma 3
chr1	21290416	21332605	42190	*	Promoter (<=1kb)	1	21132785	21299592	166808	2	8672	uc010odi.2	0	ENSG00000075151	EIF4G3	eukaryotic translation initiation factor 4 gamma 3
chr1	21290416	21332605	42190	*	Promoter (<=1kb)	1	21132785	21299592	166808	2	8672	uc010odi.2	0	ENSG00000075151	EIF4G3	eukaryotic translation initiation factor 4 gamma 3
chr1	21290416	21332605	42190	*	Promoter (<=1kb)	1	21132785	21299592	166808	2	8672	uc010odi.2	0	ENSG00000075151	EIF4G3	eukaryotic translation initiation factor 4 gamma 3
chr1	21290416	21332605	42190	*	Promoter (<=1kb)	1	21132785	21299592	166808	2	8672	uc010odi.2	0	ENSG00000075151	EIF4G3	eukaryotic translation initiation factor 4 gamma 3
chr1	21333388	21348912	15525	*	Intron (uc009vpz.3/8672, intron 1 of 29)	1	21132785	21377487	244703	2	8672	uc009vpz.3	28575	ENSG00000075151	EIF4G3	eukaryotic translation initiation factor 4 gamma 3
chr1	21333388	21348912	15525	*	Intron (uc009vpz.3/8672, intron 1 of 29)	1	21132785	21377487	244703	2	8672	uc009vpz.3	28575	ENSG00000075151	EIF4G3	eukaryotic translation initiation factor 4 gamma 3
chr1	21432351	21440416	8066	*	Promoter (<=1kb)	1	21132785	21437876	305092	2	8672	uc001bec.3	0	ENSG00000075151	EIF4G3	eukaryotic translation initiation factor 4 gamma 3
chr1	21432351	21440416	8066	*	Promoter (<=1kb)	1	21132785	21437876	305092	2	8672	uc001bec.3	0	ENSG00000075151	EIF4G3	eukaryotic translation initiation factor 4 gamma 3
chr1	21506303	21512264	5962	*	Distal Intergenic	1	21132785	21503381	370597	2	8672	uc001bef.3	-2922	ENSG00000075151	EIF4G3	eukaryotic translation initiation factor 4 gamma 3
chr1	21506303	21512264	5962	*	Distal Intergenic	1	21132785	21503381	370597	2	8672	uc001bef.3	-2922	ENSG00000075151	EIF4G3	eukaryotic translation initiation factor 4 gamma 3
chr1	21534029	21542505	8477	*	Downstream (1-2kb)	1	21132785	21503381	370597	2	8672	uc001bef.3	-30648	ENSG00000075151	EIF4G3	eukaryotic translation initiation factor 4 gamma 3
chr1	21534029	21542505	8477	*	Downstream (1-2kb)	1	21132785	21503381	370597	2	8672	uc001bef.3	-30648	ENSG00000075151	EIF4G3	eukaryotic translation initiation factor 4 gamma 3
chr1	21534029	21542505	8477	*	Downstream (1-2kb)	1	21132785	21503381	370597	2	8672	uc001bef.3	-30648	ENSG00000075151	EIF4G3	eukaryotic translation initiation factor 4 gamma 3
chr1	21560296	21564154	3859	*	Exon (uc001bej.2/1889, exon 10 of 17)	1	21543740	21606183	62444	2	1889	uc001bej.2	42029	ENSG00000117298	ECE1	endothelin converting enzyme 1
chr1	21560296	21564154	3859	*	Exon (uc001bej.2/1889, exon 10 of 17)	1	21543740	21606183	62444	2	1889	uc001bej.2	42029	ENSG00000117298	ECE1	endothelin converting enzyme 1
chr1	21565880	21574262	8383	*	Exon (uc001bej.2/1889, exon 7 of 17)	1	21543740	21606183	62444	2	1889	uc001bej.2	31921	ENSG00000117298	ECE1	endothelin converting enzyme 1
chr1	21565880	21574262	8383	*	Exon (uc001bej.2/1889, exon 7 of 17)	1	21543740	21606183	62444	2	1889	uc001bej.2	31921	ENSG00000117298	ECE1	endothelin converting enzyme 1
chr1	21565880	21574262	8383	*	Exon (uc001bej.2/1889, exon 7 of 17)	1	21543740	21606183	62444	2	1889	uc001bej.2	31921	ENSG00000117298	ECE1	endothelin converting enzyme 1
chr1	21584961	21636872	51912	*	Promoter (<=1kb)	1	21619783	21626362	6580	1	100506801	uc001beo.2	0	ENSG00000231105	ECE1-AS1	ECE1 antisense RNA 1
chr1	21584961	21636872	51912	*	Promoter (<=1kb)	1	21619783	21626362	6580	1	100506801	uc001beo.2	0	ENSG00000231105	ECE1-AS1	ECE1 antisense RNA 1
chr1	21584961	21636872	51912	*	Promoter (<=1kb)	1	21619783	21626362	6580	1	100506801	uc001beo.2	0	ENSG00000231105	ECE1-AS1	ECE1 antisense RNA 1
chr1	21637861	21654092	16232	*	Intron (uc001bem.2/1889, intron 1 of 18)	1	21543740	21672034	128295	2	1889	uc001bem.2	17942	ENSG00000117298	ECE1	endothelin converting enzyme 1
chr1	21637861	21654092	16232	*	Intron (uc001bem.2/1889, intron 1 of 18)	1	21543740	21672034	128295	2	1889	uc001bem.2	17942	ENSG00000117298	ECE1	endothelin converting enzyme 1
chr1	21637861	21654092	16232	*	Intron (uc001bem.2/1889, intron 1 of 18)	1	21543740	21672034	128295	2	1889	uc001bem.2	17942	ENSG00000117298	ECE1	endothelin converting enzyme 1
chr1	21655125	21674094	18970	*	Promoter (<=1kb)	1	21543740	21672034	128295	2	1889	uc001bem.2	0	ENSG00000117298	ECE1	endothelin converting enzyme 1
chr1	21655125	21674094	18970	*	Promoter (<=1kb)	1	21543740	21672034	128295	2	1889	uc001bem.2	0	ENSG00000117298	ECE1	endothelin converting enzyme 1
chr1	21763831	21767470	3640	*	Promoter (<=1kb)	1	21766583	21811393	44811	1	84224	uc001ber.4	0	ENSG00000142794	NBPF3	NBPF member 3
chr1	21763831	21767470	3640	*	Promoter (<=1kb)	1	21766583	21811393	44811	1	84224	uc001ber.4	0	ENSG00000142794	NBPF3	NBPF member 3
chr1	21781399	21784888	3490	*	Intron (uc001ber.4/84224, intron 2 of 14)	1	21766583	21811393	44811	1	84224	uc010odm.3	14816	ENSG00000142794	NBPF3	NBPF member 3
chr1	21781399	21784888	3490	*	Intron (uc001ber.4/84224, intron 2 of 14)	1	21766583	21811393	44811	1	84224	uc010odm.3	14816	ENSG00000142794	NBPF3	NBPF member 3
chr1	21796235	21801922	5688	*	Exon (uc001ber.4/84224, exon 4 of 15)	1	21766583	21811393	44811	1	84224	uc010odm.3	29652	ENSG00000142794	NBPF3	NBPF member 3
chr1	21796235	21801922	5688	*	Exon (uc001ber.4/84224, exon 4 of 15)	1	21766583	21811393	44811	1	84224	uc010odm.3	29652	ENSG00000142794	NBPF3	NBPF member 3
chr1	21809504	21818862	9359	*	3' UTR	1	21835858	21904905	69048	1	249	uc001bet.3	-16996	ENSG00000162551	ALPL	alkaline phosphatase, biomineralization associated
chr1	21809504	21818862	9359	*	3' UTR	1	21835858	21904905	69048	1	249	uc001bet.3	-16996	ENSG00000162551	ALPL	alkaline phosphatase, biomineralization associated
chr1	21809504	21818862	9359	*	3' UTR	1	21835858	21904905	69048	1	249	uc001bet.3	-16996	ENSG00000162551	ALPL	alkaline phosphatase, biomineralization associated
chr1	21819609	21844450	24842	*	Promoter (<=1kb)	1	21835858	21904905	69048	1	249	uc001bet.3	0	ENSG00000162551	ALPL	alkaline phosphatase, biomineralization associated
chr1	21819609	21844450	24842	*	Promoter (<=1kb)	1	21835858	21904905	69048	1	249	uc001bet.3	0	ENSG00000162551	ALPL	alkaline phosphatase, biomineralization associated
chr1	21845430	21863013	17584	*	Intron (uc001bet.3/249, intron 1 of 11)	1	21835858	21904905	69048	1	249	uc010odp.2	9572	ENSG00000162551	ALPL	alkaline phosphatase, biomineralization associated
chr1	21845430	21863013	17584	*	Intron (uc001bet.3/249, intron 1 of 11)	1	21835858	21904905	69048	1	249	uc010odp.2	9572	ENSG00000162551	ALPL	alkaline phosphatase, biomineralization associated
chr1	21845430	21863013	17584	*	Intron (uc001bet.3/249, intron 1 of 11)	1	21835858	21904905	69048	1	249	uc010odp.2	9572	ENSG00000162551	ALPL	alkaline phosphatase, biomineralization associated
chr1	21863523	21866880	3358	*	Intron (uc001bet.3/249, intron 1 of 11)	1	21877772	21904905	27134	1	249	uc001beu.4	-10892	ENSG00000162551	ALPL	alkaline phosphatase, biomineralization associated
chr1	21863523	21866880	3358	*	Intron (uc001bet.3/249, intron 1 of 11)	1	21877772	21904905	27134	1	249	uc001beu.4	-10892	ENSG00000162551	ALPL	alkaline phosphatase, biomineralization associated
chr1	21868672	21887027	18356	*	Promoter (<=1kb)	1	21877772	21904905	27134	1	249	uc001beu.4	0	ENSG00000162551	ALPL	alkaline phosphatase, biomineralization associated
chr1	21868672	21887027	18356	*	Promoter (<=1kb)	1	21877772	21904905	27134	1	249	uc001beu.4	0	ENSG00000162551	ALPL	alkaline phosphatase, biomineralization associated
chr1	21868672	21887027	18356	*	Promoter (<=1kb)	1	21877772	21904905	27134	1	249	uc001beu.4	0	ENSG00000162551	ALPL	alkaline phosphatase, biomineralization associated
chr1	21889788	21906278	16491	*	3' UTR	1	21877772	21904905	27134	1	249	uc001beu.4	12016	ENSG00000162551	ALPL	alkaline phosphatase, biomineralization associated
chr1	21889788	21906278	16491	*	3' UTR	1	21877772	21904905	27134	1	249	uc001beu.4	12016	ENSG00000162551	ALPL	alkaline phosphatase, biomineralization associated
chr1	21889788	21906278	16491	*	3' UTR	1	21877772	21904905	27134	1	249	uc001beu.4	12016	ENSG00000162551	ALPL	alkaline phosphatase, biomineralization associated
chr1	21912829	21922945	10117	*	3' UTR	1	21922708	21946543	23836	2	5909	uc001bev.3	23598	ENSG00000076864	RAP1GAP	RAP1 GTPase activating protein
chr1	21912829	21922945	10117	*	3' UTR	1	21922708	21946543	23836	2	5909	uc001bev.3	23598	ENSG00000076864	RAP1GAP	RAP1 GTPase activating protein
chr1	21912829	21922945	10117	*	3' UTR	1	21922708	21946543	23836	2	5909	uc001bev.3	23598	ENSG00000076864	RAP1GAP	RAP1 GTPase activating protein
chr1	21924635	21928512	3878	*	Exon (uc001bev.3/5909, exon 18 of 23)	1	21922708	21946543	23836	2	5909	uc001bev.3	18031	ENSG00000076864	RAP1GAP	RAP1 GTPase activating protein
chr1	21924635	21928512	3878	*	Exon (uc001bev.3/5909, exon 18 of 23)	1	21922708	21946543	23836	2	5909	uc001bev.3	18031	ENSG00000076864	RAP1GAP	RAP1 GTPase activating protein
chr1	21929140	21937061	7922	*	Exon (uc001bev.3/5909, exon 11 of 23)	1	21922708	21946543	23836	2	5909	uc001bev.3	9482	ENSG00000076864	RAP1GAP	RAP1 GTPase activating protein
chr1	21929140	21937061	7922	*	Exon (uc001bev.3/5909, exon 11 of 23)	1	21922708	21946543	23836	2	5909	uc001bev.3	9482	ENSG00000076864	RAP1GAP	RAP1 GTPase activating protein
chr1	21937593	21943801	6209	*	Exon (uc001bev.3/5909, exon 4 of 23)	1	21922708	21946543	23836	2	5909	uc001bev.3	2742	ENSG00000076864	RAP1GAP	RAP1 GTPase activating protein
chr1	21937593	21943801	6209	*	Exon (uc001bev.3/5909, exon 4 of 23)	1	21922708	21946543	23836	2	5909	uc001bev.3	2742	ENSG00000076864	RAP1GAP	RAP1 GTPase activating protein
chr1	21949397	21953805	4409	*	Promoter (<=1kb)	1	21943799	21949011	5213	2	5909	uc001bez.1	-386	ENSG00000076864	RAP1GAP	RAP1 GTPase activating protein
chr1	21949397	21953805	4409	*	Promoter (<=1kb)	1	21943799	21949011	5213	2	5909	uc001bez.1	-386	ENSG00000076864	RAP1GAP	RAP1 GTPase activating protein
chr1	21956455	21957992	1538	*	Intron (uc001bew.3/5909, intron 2 of 24)	1	21943799	21949011	5213	2	5909	uc001bez.1	-7444	ENSG00000076864	RAP1GAP	RAP1 GTPase activating protein
chr1	21956455	21957992	1538	*	Intron (uc001bew.3/5909, intron 2 of 24)	1	21943799	21949011	5213	2	5909	uc001bez.1	-7444	ENSG00000076864	RAP1GAP	RAP1 GTPase activating protein
chr1	21959653	21970115	10463	*	Intron (uc001bew.3/5909, intron 2 of 24)	1	21922708	21978348	55641	2	5909	uc001bew.3	8233	ENSG00000076864	RAP1GAP	RAP1 GTPase activating protein
chr1	21959653	21970115	10463	*	Intron (uc001bew.3/5909, intron 2 of 24)	1	21922708	21978348	55641	2	5909	uc001bew.3	8233	ENSG00000076864	RAP1GAP	RAP1 GTPase activating protein
chr1	21959653	21970115	10463	*	Intron (uc001bew.3/5909, intron 2 of 24)	1	21922708	21978348	55641	2	5909	uc001bew.3	8233	ENSG00000076864	RAP1GAP	RAP1 GTPase activating protein
chr1	21972703	21978939	6237	*	Promoter (<=1kb)	1	21922708	21978348	55641	2	5909	uc001bew.3	0	ENSG00000076864	RAP1GAP	RAP1 GTPase activating protein
chr1	21972703	21978939	6237	*	Promoter (<=1kb)	1	21922708	21978348	55641	2	5909	uc001bew.3	0	ENSG00000076864	RAP1GAP	RAP1 GTPase activating protein
chr1	21979942	21984876	4935	*	Promoter (1-2kb)	1	21922708	21978348	55641	2	5909	uc001bew.3	-1594	ENSG00000076864	RAP1GAP	RAP1 GTPase activating protein
chr1	21979942	21984876	4935	*	Promoter (1-2kb)	1	21922708	21978348	55641	2	5909	uc001bew.3	-1594	ENSG00000076864	RAP1GAP	RAP1 GTPase activating protein
chr1	21989190	21993579	4390	*	5' UTR	1	21922708	21995856	73149	2	5909	uc001bex.3	2277	ENSG00000076864	RAP1GAP	RAP1 GTPase activating protein
chr1	22004224	22016145	11922	*	3' UTR	1	21922708	21995856	73149	2	5909	uc001bey.3	-8368	ENSG00000076864	RAP1GAP	RAP1 GTPase activating protein
chr1	22004224	22016145	11922	*	3' UTR	1	21922708	21995856	73149	2	5909	uc001bey.3	-8368	ENSG00000076864	RAP1GAP	RAP1 GTPase activating protein
chr1	22004224	22016145	11922	*	3' UTR	1	21922708	21995856	73149	2	5909	uc001bey.3	-8368	ENSG00000076864	RAP1GAP	RAP1 GTPase activating protein
chr1	22023683	22026560	2878	*	Intron (uc001bfa.3/84196, intron 11 of 14)	1	22012385	22031108	18724	2	84196	uc001bfd.1	4548	ENSG00000090686	USP48	ubiquitin specific peptidase 48
chr1	22023683	22026560	2878	*	Intron (uc001bfa.3/84196, intron 11 of 14)	1	22012385	22031108	18724	2	84196	uc001bfd.1	4548	ENSG00000090686	USP48	ubiquitin specific peptidase 48
chr1	22046536	22052934	6399	*	Promoter (<=1kb)	1	22004792	22051612	46821	2	84196	uc001bfa.3	0	ENSG00000090686	USP48	ubiquitin specific peptidase 48
chr1	22046536	22052934	6399	*	Promoter (<=1kb)	1	22004792	22051612	46821	2	84196	uc001bfa.3	0	ENSG00000090686	USP48	ubiquitin specific peptidase 48
chr1	22117757	22126885	9129	*	Distal Intergenic	1	22054339	22109688	55350	2	84196	uc001bff.3	-8069	ENSG00000090686	USP48	ubiquitin specific peptidase 48
chr1	22117757	22126885	9129	*	Distal Intergenic	1	22054339	22109688	55350	2	84196	uc001bff.3	-8069	ENSG00000090686	USP48	ubiquitin specific peptidase 48
chr1	22132882	22139227	6346	*	Promoter (<=1kb)	1	22138758	22151714	12957	1	401944	uc001bfg.1	0	ENSG00000187942	LDLRAD2	low density lipoprotein receptor class A domain containing 2
chr1	22132882	22139227	6346	*	Promoter (<=1kb)	1	22138758	22151714	12957	1	401944	uc001bfg.1	0	ENSG00000187942	LDLRAD2	low density lipoprotein receptor class A domain containing 2
chr1	22132882	22139227	6346	*	Promoter (<=1kb)	1	22138758	22151714	12957	1	401944	uc001bfg.1	0	ENSG00000187942	LDLRAD2	low density lipoprotein receptor class A domain containing 2
chr1	22154641	22162806	8166	*	Promoter (<=1kb)	1	22148737	22157206	8470	2	3339	uc001bfi.3	0	ENSG00000142798	HSPG2	heparan sulfate proteoglycan 2
chr1	22181379	22187678	6300	*	Exon (uc001bfj.3/3339, exon 40 of 97)	1	22148737	22157206	8470	2	3339	uc001bfi.3	-24173	ENSG00000142798	HSPG2	heparan sulfate proteoglycan 2
chr1	22181379	22187678	6300	*	Exon (uc001bfj.3/3339, exon 40 of 97)	1	22148737	22157206	8470	2	3339	uc001bfi.3	-24173	ENSG00000142798	HSPG2	heparan sulfate proteoglycan 2
chr1	22216127	22220021	3895	*	Exon (uc001bfj.3/3339, exon 4 of 97)	1	22213708	22222803	9096	2	3339	uc009vqe.1	2782	ENSG00000142798	HSPG2	heparan sulfate proteoglycan 2
chr1	22231055	22234918	3864	*	Intron (uc001bfj.3/3339, intron 1 of 96)	1	22213708	22222803	9096	2	3339	uc009vqe.1	-8252	ENSG00000142798	HSPG2	heparan sulfate proteoglycan 2
chr1	22246360	22249537	3178	*	Intron (uc001bfj.3/3339, intron 1 of 96)	1	22148737	22263750	115014	2	3339	uc001bfj.3	14213	ENSG00000142798	HSPG2	heparan sulfate proteoglycan 2
chr1	22257596	22260339	2744	*	Intron (uc001bfj.3/3339, intron 1 of 96)	1	22148737	22263750	115014	2	3339	uc001bfj.3	3411	ENSG00000142798	HSPG2	heparan sulfate proteoglycan 2
chr1	22261688	22264868	3181	*	Promoter (<=1kb)	1	22148737	22263750	115014	2	3339	uc001bfj.3	0	ENSG00000142798	HSPG2	heparan sulfate proteoglycan 2
chr1	22414049	22419366	5318	*	3' UTR	1	22379120	22419436	40317	1	998	uc010ods.2	34929	ENSG00000070831	CDC42	cell division cycle 42
chr1	22450130	22453333	3204	*	Intron (uc001bfs.4/54361, intron 2 of 4)	1	22443798	22469519	25722	2	54361	uc001bfs.4	16186	ENSG00000162552	WNT4	Wnt family member 4
chr1	22450130	22453333	3204	*	Intron (uc001bfs.4/54361, intron 2 of 4)	1	22443798	22469519	25722	2	54361	uc001bfs.4	16186	ENSG00000162552	WNT4	Wnt family member 4
chr1	22542442	22547547	5106	*	Distal Intergenic	1	22443798	22470385	26588	2	54361	uc010odt.2	-72057	ENSG00000162552	WNT4	Wnt family member 4
chr1	22552019	22558295	6277	*	Distal Intergenic	1	22443798	22470385	26588	2	54361	uc010odt.2	-81634	ENSG00000162552	WNT4	Wnt family member 4
chr1	22563770	22567444	3675	*	Distal Intergenic	1	22443798	22470385	26588	2	54361	uc010odt.2	-93385	ENSG00000162552	WNT4	Wnt family member 4
chr1	22563770	22567444	3675	*	Distal Intergenic	1	22443798	22470385	26588	2	54361	uc010odt.2	-93385	ENSG00000162552	WNT4	Wnt family member 4
chr1	22581842	22588241	6400	*	Distal Intergenic	1	22443798	22470385	26588	2	54361	uc010odt.2	-111457	ENSG00000162552	WNT4	Wnt family member 4
chr1	22591310	22597031	5722	*	Distal Intergenic	1	22443798	22470385	26588	2	54361	uc010odt.2	-120925	ENSG00000162552	WNT4	Wnt family member 4
chr1	22623594	22628523	4930	*	Distal Intergenic	1	22778344	22857650	79307	1	9923	uc001bft.2	-149821	ENSG00000184677	ZBTB40	zinc finger and BTB domain containing 40
chr1	22636025	22646518	10494	*	Distal Intergenic	1	22778344	22857650	79307	1	9923	uc001bft.2	-131826	ENSG00000184677	ZBTB40	zinc finger and BTB domain containing 40
chr1	22678367	22682500	4134	*	Distal Intergenic	1	22778344	22857650	79307	1	9923	uc001bft.2	-95844	ENSG00000184677	ZBTB40	zinc finger and BTB domain containing 40
chr1	22749158	22752364	3207	*	Distal Intergenic	1	22778344	22857650	79307	1	9923	uc001bft.2	-25980	ENSG00000184677	ZBTB40	zinc finger and BTB domain containing 40
chr1	22777468	22781616	4149	*	Promoter (<=1kb)	1	22778344	22857650	79307	1	9923	uc001bft.2	0	ENSG00000184677	ZBTB40	zinc finger and BTB domain containing 40
chr1	22777468	22781616	4149	*	Promoter (<=1kb)	1	22778344	22857650	79307	1	9923	uc001bft.2	0	ENSG00000184677	ZBTB40	zinc finger and BTB domain containing 40
chr1	22792479	22806749	14271	*	Intron (uc001bft.2/9923, intron 2 of 18)	1	22778344	22857650	79307	1	9923	uc009vqi.1	14135	ENSG00000184677	ZBTB40	zinc finger and BTB domain containing 40
chr1	22792479	22806749	14271	*	Intron (uc001bft.2/9923, intron 2 of 18)	1	22778344	22857650	79307	1	9923	uc009vqi.1	14135	ENSG00000184677	ZBTB40	zinc finger and BTB domain containing 40
chr1	22792479	22806749	14271	*	Intron (uc001bft.2/9923, intron 2 of 18)	1	22778344	22857650	79307	1	9923	uc009vqi.1	14135	ENSG00000184677	ZBTB40	zinc finger and BTB domain containing 40
chr1	22811701	22818895	7195	*	5' UTR	1	22828069	22838627	10559	1	9923	uc001bfv.1	-9174	ENSG00000184677	ZBTB40	zinc finger and BTB domain containing 40
chr1	22811701	22818895	7195	*	5' UTR	1	22828069	22838627	10559	1	9923	uc001bfv.1	-9174	ENSG00000184677	ZBTB40	zinc finger and BTB domain containing 40
chr1	22811701	22818895	7195	*	5' UTR	1	22828069	22838627	10559	1	9923	uc001bfv.1	-9174	ENSG00000184677	ZBTB40	zinc finger and BTB domain containing 40
chr1	22829910	22833615	3706	*	Promoter (1-2kb)	1	22828069	22838627	10559	1	9923	uc001bfv.1	1841	ENSG00000184677	ZBTB40	zinc finger and BTB domain containing 40
chr1	22845719	22850896	5178	*	Exon (uc001bft.2/9923, exon 15 of 19)	1	22828069	22838627	10559	1	9923	uc001bfv.1	17650	ENSG00000184677	ZBTB40	zinc finger and BTB domain containing 40
chr1	22845719	22850896	5178	*	Exon (uc001bft.2/9923, exon 15 of 19)	1	22828069	22838627	10559	1	9923	uc001bfv.1	17650	ENSG00000184677	ZBTB40	zinc finger and BTB domain containing 40
chr1	22852363	22856928	4566	*	3' UTR	1	22828069	22838627	10559	1	9923	uc001bfv.1	24294	ENSG00000184677	ZBTB40	zinc finger and BTB domain containing 40
chr1	22877050	22883861	6812	*	Distal Intergenic	1	22890004	22916112	26109	1	2046	uc001bfw.3	-6143	ENSG00000070886	EPHA8	EPH receptor A8
chr1	22877050	22883861	6812	*	Distal Intergenic	1	22890004	22916112	26109	1	2046	uc001bfw.3	-6143	ENSG00000070886	EPHA8	EPH receptor A8
chr1	22877050	22883861	6812	*	Distal Intergenic	1	22890004	22916112	26109	1	2046	uc001bfw.3	-6143	ENSG00000070886	EPHA8	EPH receptor A8
chr1	22905335	22911462	6128	*	Intron (uc001bfw.3/2046, intron 3 of 4)	1	22890004	22930087	40084	1	2046	uc001bfx.1	15331	ENSG00000070886	EPHA8	EPH receptor A8
chr1	22905335	22911462	6128	*	Intron (uc001bfw.3/2046, intron 3 of 4)	1	22890004	22930087	40084	1	2046	uc001bfx.1	15331	ENSG00000070886	EPHA8	EPH receptor A8
chr1	22961587	22965057	3471	*	Promoter (<=1kb)	1	22963118	22966175	3058	1	712	uc001bfy.3	0	ENSG00000173372	C1QA	complement C1q A chain
chr1	22961587	22965057	3471	*	Promoter (<=1kb)	1	22963118	22966175	3058	1	712	uc001bfy.3	0	ENSG00000173372	C1QA	complement C1q A chain
chr1	23008056	23013396	5341	*	Distal Intergenic	1	23037331	23241082	203752	1	2048	uc009vqj.1	-23935	ENSG00000133216	EPHB2	EPH receptor B2
chr1	23008056	23013396	5341	*	Distal Intergenic	1	23037331	23241082	203752	1	2048	uc009vqj.1	-23935	ENSG00000133216	EPHB2	EPH receptor B2
chr1	23008056	23013396	5341	*	Distal Intergenic	1	23037331	23241082	203752	1	2048	uc009vqj.1	-23935	ENSG00000133216	EPHB2	EPH receptor B2
chr1	23019737	23023236	3500	*	Distal Intergenic	1	23037331	23241082	203752	1	2048	uc009vqj.1	-14095	ENSG00000133216	EPHB2	EPH receptor B2
chr1	23019737	23023236	3500	*	Distal Intergenic	1	23037331	23241082	203752	1	2048	uc009vqj.1	-14095	ENSG00000133216	EPHB2	EPH receptor B2
chr1	23139345	23141614	2270	*	Intron (uc009vqj.1/2048, intron 3 of 16)	1	23189652	23189719	68	2	100422914	uc021oic.1	48105	ENSG00000264014	MIR4253	microRNA 4253
chr1	23168517	23170821	2305	*	Intron (uc009vqj.1/2048, intron 3 of 16)	1	23189652	23189719	68	2	100422914	uc021oic.1	18898	ENSG00000264014	MIR4253	microRNA 4253
chr1	23177804	23179801	1998	*	Intron (uc009vqj.1/2048, intron 3 of 16)	1	23189652	23189719	68	2	100422914	uc021oic.1	9918	ENSG00000264014	MIR4253	microRNA 4253
chr1	23177804	23179801	1998	*	Intron (uc009vqj.1/2048, intron 3 of 16)	1	23189652	23189719	68	2	100422914	uc021oic.1	9918	ENSG00000264014	MIR4253	microRNA 4253
chr1	23182758	23191571	8814	*	Promoter (<=1kb)	1	23189652	23189719	68	2	100422914	uc021oic.1	0	ENSG00000264014	MIR4253	microRNA 4253
chr1	23182758	23191571	8814	*	Promoter (<=1kb)	1	23189652	23189719	68	2	100422914	uc021oic.1	0	ENSG00000264014	MIR4253	microRNA 4253
chr1	23192544	23204756	12213	*	Intron (uc009vqj.1/2048, intron 5 of 16)	1	23189652	23189719	68	2	100422914	uc021oic.1	-2825	ENSG00000264014	MIR4253	microRNA 4253
chr1	23192544	23204756	12213	*	Intron (uc009vqj.1/2048, intron 5 of 16)	1	23189652	23189719	68	2	100422914	uc021oic.1	-2825	ENSG00000264014	MIR4253	microRNA 4253
chr1	23208862	23217181	8320	*	Exon (uc009vqj.1/2048, exon 6 of 17)	1	23189652	23189719	68	2	100422914	uc021oic.1	-19143	ENSG00000264014	MIR4253	microRNA 4253
chr1	23208862	23217181	8320	*	Exon (uc009vqj.1/2048, exon 6 of 17)	1	23189652	23189719	68	2	100422914	uc021oic.1	-19143	ENSG00000264014	MIR4253	microRNA 4253
chr1	23208862	23217181	8320	*	Exon (uc009vqj.1/2048, exon 6 of 17)	1	23189652	23189719	68	2	100422914	uc021oic.1	-19143	ENSG00000264014	MIR4253	microRNA 4253
chr1	23251174	23257376	6203	*	Distal Intergenic	1	23189652	23189719	68	2	100422914	uc021oic.1	-61455	ENSG00000264014	MIR4253	microRNA 4253
chr1	23251174	23257376	6203	*	Distal Intergenic	1	23189652	23189719	68	2	100422914	uc021oic.1	-61455	ENSG00000264014	MIR4253	microRNA 4253
chr1	23251174	23257376	6203	*	Distal Intergenic	1	23189652	23189719	68	2	100422914	uc021oic.1	-61455	ENSG00000264014	MIR4253	microRNA 4253
chr1	23343879	23346177	2299	*	Promoter (<=1kb)	1	23345941	23410184	64244	1	23028	uc001bgi.2	0	ENSG00000004487	KDM1A	lysine demethylase 1A
chr1	23343879	23346177	2299	*	Promoter (<=1kb)	1	23345941	23410184	64244	1	23028	uc001bgi.2	0	ENSG00000004487	KDM1A	lysine demethylase 1A
chr1	23367316	23370320	3005	*	Promoter (<=1kb)	1	23370798	23370865	68	1	100422866	uc021oid.1	-478	ENSG00000263793	MIR3115	microRNA 3115
chr1	23367316	23370320	3005	*	Promoter (<=1kb)	1	23370798	23370865	68	1	100422866	uc021oid.1	-478	ENSG00000263793	MIR3115	microRNA 3115
chr1	23374531	23380166	5636	*	Exon (uc001bgi.2/23028, exon 3 of 19)	1	23370798	23370865	68	1	100422866	uc021oid.1	3733	ENSG00000263793	MIR3115	microRNA 3115
chr1	23374531	23380166	5636	*	Exon (uc001bgi.2/23028, exon 3 of 19)	1	23370798	23370865	68	1	100422866	uc021oid.1	3733	ENSG00000263793	MIR3115	microRNA 3115
chr1	23400692	23407010	6319	*	Exon (uc001bgi.2/23028, exon 14 of 19)	1	23370798	23370865	68	1	100422866	uc021oid.1	29894	ENSG00000263793	MIR3115	microRNA 3115
chr1	23400692	23407010	6319	*	Exon (uc001bgi.2/23028, exon 14 of 19)	1	23370798	23370865	68	1	100422866	uc021oid.1	29894	ENSG00000263793	MIR3115	microRNA 3115
chr1	23419873	23424128	4256	*	5' UTR	1	23370798	23370865	68	1	100422866	uc021oid.1	49075	ENSG00000263793	MIR3115	microRNA 3115
chr1	23419873	23424128	4256	*	5' UTR	1	23370798	23370865	68	1	100422866	uc021oid.1	49075	ENSG00000263793	MIR3115	microRNA 3115
chr1	23424791	23439220	14430	*	5' UTR	1	23370798	23370865	68	1	100422866	uc021oid.1	53993	ENSG00000263793	MIR3115	microRNA 3115
chr1	23424791	23439220	14430	*	5' UTR	1	23370798	23370865	68	1	100422866	uc021oid.1	53993	ENSG00000263793	MIR3115	microRNA 3115
chr1	23424791	23439220	14430	*	5' UTR	1	23370798	23370865	68	1	100422866	uc021oid.1	53993	ENSG00000263793	MIR3115	microRNA 3115
chr1	23424791	23439220	14430	*	5' UTR	1	23370798	23370865	68	1	100422866	uc021oid.1	53993	ENSG00000263793	MIR3115	microRNA 3115
chr1	23424791	23439220	14430	*	5' UTR	1	23370798	23370865	68	1	100422866	uc021oid.1	53993	ENSG00000263793	MIR3115	microRNA 3115
chr1	23424791	23439220	14430	*	5' UTR	1	23370798	23370865	68	1	100422866	uc021oid.1	53993	ENSG00000263793	MIR3115	microRNA 3115
chr1	23440219	23445270	5052	*	Intron (uc001bgk.2/7798, intron 1 of 4)	1	23410516	23495517	85002	2	7798	uc001bgk.2	50247	ENSG00000169641	LUZP1	leucine zipper protein 1
chr1	23448714	23457195	8482	*	Intron (uc001bgk.2/7798, intron 1 of 4)	1	23410516	23495517	85002	2	7798	uc001bgk.2	38322	ENSG00000169641	LUZP1	leucine zipper protein 1
chr1	23448714	23457195	8482	*	Intron (uc001bgk.2/7798, intron 1 of 4)	1	23410516	23495517	85002	2	7798	uc001bgk.2	38322	ENSG00000169641	LUZP1	leucine zipper protein 1
chr1	23467395	23471774	4380	*	Intron (uc001bgk.2/7798, intron 1 of 4)	1	23410516	23495517	85002	2	7798	uc001bgk.2	23743	ENSG00000169641	LUZP1	leucine zipper protein 1
chr1	23467395	23471774	4380	*	Intron (uc001bgk.2/7798, intron 1 of 4)	1	23410516	23495517	85002	2	7798	uc001bgk.2	23743	ENSG00000169641	LUZP1	leucine zipper protein 1
chr1	23474718	23479698	4981	*	Intron (uc001bgk.2/7798, intron 1 of 4)	1	23410516	23495517	85002	2	7798	uc001bgk.2	15819	ENSG00000169641	LUZP1	leucine zipper protein 1
chr1	23474718	23479698	4981	*	Intron (uc001bgk.2/7798, intron 1 of 4)	1	23410516	23495517	85002	2	7798	uc001bgk.2	15819	ENSG00000169641	LUZP1	leucine zipper protein 1
chr1	23480506	23484152	3647	*	Intron (uc001bgk.2/7798, intron 1 of 4)	1	23410516	23495517	85002	2	7798	uc001bgk.2	11365	ENSG00000169641	LUZP1	leucine zipper protein 1
chr1	23480506	23484152	3647	*	Intron (uc001bgk.2/7798, intron 1 of 4)	1	23410516	23495517	85002	2	7798	uc001bgk.2	11365	ENSG00000169641	LUZP1	leucine zipper protein 1
chr1	23480506	23484152	3647	*	Intron (uc001bgk.2/7798, intron 1 of 4)	1	23410516	23495517	85002	2	7798	uc001bgk.2	11365	ENSG00000169641	LUZP1	leucine zipper protein 1
chr1	23496028	23501277	5250	*	Promoter (<=1kb)	1	23416920	23495517	78598	2	7798	uc001bgl.3	-511	ENSG00000169641	LUZP1	leucine zipper protein 1
chr1	23504483	23514300	9818	*	Promoter (<=1kb)	1	23417683	23504301	86619	2	7798	uc001bgm.1	-182	ENSG00000169641	LUZP1	leucine zipper protein 1
chr1	23504483	23514300	9818	*	Promoter (<=1kb)	1	23417683	23504301	86619	2	7798	uc001bgm.1	-182	ENSG00000169641	LUZP1	leucine zipper protein 1
chr1	23520714	23547129	26416	*	Promoter (<=1kb)	1	23518388	23521222	2835	2	3352	uc001bgn.3	0	ENSG00000179546	HTR1D	5-hydroxytryptamine receptor 1D
chr1	23520714	23547129	26416	*	Promoter (<=1kb)	1	23518388	23521222	2835	2	3352	uc001bgn.3	0	ENSG00000179546	HTR1D	5-hydroxytryptamine receptor 1D
chr1	23520714	23547129	26416	*	Promoter (<=1kb)	1	23518388	23521222	2835	2	3352	uc001bgn.3	0	ENSG00000179546	HTR1D	5-hydroxytryptamine receptor 1D
chr1	23520714	23547129	26416	*	Promoter (<=1kb)	1	23518388	23521222	2835	2	3352	uc001bgn.3	0	ENSG00000179546	HTR1D	5-hydroxytryptamine receptor 1D
chr1	23520714	23547129	26416	*	Promoter (<=1kb)	1	23518388	23521222	2835	2	3352	uc001bgn.3	0	ENSG00000179546	HTR1D	5-hydroxytryptamine receptor 1D
chr1	23552902	23565739	12838	*	Distal Intergenic	1	23518388	23521222	2835	2	3352	uc001bgn.3	-31680	ENSG00000179546	HTR1D	5-hydroxytryptamine receptor 1D
chr1	23552902	23565739	12838	*	Distal Intergenic	1	23518388	23521222	2835	2	3352	uc001bgn.3	-31680	ENSG00000179546	HTR1D	5-hydroxytryptamine receptor 1D
chr1	23568561	23582183	13623	*	Distal Intergenic	1	23518388	23521222	2835	2	3352	uc001bgn.3	-47339	ENSG00000179546	HTR1D	5-hydroxytryptamine receptor 1D
chr1	23568561	23582183	13623	*	Distal Intergenic	1	23518388	23521222	2835	2	3352	uc001bgn.3	-47339	ENSG00000179546	HTR1D	5-hydroxytryptamine receptor 1D
chr1	23568561	23582183	13623	*	Distal Intergenic	1	23518388	23521222	2835	2	3352	uc001bgn.3	-47339	ENSG00000179546	HTR1D	5-hydroxytryptamine receptor 1D
chr1	23568561	23582183	13623	*	Distal Intergenic	1	23518388	23521222	2835	2	3352	uc001bgn.3	-47339	ENSG00000179546	HTR1D	5-hydroxytryptamine receptor 1D
chr1	23584446	23596967	12522	*	Distal Intergenic	1	23636276	23638386	2111	2	10236	uc001bgo.3	41419	ENSG00000125944	HNRNPR	heterogeneous nuclear ribonucleoprotein R
chr1	23584446	23596967	12522	*	Distal Intergenic	1	23636276	23638386	2111	2	10236	uc001bgo.3	41419	ENSG00000125944	HNRNPR	heterogeneous nuclear ribonucleoprotein R
chr1	23584446	23596967	12522	*	Distal Intergenic	1	23636276	23638386	2111	2	10236	uc001bgo.3	41419	ENSG00000125944	HNRNPR	heterogeneous nuclear ribonucleoprotein R
chr1	23584446	23596967	12522	*	Distal Intergenic	1	23636276	23638386	2111	2	10236	uc001bgo.3	41419	ENSG00000125944	HNRNPR	heterogeneous nuclear ribonucleoprotein R
chr1	23605467	23622059	16593	*	Distal Intergenic	1	23636276	23638386	2111	2	10236	uc001bgo.3	16327	ENSG00000125944	HNRNPR	heterogeneous nuclear ribonucleoprotein R
chr1	23605467	23622059	16593	*	Distal Intergenic	1	23636276	23638386	2111	2	10236	uc001bgo.3	16327	ENSG00000125944	HNRNPR	heterogeneous nuclear ribonucleoprotein R
chr1	23605467	23622059	16593	*	Distal Intergenic	1	23636276	23638386	2111	2	10236	uc001bgo.3	16327	ENSG00000125944	HNRNPR	heterogeneous nuclear ribonucleoprotein R
chr1	23623669	23628276	4608	*	Distal Intergenic	1	23636276	23638386	2111	2	10236	uc001bgo.3	10110	ENSG00000125944	HNRNPR	heterogeneous nuclear ribonucleoprotein R
chr1	23633369	23640861	7493	*	Promoter (<=1kb)	1	23636276	23638386	2111	2	10236	uc001bgo.3	0	ENSG00000125944	HNRNPR	heterogeneous nuclear ribonucleoprotein R
chr1	23642265	23647114	4850	*	Exon (uc001bgp.4/10236, exon 8 of 11)	1	23636276	23638386	2111	2	10236	uc001bgo.3	-3879	ENSG00000125944	HNRNPR	heterogeneous nuclear ribonucleoprotein R
chr1	23650064	23655175	5112	*	Exon (uc001bgp.4/10236, exon 6 of 11)	1	23636276	23638386	2111	2	10236	uc001bgo.3	-11678	ENSG00000125944	HNRNPR	heterogeneous nuclear ribonucleoprotein R
chr1	23650064	23655175	5112	*	Exon (uc001bgp.4/10236, exon 6 of 11)	1	23636276	23638386	2111	2	10236	uc001bgo.3	-11678	ENSG00000125944	HNRNPR	heterogeneous nuclear ribonucleoprotein R
chr1	23650064	23655175	5112	*	Exon (uc001bgp.4/10236, exon 6 of 11)	1	23636276	23638386	2111	2	10236	uc001bgo.3	-11678	ENSG00000125944	HNRNPR	heterogeneous nuclear ribonucleoprotein R
chr1	23669624	23674403	4780	*	Promoter (<=1kb)	1	23636276	23670853	34578	2	10236	uc001bgp.4	0	ENSG00000125944	HNRNPR	heterogeneous nuclear ribonucleoprotein R
chr1	23675937	23684356	8420	*	Downstream (1-2kb)	1	23636276	23670853	34578	2	10236	uc010odx.2	-5084	ENSG00000125944	HNRNPR	heterogeneous nuclear ribonucleoprotein R
chr1	23675937	23684356	8420	*	Downstream (1-2kb)	1	23636276	23670853	34578	2	10236	uc010odx.2	-5084	ENSG00000125944	HNRNPR	heterogeneous nuclear ribonucleoprotein R
chr1	23690996	23694581	3586	*	Promoter (<=1kb)	1	23685941	23694879	8939	2	80818	uc001bgt.3	298	ENSG00000125945	ZNF436	zinc finger protein 436
chr1	23690996	23694581	3586	*	Promoter (<=1kb)	1	23685941	23694879	8939	2	80818	uc001bgt.3	298	ENSG00000125945	ZNF436	zinc finger protein 436
chr1	23698442	23702974	4533	*	Distal Intergenic	1	23685941	23696357	10417	2	80818	uc001bgu.3	-2085	ENSG00000125945	ZNF436	zinc finger protein 436
chr1	23698442	23702974	4533	*	Distal Intergenic	1	23685941	23696357	10417	2	80818	uc001bgu.3	-2085	ENSG00000125945	ZNF436	zinc finger protein 436
chr1	23707040	23712915	5876	*	3' UTR	1	23710671	23720526	9856	2	6920	uc009vqm.2	7611	ENSG00000204219	TCEA3	transcription elongation factor A3
chr1	23716324	23721243	4920	*	Promoter (<=1kb)	1	23710671	23720526	9856	2	6920	uc009vqm.2	0	ENSG00000204219	TCEA3	transcription elongation factor A3
chr1	23743376	23746742	3367	*	5' UTR	1	23707555	23751261	43707	2	6920	uc021oig.1	4519	ENSG00000204219	TCEA3	transcription elongation factor A3
chr1	23743376	23746742	3367	*	5' UTR	1	23707555	23751261	43707	2	6920	uc021oig.1	4519	ENSG00000204219	TCEA3	transcription elongation factor A3
chr1	23777493	23781729	4237	*	5' UTR	1	23755056	23763170	8115	2	55616	uc001bgy.1	-14323	ENSG00000088280	ASAP3	ArfGAP with SH3 domain, ankyrin repeat and PH domain 3
chr1	23777493	23781729	4237	*	5' UTR	1	23755056	23763170	8115	2	55616	uc001bgy.1	-14323	ENSG00000088280	ASAP3	ArfGAP with SH3 domain, ankyrin repeat and PH domain 3
chr1	23788000	23812941	24942	*	Promoter (<=1kb)	1	23755056	23810677	55622	2	55616	uc010odz.1	0	ENSG00000088280	ASAP3	ArfGAP with SH3 domain, ankyrin repeat and PH domain 3
chr1	23788000	23812941	24942	*	Promoter (<=1kb)	1	23755056	23810677	55622	2	55616	uc010odz.1	0	ENSG00000088280	ASAP3	ArfGAP with SH3 domain, ankyrin repeat and PH domain 3
chr1	23788000	23812941	24942	*	Promoter (<=1kb)	1	23755056	23810677	55622	2	55616	uc010odz.1	0	ENSG00000088280	ASAP3	ArfGAP with SH3 domain, ankyrin repeat and PH domain 3
chr1	23788000	23812941	24942	*	Promoter (<=1kb)	1	23755056	23810677	55622	2	55616	uc010odz.1	0	ENSG00000088280	ASAP3	ArfGAP with SH3 domain, ankyrin repeat and PH domain 3
chr1	23788000	23812941	24942	*	Promoter (<=1kb)	1	23755056	23810677	55622	2	55616	uc010odz.1	0	ENSG00000088280	ASAP3	ArfGAP with SH3 domain, ankyrin repeat and PH domain 3
chr1	23823563	23827248	3686	*	Distal Intergenic	1	23768994	23811057	42064	2	55616	uc001bhc.1	-12506	ENSG00000088280	ASAP3	ArfGAP with SH3 domain, ankyrin repeat and PH domain 3
chr1	23836718	23839937	3220	*	Intron (uc001bhe.2/1870, intron 6 of 6)	1	23832920	23857712	24793	2	1870	uc001bhe.2	17775	ENSG00000007968	E2F2	E2F transcription factor 2
chr1	23866575	23871146	4572	*	Distal Intergenic	1	23832920	23857712	24793	2	1870	uc001bhe.2	-8863	ENSG00000007968	E2F2	E2F transcription factor 2
chr1	23910944	23916587	5644	*	Intron (uc001bhi.3/259283, intron 1 of 6)	1	23907985	23967056	59072	1	259283	uc001bhi.3	2959	ENSG00000197880	MDS2	myelodysplastic syndrome 2 translocation associated
chr1	23910944	23916587	5644	*	Intron (uc001bhi.3/259283, intron 1 of 6)	1	23907985	23967056	59072	1	259283	uc001bhi.3	2959	ENSG00000197880	MDS2	myelodysplastic syndrome 2 translocation associated
chr1	23950217	23953384	3168	*	Promoter (<=1kb)	1	23953226	23967056	13831	1	259283	uc001bhj.3	0	ENSG00000197880	MDS2	myelodysplastic syndrome 2 translocation associated
chr1	23950217	23953384	3168	*	Promoter (<=1kb)	1	23953226	23967056	13831	1	259283	uc001bhj.3	0	ENSG00000197880	MDS2	myelodysplastic syndrome 2 translocation associated
chr1	23958240	23960668	2429	*	Intron (uc001bhi.3/259283, intron 5 of 6)	1	23953226	23967056	13831	1	259283	uc001bhj.3	5014	ENSG00000197880	MDS2	myelodysplastic syndrome 2 translocation associated
chr1	23958240	23960668	2429	*	Intron (uc001bhi.3/259283, intron 5 of 6)	1	23953226	23967056	13831	1	259283	uc001bhj.3	5014	ENSG00000197880	MDS2	myelodysplastic syndrome 2 translocation associated
chr1	23979269	23993395	14127	*	Distal Intergenic	1	24018269	24022915	4647	1	6135	uc001bhk.3	-24874	ENSG00000142676	RPL11	ribosomal protein L11
chr1	23979269	23993395	14127	*	Distal Intergenic	1	24018269	24022915	4647	1	6135	uc001bhk.3	-24874	ENSG00000142676	RPL11	ribosomal protein L11
chr1	24016982	24023675	6694	*	Promoter (<=1kb)	1	24018269	24022915	4647	1	6135	uc001bhk.3	0	ENSG00000142676	RPL11	ribosomal protein L11
chr1	24016982	24023675	6694	*	Promoter (<=1kb)	1	24018269	24022915	4647	1	6135	uc001bhk.3	0	ENSG00000142676	RPL11	ribosomal protein L11
chr1	24045554	24049294	3741	*	Distal Intergenic	1	24069856	24088549	18694	1	6924	uc001bho.3	-20562	ENSG00000011007	ELOA	elongin A
chr1	24045554	24049294	3741	*	Distal Intergenic	1	24069856	24088549	18694	1	6924	uc001bho.3	-20562	ENSG00000011007	ELOA	elongin A
chr1	24054413	24059055	4643	*	Distal Intergenic	1	24069856	24088549	18694	1	6924	uc001bho.3	-10801	ENSG00000011007	ELOA	elongin A
chr1	24054413	24059055	4643	*	Distal Intergenic	1	24069856	24088549	18694	1	6924	uc001bho.3	-10801	ENSG00000011007	ELOA	elongin A
chr1	24062441	24066134	3694	*	Distal Intergenic	1	24069856	24088549	18694	1	6924	uc001bho.3	-3722	ENSG00000011007	ELOA	elongin A
chr1	24062441	24066134	3694	*	Distal Intergenic	1	24069856	24088549	18694	1	6924	uc001bho.3	-3722	ENSG00000011007	ELOA	elongin A
chr1	24069931	24073508	3578	*	Promoter (<=1kb)	1	24069856	24088549	18694	1	6924	uc001bho.3	75	ENSG00000011007	ELOA	elongin A
chr1	24069931	24073508	3578	*	Promoter (<=1kb)	1	24069856	24088549	18694	1	6924	uc001bho.3	75	ENSG00000011007	ELOA	elongin A
chr1	24079456	24083301	3846	*	Exon (uc001bho.3/6924, exon 6 of 11)	1	24069856	24088549	18694	1	6924	uc001bho.3	9600	ENSG00000011007	ELOA	elongin A
chr1	24079456	24083301	3846	*	Exon (uc001bho.3/6924, exon 6 of 11)	1	24069856	24088549	18694	1	6924	uc001bho.3	9600	ENSG00000011007	ELOA	elongin A
chr1	24085465	24122613	37149	*	Promoter (<=1kb)	1	24086872	24104787	17916	2	100506963	uc001bhp.2	0	ENSG00000236810	ELOA-AS1	ELOA antisense RNA 1
chr1	24085465	24122613	37149	*	Promoter (<=1kb)	1	24086872	24104787	17916	2	100506963	uc001bhp.2	0	ENSG00000236810	ELOA-AS1	ELOA antisense RNA 1
chr1	24085465	24122613	37149	*	Promoter (<=1kb)	1	24086872	24104787	17916	2	100506963	uc001bhp.2	0	ENSG00000236810	ELOA-AS1	ELOA antisense RNA 1
chr1	24085465	24122613	37149	*	Promoter (<=1kb)	1	24086872	24104787	17916	2	100506963	uc001bhp.2	0	ENSG00000236810	ELOA-AS1	ELOA antisense RNA 1
chr1	24140267	24143179	2913	*	Promoter (<=1kb)	1	24130890	24144073	13184	2	3155	uc021oii.1	894	ENSG00000117305	HMGCL	3-hydroxy-3-methylglutaryl-CoA lyase
chr1	24140267	24143179	2913	*	Promoter (<=1kb)	1	24130890	24144073	13184	2	3155	uc021oii.1	894	ENSG00000117305	HMGCL	3-hydroxy-3-methylglutaryl-CoA lyase
chr1	24149396	24151169	1774	*	Promoter (<=1kb)	1	24128367	24151949	23583	2	3155	uc001bib.3	780	ENSG00000117305	HMGCL	3-hydroxy-3-methylglutaryl-CoA lyase
chr1	24149396	24151169	1774	*	Promoter (<=1kb)	1	24128367	24151949	23583	2	3155	uc001bib.3	780	ENSG00000117305	HMGCL	3-hydroxy-3-methylglutaryl-CoA lyase
chr1	24156179	24160763	4585	*	Intron (uc001bic.3/3155, intron 1 of 9)	1	24130078	24151949	21872	2	3155	uc009vqs.1	-4230	ENSG00000117305	HMGCL	3-hydroxy-3-methylglutaryl-CoA lyase
chr1	24156179	24160763	4585	*	Intron (uc001bic.3/3155, intron 1 of 9)	1	24130078	24151949	21872	2	3155	uc009vqs.1	-4230	ENSG00000117305	HMGCL	3-hydroxy-3-methylglutaryl-CoA lyase
chr1	24156179	24160763	4585	*	Intron (uc001bic.3/3155, intron 1 of 9)	1	24130078	24151949	21872	2	3155	uc009vqs.1	-4230	ENSG00000117305	HMGCL	3-hydroxy-3-methylglutaryl-CoA lyase
chr1	24265063	24267935	2873	*	Distal Intergenic	1	24255560	24255637	78	1	100616492	uc021oik.1	9503	ENSG00000264926	MIR378F	microRNA 378f
chr1	24282203	24295774	13572	*	Promoter (<=1kb)	1	24286301	24289949	3649	1	55629	uc001big.3	0	ENSG00000189266	PNRC2	proline rich nuclear receptor coactivator 2
chr1	24282203	24295774	13572	*	Promoter (<=1kb)	1	24286301	24289949	3649	1	55629	uc001big.3	0	ENSG00000189266	PNRC2	proline rich nuclear receptor coactivator 2
chr1	24282203	24295774	13572	*	Promoter (<=1kb)	1	24286301	24289949	3649	1	55629	uc001big.3	0	ENSG00000189266	PNRC2	proline rich nuclear receptor coactivator 2
chr1	24282203	24295774	13572	*	Promoter (<=1kb)	1	24286301	24289949	3649	1	55629	uc001big.3	0	ENSG00000189266	PNRC2	proline rich nuclear receptor coactivator 2
chr1	24282203	24295774	13572	*	Promoter (<=1kb)	1	24286301	24289949	3649	1	55629	uc001big.3	0	ENSG00000189266	PNRC2	proline rich nuclear receptor coactivator 2
chr1	24341624	24345152	3529	*	Distal Intergenic	1	24295573	24306953	11381	2	10772	uc021ois.1	-34671	ENSG00000188529	SRSF10	serine and arginine rich splicing factor 10
chr1	24341624	24345152	3529	*	Distal Intergenic	1	24295573	24306953	11381	2	10772	uc021ois.1	-34671	ENSG00000188529	SRSF10	serine and arginine rich splicing factor 10
chr1	24362322	24366172	3851	*	Distal Intergenic	1	24382531	24393069	10539	2	127294	uc001bil.4	26897	ENSG00000142661	MYOM3	myomesin 3
chr1	24362322	24366172	3851	*	Distal Intergenic	1	24382531	24393069	10539	2	127294	uc001bil.4	26897	ENSG00000142661	MYOM3	myomesin 3
chr1	24409218	24418326	9109	*	3' UTR	1	24382531	24421493	38963	2	127294	uc001bim.4	3167	ENSG00000142661	MYOM3	myomesin 3
chr1	24409218	24418326	9109	*	3' UTR	1	24382531	24421493	38963	2	127294	uc001bim.4	3167	ENSG00000142661	MYOM3	myomesin 3
chr1	24639593	24644438	4846	*	Promoter (1-2kb)	1	24645812	24681808	35997	1	57822	uc001bix.3	-1374	ENSG00000158055	GRHL3	grainyhead like transcription factor 3
chr1	24639593	24644438	4846	*	Promoter (1-2kb)	1	24645812	24681808	35997	1	57822	uc001bix.3	-1374	ENSG00000158055	GRHL3	grainyhead like transcription factor 3
chr1	24701297	24707161	5865	*	Promoter (<=1kb)	1	24683489	24700300	16812	2	90529	uc010oej.2	-997	ENSG00000001460	STPG1	sperm tail PG-rich repeat containing 1
chr1	24701297	24707161	5865	*	Promoter (<=1kb)	1	24683489	24700300	16812	2	90529	uc010oej.2	-997	ENSG00000001460	STPG1	sperm tail PG-rich repeat containing 1
chr1	24712349	24726823	14475	*	Promoter (<=1kb)	1	24695211	24718169	22959	2	90529	uc001bjf.3	0	ENSG00000001460	STPG1	sperm tail PG-rich repeat containing 1
chr1	24712349	24726823	14475	*	Promoter (<=1kb)	1	24695211	24718169	22959	2	90529	uc001bjf.3	0	ENSG00000001460	STPG1	sperm tail PG-rich repeat containing 1
chr1	24741399	24745726	4328	*	Promoter (<=1kb)	1	24742245	24781314	39070	1	57185	uc010oek.2	0	ENSG00000001461	NIPAL3	NIPA like domain containing 3
chr1	24741399	24745726	4328	*	Promoter (<=1kb)	1	24742245	24781314	39070	1	57185	uc010oek.2	0	ENSG00000001461	NIPAL3	NIPA like domain containing 3
chr1	24860422	24865617	5196	*	3' UTR	1	24882567	24935818	53252	1	400746	uc001bjk.2	-16950	ENSG00000184454	NCMAP	non-compact myelin associated protein
chr1	24895994	24919590	23597	*	Intron (uc001bjk.2/400746, intron 1 of 3)	1	24882567	24935818	53252	1	400746	uc001bjk.2	13427	ENSG00000184454	NCMAP	non-compact myelin associated protein
chr1	24895994	24919590	23597	*	Intron (uc001bjk.2/400746, intron 1 of 3)	1	24882567	24935818	53252	1	400746	uc001bjk.2	13427	ENSG00000184454	NCMAP	non-compact myelin associated protein
chr1	24895994	24919590	23597	*	Intron (uc001bjk.2/400746, intron 1 of 3)	1	24882567	24935818	53252	1	400746	uc001bjk.2	13427	ENSG00000184454	NCMAP	non-compact myelin associated protein
chr1	24895994	24919590	23597	*	Intron (uc001bjk.2/400746, intron 1 of 3)	1	24882567	24935818	53252	1	400746	uc001bjk.2	13427	ENSG00000184454	NCMAP	non-compact myelin associated protein
chr1	24895994	24919590	23597	*	Intron (uc001bjk.2/400746, intron 1 of 3)	1	24882567	24935818	53252	1	400746	uc001bjk.2	13427	ENSG00000184454	NCMAP	non-compact myelin associated protein
chr1	24941232	24945111	3880	*	Distal Intergenic	1	24969594	24999772	30179	1	10250	uc001bjm.3	-24483	ENSG00000133226	SRRM1	serine and arginine repetitive matrix 1
chr1	24946431	24951353	4923	*	Distal Intergenic	1	24969594	24999772	30179	1	10250	uc001bjm.3	-18241	ENSG00000133226	SRRM1	serine and arginine repetitive matrix 1
chr1	24946431	24951353	4923	*	Distal Intergenic	1	24969594	24999772	30179	1	10250	uc001bjm.3	-18241	ENSG00000133226	SRRM1	serine and arginine repetitive matrix 1
chr1	24955431	24972800	17370	*	Promoter (<=1kb)	1	24969594	24999772	30179	1	10250	uc001bjm.3	0	ENSG00000133226	SRRM1	serine and arginine repetitive matrix 1
chr1	24955431	24972800	17370	*	Promoter (<=1kb)	1	24969594	24999772	30179	1	10250	uc001bjm.3	0	ENSG00000133226	SRRM1	serine and arginine repetitive matrix 1
chr1	24955431	24972800	17370	*	Promoter (<=1kb)	1	24969594	24999772	30179	1	10250	uc001bjm.3	0	ENSG00000133226	SRRM1	serine and arginine repetitive matrix 1
chr1	24955431	24972800	17370	*	Promoter (<=1kb)	1	24969594	24999772	30179	1	10250	uc001bjm.3	0	ENSG00000133226	SRRM1	serine and arginine repetitive matrix 1
chr1	24955431	24972800	17370	*	Promoter (<=1kb)	1	24969594	24999772	30179	1	10250	uc001bjm.3	0	ENSG00000133226	SRRM1	serine and arginine repetitive matrix 1
chr1	24987165	24992663	5499	*	Exon (uc001bjm.3/10250, exon 10 of 17)	1	24975350	24993416	18067	1	10250	uc010oem.1	11815	ENSG00000133226	SRRM1	serine and arginine repetitive matrix 1
chr1	24993411	25001979	8569	*	3' UTR	1	24975350	24993416	18067	1	10250	uc010oem.1	18061	ENSG00000133226	SRRM1	serine and arginine repetitive matrix 1
chr1	25002876	25010967	8092	*	Distal Intergenic	1	24975350	24993416	18067	1	10250	uc010oem.1	27526	ENSG00000133226	SRRM1	serine and arginine repetitive matrix 1
chr1	25002876	25010967	8092	*	Distal Intergenic	1	24975350	24993416	18067	1	10250	uc010oem.1	27526	ENSG00000133226	SRRM1	serine and arginine repetitive matrix 1
chr1	25015274	25029585	14312	*	Distal Intergenic	1	24975350	24993416	18067	1	10250	uc010oem.1	39924	ENSG00000133226	SRRM1	serine and arginine repetitive matrix 1
chr1	25015274	25029585	14312	*	Distal Intergenic	1	24975350	24993416	18067	1	10250	uc010oem.1	39924	ENSG00000133226	SRRM1	serine and arginine repetitive matrix 1
chr1	25015274	25029585	14312	*	Distal Intergenic	1	24975350	24993416	18067	1	10250	uc010oem.1	39924	ENSG00000133226	SRRM1	serine and arginine repetitive matrix 1
chr1	25030888	25041807	10920	*	Distal Intergenic	1	25071760	25170815	99056	1	25932	uc001bjo.2	-29953	ENSG00000169504	CLIC4	chloride intracellular channel 4
chr1	25030888	25041807	10920	*	Distal Intergenic	1	25071760	25170815	99056	1	25932	uc001bjo.2	-29953	ENSG00000169504	CLIC4	chloride intracellular channel 4
chr1	25167053	25170164	3112	*	3' UTR	1	25226002	25256770	30769	2	864	uc001bjq.3	86606	ENSG00000020633	RUNX3	RUNX family transcription factor 3
chr1	25231696	25233987	2292	*	Exon (uc001bjq.3/864, exon 4 of 5)	1	25226002	25256770	30769	2	864	uc001bjq.3	22783	ENSG00000020633	RUNX3	RUNX family transcription factor 3
chr1	25231696	25233987	2292	*	Exon (uc001bjq.3/864, exon 4 of 5)	1	25226002	25256770	30769	2	864	uc001bjq.3	22783	ENSG00000020633	RUNX3	RUNX family transcription factor 3
chr1	25238617	25243465	4849	*	Intron (uc001bjq.3/864, intron 3 of 4)	1	25226002	25256770	30769	2	864	uc001bjq.3	13305	ENSG00000020633	RUNX3	RUNX family transcription factor 3
chr1	25238617	25243465	4849	*	Intron (uc001bjq.3/864, intron 3 of 4)	1	25226002	25256770	30769	2	864	uc001bjq.3	13305	ENSG00000020633	RUNX3	RUNX family transcription factor 3
chr1	25245564	25248616	3053	*	Exon (uc001bjq.3/864, exon 3 of 5)	1	25226002	25256770	30769	2	864	uc001bjq.3	8154	ENSG00000020633	RUNX3	RUNX family transcription factor 3
chr1	25245564	25248616	3053	*	Exon (uc001bjq.3/864, exon 3 of 5)	1	25226002	25256770	30769	2	864	uc001bjq.3	8154	ENSG00000020633	RUNX3	RUNX family transcription factor 3
chr1	25250235	25256858	6624	*	Promoter (<=1kb)	1	25226002	25256770	30769	2	864	uc001bjq.3	0	ENSG00000020633	RUNX3	RUNX family transcription factor 3
chr1	25250235	25256858	6624	*	Promoter (<=1kb)	1	25226002	25256770	30769	2	864	uc001bjq.3	0	ENSG00000020633	RUNX3	RUNX family transcription factor 3
chr1	25266441	25269006	2566	*	Intron (uc009vrj.3/864, intron 2 of 6)	1	25226002	25256770	30769	2	864	uc010oen.2	-9671	ENSG00000020633	RUNX3	RUNX family transcription factor 3
chr1	25266441	25269006	2566	*	Intron (uc009vrj.3/864, intron 2 of 6)	1	25226002	25256770	30769	2	864	uc010oen.2	-9671	ENSG00000020633	RUNX3	RUNX family transcription factor 3
chr1	25283571	25289058	5488	*	Intron (uc009vrj.3/864, intron 2 of 6)	1	25226002	25291475	65474	2	864	uc009vrj.3	2417	ENSG00000020633	RUNX3	RUNX family transcription factor 3
chr1	25283571	25289058	5488	*	Intron (uc009vrj.3/864, intron 2 of 6)	1	25226002	25291475	65474	2	864	uc009vrj.3	2417	ENSG00000020633	RUNX3	RUNX family transcription factor 3
chr1	25283571	25289058	5488	*	Intron (uc009vrj.3/864, intron 2 of 6)	1	25226002	25291475	65474	2	864	uc009vrj.3	2417	ENSG00000020633	RUNX3	RUNX family transcription factor 3
chr1	25336453	25339773	3321	*	Distal Intergenic	1	25256078	25291612	35535	2	864	uc009vrl.1	-44841	ENSG00000020633	RUNX3	RUNX family transcription factor 3
chr1	25336453	25339773	3321	*	Distal Intergenic	1	25256078	25291612	35535	2	864	uc009vrl.1	-44841	ENSG00000020633	RUNX3	RUNX family transcription factor 3
chr1	25370884	25373280	2397	*	Distal Intergenic	1	25256078	25291612	35535	2	864	uc009vrl.1	-79272	ENSG00000020633	RUNX3	RUNX family transcription factor 3
chr1	25430127	25430955	829	*	Distal Intergenic	1	25548767	25559013	10247	2	25949	uc001bjt.1	128058	ENSG00000117614	SYF2	SYF2 pre-mRNA splicing factor
chr1	25430127	25430955	829	*	Distal Intergenic	1	25548767	25559013	10247	2	25949	uc001bjt.1	128058	ENSG00000117614	SYF2	SYF2 pre-mRNA splicing factor
chr1	25533622	25537682	4061	*	Distal Intergenic	1	25548767	25559013	10247	2	25949	uc001bjt.1	21331	ENSG00000117614	SYF2	SYF2 pre-mRNA splicing factor
chr1	25547397	25560085	12689	*	Promoter (<=1kb)	1	25548767	25559013	10247	2	25949	uc001bjt.1	0	ENSG00000117614	SYF2	SYF2 pre-mRNA splicing factor
chr1	25547397	25560085	12689	*	Promoter (<=1kb)	1	25548767	25559013	10247	2	25949	uc001bjt.1	0	ENSG00000117614	SYF2	SYF2 pre-mRNA splicing factor
chr1	25547397	25560085	12689	*	Promoter (<=1kb)	1	25548767	25559013	10247	2	25949	uc001bjt.1	0	ENSG00000117614	SYF2	SYF2 pre-mRNA splicing factor
chr1	25562351	25566003	3653	*	Downstream (2-3kb)	1	25556800	25559013	2214	2	25949	uc001bjv.1	-3338	ENSG00000117614	SYF2	SYF2 pre-mRNA splicing factor
chr1	25567065	25575694	8630	*	Promoter (<=1kb)	1	25568740	25573985	5246	2	57035	uc001bjw.3	0	ENSG00000117616	RSRP1	arginine and serine rich protein 1
chr1	25567065	25575694	8630	*	Promoter (<=1kb)	1	25568740	25573985	5246	2	57035	uc001bjw.3	0	ENSG00000117616	RSRP1	arginine and serine rich protein 1
chr1	25583761	25587847	4087	*	Intron (uc021ojj.1/57035, intron 1 of 5)	1	25568740	25573985	5246	2	57035	uc021oji.1	-9776	ENSG00000117616	RSRP1	arginine and serine rich protein 1
chr1	25614427	25616651	2225	*	Intron (uc010oep.2/6007, intron 2 of 6)	1	25598981	25656936	57956	1	6007	uc009vrp.3	15446	ENSG00000187010	RHD	Rh blood group D antigen
chr1	25693505	25697263	3759	*	3' UTR	1	25664789	25688852	24064	1	23585	uc010oeq.2	28716	ENSG00000183726	TMEM50A	transmembrane protein 50A
chr1	25741018	25744849	3832	*	Intron (uc001bkf.3/6006, intron 1 of 9)	1	25688740	25747363	58624	2	6006	uc001bkf.3	2514	ENSG00000188672	RHCE	Rh blood group CcEe antigens
chr1	25741018	25744849	3832	*	Intron (uc001bkf.3/6006, intron 1 of 9)	1	25688740	25747363	58624	2	6006	uc001bkf.3	2514	ENSG00000188672	RHCE	Rh blood group CcEe antigens
chr1	25752803	25759617	6815	*	Promoter (<=1kb)	1	25757388	25785383	27996	1	55219	uc009vrt.2	0	ENSG00000204178	MACO1	macoilin 1
chr1	25767453	25776345	8893	*	Exon (uc009vrt.2/55219, exon 2 of 6)	1	25757388	25826698	69311	1	55219	uc009vrv.3	10065	ENSG00000204178	MACO1	macoilin 1
chr1	25767453	25776345	8893	*	Exon (uc009vrt.2/55219, exon 2 of 6)	1	25757388	25826698	69311	1	55219	uc009vrv.3	10065	ENSG00000204178	MACO1	macoilin 1
chr1	25780120	25784617	4498	*	Exon (uc009vrt.2/55219, exon 4 of 6)	1	25757388	25826698	69311	1	55219	uc009vrv.3	22732	ENSG00000204178	MACO1	macoilin 1
chr1	25780120	25784617	4498	*	Exon (uc009vrt.2/55219, exon 4 of 6)	1	25757388	25826698	69311	1	55219	uc009vrv.3	22732	ENSG00000204178	MACO1	macoilin 1
chr1	25797043	25800130	3088	*	Intron (uc001bkk.3/55219, intron 6 of 10)	1	25757388	25826698	69311	1	55219	uc009vrv.3	39655	ENSG00000204178	MACO1	macoilin 1
chr1	25806846	25822498	15653	*	Exon (uc001bkk.3/55219, exon 7 of 11)	1	25870076	25895377	25302	1	26119	uc001bkl.4	-47578	ENSG00000157978	LDLRAP1	low density lipoprotein receptor adaptor protein 1
chr1	25806846	25822498	15653	*	Exon (uc001bkk.3/55219, exon 7 of 11)	1	25870076	25895377	25302	1	26119	uc001bkl.4	-47578	ENSG00000157978	LDLRAP1	low density lipoprotein receptor adaptor protein 1
chr1	25806846	25822498	15653	*	Exon (uc001bkk.3/55219, exon 7 of 11)	1	25870076	25895377	25302	1	26119	uc001bkl.4	-47578	ENSG00000157978	LDLRAP1	low density lipoprotein receptor adaptor protein 1
chr1	25857657	25868683	11027	*	Promoter (1-2kb)	1	25870076	25895377	25302	1	26119	uc001bkl.4	-1393	ENSG00000157978	LDLRAP1	low density lipoprotein receptor adaptor protein 1
chr1	25857657	25868683	11027	*	Promoter (1-2kb)	1	25870076	25895377	25302	1	26119	uc001bkl.4	-1393	ENSG00000157978	LDLRAP1	low density lipoprotein receptor adaptor protein 1
chr1	25871118	25875584	4467	*	Promoter (1-2kb)	1	25870076	25895377	25302	1	26119	uc001bkl.4	1042	ENSG00000157978	LDLRAP1	low density lipoprotein receptor adaptor protein 1
chr1	25879051	25883501	4451	*	Exon (uc001bkl.4/26119, exon 2 of 9)	1	25889285	25895377	6093	1	26119	uc009vrw.3	-5784	ENSG00000157978	LDLRAP1	low density lipoprotein receptor adaptor protein 1
chr1	25888393	25897210	8818	*	Promoter (<=1kb)	1	25889285	25895377	6093	1	26119	uc009vrw.3	0	ENSG00000157978	LDLRAP1	low density lipoprotein receptor adaptor protein 1
chr1	25888393	25897210	8818	*	Promoter (<=1kb)	1	25889285	25895377	6093	1	26119	uc009vrw.3	0	ENSG00000157978	LDLRAP1	low density lipoprotein receptor adaptor protein 1
chr1	25888393	25897210	8818	*	Promoter (<=1kb)	1	25889285	25895377	6093	1	26119	uc009vrw.3	0	ENSG00000157978	LDLRAP1	low density lipoprotein receptor adaptor protein 1
chr1	25904037	25910259	6223	*	Distal Intergenic	1	25889298	25895377	6080	1	26119	uc009vrx.3	14739	ENSG00000157978	LDLRAP1	low density lipoprotein receptor adaptor protein 1
chr1	25904037	25910259	6223	*	Distal Intergenic	1	25889298	25895377	6080	1	26119	uc009vrx.3	14739	ENSG00000157978	LDLRAP1	low density lipoprotein receptor adaptor protein 1
chr1	25995127	25998958	3832	*	Intron (uc001bkm.2/57134, intron 1 of 11)	1	25943959	26111258	167300	1	57134	uc009vry.1	51168	ENSG00000117643	MAN1C1	mannosidase alpha class 1C member 1
chr1	25995127	25998958	3832	*	Intron (uc001bkm.2/57134, intron 1 of 11)	1	25943959	26111258	167300	1	57134	uc009vry.1	51168	ENSG00000117643	MAN1C1	mannosidase alpha class 1C member 1
chr1	26021444	26023735	2292	*	Intron (uc001bkm.2/57134, intron 2 of 11)	1	25943959	26111258	167300	1	57134	uc009vry.1	77485	ENSG00000117643	MAN1C1	mannosidase alpha class 1C member 1
chr1	26021444	26023735	2292	*	Intron (uc001bkm.2/57134, intron 2 of 11)	1	25943959	26111258	167300	1	57134	uc009vry.1	77485	ENSG00000117643	MAN1C1	mannosidase alpha class 1C member 1
chr1	26026727	26046021	19295	*	Intron (uc001bkm.2/57134, intron 2 of 11)	1	26126667	26144713	18047	1	57190	uc021ojk.1	-80646	ENSG00000162430	SELENON	selenoprotein N
chr1	26026727	26046021	19295	*	Intron (uc001bkm.2/57134, intron 2 of 11)	1	26126667	26144713	18047	1	57190	uc021ojk.1	-80646	ENSG00000162430	SELENON	selenoprotein N
chr1	26059007	26063794	4788	*	Intron (uc001bkm.2/57134, intron 2 of 11)	1	26126667	26144713	18047	1	57190	uc021ojk.1	-62873	ENSG00000162430	SELENON	selenoprotein N
chr1	26059007	26063794	4788	*	Intron (uc001bkm.2/57134, intron 2 of 11)	1	26126667	26144713	18047	1	57190	uc021ojk.1	-62873	ENSG00000162430	SELENON	selenoprotein N
chr1	26100652	26105519	4868	*	Exon (uc001bkm.2/57134, exon 9 of 12)	1	26126667	26144713	18047	1	57190	uc021ojk.1	-21148	ENSG00000162430	SELENON	selenoprotein N
chr1	26111566	26113483	1918	*	Distal Intergenic	1	26126667	26144713	18047	1	57190	uc021ojk.1	-13184	ENSG00000162430	SELENON	selenoprotein N
chr1	26111566	26113483	1918	*	Distal Intergenic	1	26126667	26144713	18047	1	57190	uc021ojk.1	-13184	ENSG00000162430	SELENON	selenoprotein N
chr1	26144494	26152276	7783	*	Promoter (<=1kb)	1	26146397	26159433	13037	1	56181	uc001bkq.4	0	ENSG00000117640	MTFR1L	mitochondrial fission regulator 1 like
chr1	26153484	26157415	3932	*	Promoter (1-2kb)	1	26152123	26159433	7311	1	56181	uc001bkv.4	1361	ENSG00000117640	MTFR1L	mitochondrial fission regulator 1 like
chr1	26158065	26160302	2238	*	3' UTR	1	26152123	26159433	7311	1	56181	uc001bkv.4	5942	ENSG00000117640	MTFR1L	mitochondrial fission regulator 1 like
chr1	26158065	26160302	2238	*	3' UTR	1	26152123	26159433	7311	1	56181	uc001bkv.4	5942	ENSG00000117640	MTFR1L	mitochondrial fission regulator 1 like
chr1	26165135	26174264	9130	*	Intron (uc001bkw.1/79000, intron 1 of 2)	1	26160497	26185848	25352	2	79000	uc001bkw.1	11584	ENSG00000127423	AUNIP	aurora kinase A and ninein interacting protein
chr1	26165135	26174264	9130	*	Intron (uc001bkw.1/79000, intron 1 of 2)	1	26160497	26185848	25352	2	79000	uc001bkw.1	11584	ENSG00000127423	AUNIP	aurora kinase A and ninein interacting protein
chr1	26175573	26183800	8228	*	Intron (uc001bkw.1/79000, intron 1 of 2)	1	26160497	26185848	25352	2	79000	uc001bkw.1	2048	ENSG00000127423	AUNIP	aurora kinase A and ninein interacting protein
chr1	26175573	26183800	8228	*	Intron (uc001bkw.1/79000, intron 1 of 2)	1	26160497	26185848	25352	2	79000	uc001bkw.1	2048	ENSG00000127423	AUNIP	aurora kinase A and ninein interacting protein
chr1	26175573	26183800	8228	*	Intron (uc001bkw.1/79000, intron 1 of 2)	1	26160497	26185848	25352	2	79000	uc001bkw.1	2048	ENSG00000127423	AUNIP	aurora kinase A and ninein interacting protein
chr1	26187833	26192559	4727	*	Promoter (1-2kb)	1	26160497	26185848	25352	2	79000	uc001bkw.1	-1985	ENSG00000127423	AUNIP	aurora kinase A and ninein interacting protein
chr1	26187833	26192559	4727	*	Promoter (1-2kb)	1	26160497	26185848	25352	2	79000	uc001bkw.1	-1985	ENSG00000127423	AUNIP	aurora kinase A and ninein interacting protein
chr1	26200178	26205559	5382	*	Distal Intergenic	1	26187975	26197744	9770	2	164091	uc001bkx.3	-2434	ENSG00000182749	PAQR7	progestin and adipoQ receptor family member 7
chr1	26200178	26205559	5382	*	Distal Intergenic	1	26187975	26197744	9770	2	164091	uc001bkx.3	-2434	ENSG00000182749	PAQR7	progestin and adipoQ receptor family member 7
chr1	26216629	26221033	4405	*	Promoter (<=1kb)	1	26210677	26219098	8422	2	3925	uc001bky.3	0	ENSG00000117632	STMN1	stathmin 1
chr1	26222058	26223598	1541	*	Intron (uc010oev.2/3925, intron 4 of 4)	1	26210677	26219098	8422	2	3925	uc001bky.3	-2960	ENSG00000117632	STMN1	stathmin 1
chr1	26233094	26236172	3079	*	Promoter (<=1kb)	1	26226607	26233368	6762	2	3925	uc001blc.3	0	ENSG00000117632	STMN1	stathmin 1
chr1	26233094	26236172	3079	*	Promoter (<=1kb)	1	26226607	26233368	6762	2	3925	uc001blc.3	0	ENSG00000117632	STMN1	stathmin 1
chr1	26274168	26303878	29711	*	3' UTR	1	26286258	26324648	38391	2	5051	uc001bld.4	20770	ENSG00000158006	PAFAH2	platelet activating factor acetylhydrolase 2
chr1	26274168	26303878	29711	*	3' UTR	1	26286258	26324648	38391	2	5051	uc001bld.4	20770	ENSG00000158006	PAFAH2	platelet activating factor acetylhydrolase 2
chr1	26274168	26303878	29711	*	3' UTR	1	26286258	26324648	38391	2	5051	uc001bld.4	20770	ENSG00000158006	PAFAH2	platelet activating factor acetylhydrolase 2
chr1	26305229	26309218	3990	*	Exon (uc001bld.4/5051, exon 7 of 11)	1	26286258	26324648	38391	2	5051	uc001bld.4	15430	ENSG00000158006	PAFAH2	platelet activating factor acetylhydrolase 2
chr1	26305229	26309218	3990	*	Exon (uc001bld.4/5051, exon 7 of 11)	1	26286258	26324648	38391	2	5051	uc001bld.4	15430	ENSG00000158006	PAFAH2	platelet activating factor acetylhydrolase 2
chr1	26317138	26323389	6252	*	Promoter (1-2kb)	1	26286258	26324648	38391	2	5051	uc001bld.4	1259	ENSG00000158006	PAFAH2	platelet activating factor acetylhydrolase 2
chr1	26317138	26323389	6252	*	Promoter (1-2kb)	1	26286258	26324648	38391	2	5051	uc001bld.4	1259	ENSG00000158006	PAFAH2	platelet activating factor acetylhydrolase 2
chr1	26329446	26332991	3546	*	Distal Intergenic	1	26286258	26324648	38391	2	5051	uc001ble.4	-4798	ENSG00000158006	PAFAH2	platelet activating factor acetylhydrolase 2
chr1	26329446	26332991	3546	*	Distal Intergenic	1	26286258	26324648	38391	2	5051	uc001ble.4	-4798	ENSG00000158006	PAFAH2	platelet activating factor acetylhydrolase 2
chr1	26335844	26339680	3837	*	Distal Intergenic	1	26348271	26362954	14684	1	2134	uc001blf.3	-8591	ENSG00000158008	EXTL1	exostosin like glycosyltransferase 1
chr1	26335844	26339680	3837	*	Distal Intergenic	1	26348271	26362954	14684	1	2134	uc001blf.3	-8591	ENSG00000158008	EXTL1	exostosin like glycosyltransferase 1
chr1	26341085	26374203	33119	*	Promoter (<=1kb)	1	26348271	26362954	14684	1	2134	uc001blf.3	0	ENSG00000158008	EXTL1	exostosin like glycosyltransferase 1
chr1	26341085	26374203	33119	*	Promoter (<=1kb)	1	26348271	26362954	14684	1	2134	uc001blf.3	0	ENSG00000158008	EXTL1	exostosin like glycosyltransferase 1
chr1	26341085	26374203	33119	*	Promoter (<=1kb)	1	26348271	26362954	14684	1	2134	uc001blf.3	0	ENSG00000158008	EXTL1	exostosin like glycosyltransferase 1
chr1	26341085	26374203	33119	*	Promoter (<=1kb)	1	26348271	26362954	14684	1	2134	uc001blf.3	0	ENSG00000158008	EXTL1	exostosin like glycosyltransferase 1
chr1	26341085	26374203	33119	*	Promoter (<=1kb)	1	26348271	26362954	14684	1	2134	uc001blf.3	0	ENSG00000158008	EXTL1	exostosin like glycosyltransferase 1
chr1	26341085	26374203	33119	*	Promoter (<=1kb)	1	26348271	26362954	14684	1	2134	uc001blf.3	0	ENSG00000158008	EXTL1	exostosin like glycosyltransferase 1
chr1	26341085	26374203	33119	*	Promoter (<=1kb)	1	26348271	26362954	14684	1	2134	uc001blf.3	0	ENSG00000158008	EXTL1	exostosin like glycosyltransferase 1
chr1	26375536	26380517	4982	*	3' UTR	1	26364514	26372604	8091	2	7780	uc001blh.1	-2932	ENSG00000158014	SLC30A2	solute carrier family 30 member 2
chr1	26375536	26380517	4982	*	3' UTR	1	26364514	26372604	8091	2	7780	uc001blh.1	-2932	ENSG00000158014	SLC30A2	solute carrier family 30 member 2
chr1	26385058	26388739	3682	*	Exon (uc001bli.2/84676, exon 3 of 9)	1	26377796	26394125	16330	2	84676	uc001bli.2	5386	ENSG00000158022	TRIM63	tripartite motif containing 63
chr1	26385058	26388739	3682	*	Exon (uc001bli.2/84676, exon 3 of 9)	1	26377796	26394125	16330	2	84676	uc001bli.2	5386	ENSG00000158022	TRIM63	tripartite motif containing 63
chr1	26406916	26410212	3297	*	Distal Intergenic	1	26377796	26394125	16330	2	84676	uc001bli.2	-12791	ENSG00000158022	TRIM63	tripartite motif containing 63
chr1	26430800	26434244	3445	*	Distal Intergenic	1	26437656	26452039	14384	1	149420	uc010oew.2	-3412	ENSG00000175087	PDIK1L	PDLIM1 interacting kinase 1 like
chr1	26430800	26434244	3445	*	Distal Intergenic	1	26437656	26452039	14384	1	149420	uc010oew.2	-3412	ENSG00000175087	PDIK1L	PDLIM1 interacting kinase 1 like
chr1	26449040	26453119	4080	*	3' UTR	1	26438268	26452039	13772	1	149420	uc009vsb.3	10772	ENSG00000175087	PDIK1L	PDLIM1 interacting kinase 1 like
chr1	26468806	26472320	3515	*	Distal Intergenic	1	26485511	26489119	3609	1	79927	uc001blk.3	-13191	ENSG00000197245	FAM110D	family with sequence similarity 110 member D
chr1	26468806	26472320	3515	*	Distal Intergenic	1	26485511	26489119	3609	1	79927	uc001blk.3	-13191	ENSG00000197245	FAM110D	family with sequence similarity 110 member D
chr1	26478619	26484061	5443	*	Promoter (1-2kb)	1	26485511	26489119	3609	1	79927	uc001blk.3	-1450	ENSG00000197245	FAM110D	family with sequence similarity 110 member D
chr1	26478619	26484061	5443	*	Promoter (1-2kb)	1	26485511	26489119	3609	1	79927	uc001blk.3	-1450	ENSG00000197245	FAM110D	family with sequence similarity 110 member D
chr1	26489623	26502724	13102	*	Promoter (<=1kb)	1	26496388	26497364	977	1	51042	uc001bll.4	0	ENSG00000142684	ZNF593	zinc finger protein 593
chr1	26489623	26502724	13102	*	Promoter (<=1kb)	1	26496388	26497364	977	1	51042	uc001bll.4	0	ENSG00000142684	ZNF593	zinc finger protein 593
chr1	26489623	26502724	13102	*	Promoter (<=1kb)	1	26496388	26497364	977	1	51042	uc001bll.4	0	ENSG00000142684	ZNF593	zinc finger protein 593
chr1	26530017	26550164	20148	*	Distal Intergenic	1	26560693	26605298	44606	1	64793	uc001blr.3	-10529	ENSG00000130695	CEP85	centrosomal protein 85
chr1	26530017	26550164	20148	*	Distal Intergenic	1	26560693	26605298	44606	1	64793	uc001blr.3	-10529	ENSG00000130695	CEP85	centrosomal protein 85
chr1	26530017	26550164	20148	*	Distal Intergenic	1	26560693	26605298	44606	1	64793	uc001blr.3	-10529	ENSG00000130695	CEP85	centrosomal protein 85
chr1	26530017	26550164	20148	*	Distal Intergenic	1	26560693	26605298	44606	1	64793	uc001blr.3	-10529	ENSG00000130695	CEP85	centrosomal protein 85
chr1	26550754	26555525	4772	*	Exon (uc001blq.3/uc001blq.3, exon 1 of 4)	1	26560693	26605298	44606	1	64793	uc001blr.3	-5168	ENSG00000130695	CEP85	centrosomal protein 85
chr1	26550754	26555525	4772	*	Exon (uc001blq.3/uc001blq.3, exon 1 of 4)	1	26560693	26605298	44606	1	64793	uc001blr.3	-5168	ENSG00000130695	CEP85	centrosomal protein 85
chr1	26557882	26563080	5199	*	Promoter (<=1kb)	1	26560693	26605298	44606	1	64793	uc001blr.3	0	ENSG00000130695	CEP85	centrosomal protein 85
chr1	26571410	26578561	7152	*	Intron (uc001blr.3/64793, intron 3 of 13)	1	26560693	26605299	44607	1	64793	uc010ofa.1	10717	ENSG00000130695	CEP85	centrosomal protein 85
chr1	26619718	26622305	2588	*	5' UTR	1	26608773	26633195	24423	2	91544	uc001blw.3	10890	ENSG00000158062	UBXN11	UBX domain protein 11
chr1	26619718	26622305	2588	*	5' UTR	1	26608773	26633195	24423	2	91544	uc001blw.3	10890	ENSG00000158062	UBXN11	UBX domain protein 11
chr1	26691113	26695903	4791	*	5' UTR	1	26688125	26699266	11142	2	257101	uc001bmg.1	3363	ENSG00000176083	ZNF683	zinc finger protein 683
chr1	26691113	26695903	4791	*	5' UTR	1	26688125	26699266	11142	2	257101	uc001bmg.1	3363	ENSG00000176083	ZNF683	zinc finger protein 683
chr1	26771180	26773914	2735	*	Exon (uc001bmk.3/79947, exon 5 of 9)	1	26758773	26797795	39023	1	79947	uc010ofd.2	12407	ENSG00000117682	DHDDS	dehydrodolichyl diphosphate synthase subunit
chr1	26771180	26773914	2735	*	Exon (uc001bmk.3/79947, exon 5 of 9)	1	26758773	26797795	39023	1	79947	uc010ofd.2	12407	ENSG00000117682	DHDDS	dehydrodolichyl diphosphate synthase subunit
chr1	26777930	26781220	3291	*	Intron (uc001bmk.3/79947, intron 6 of 8)	1	26798902	26803133	4232	1	3151	uc001bmp.4	-17682	ENSG00000198830	HMGN2	high mobility group nucleosomal binding domain 2
chr1	26777930	26781220	3291	*	Intron (uc001bmk.3/79947, intron 6 of 8)	1	26798902	26803133	4232	1	3151	uc001bmp.4	-17682	ENSG00000198830	HMGN2	high mobility group nucleosomal binding domain 2
chr1	26785275	26790583	5309	*	Exon (uc001bmk.3/79947, exon 8 of 9)	1	26798902	26803133	4232	1	3151	uc001bmp.4	-8319	ENSG00000198830	HMGN2	high mobility group nucleosomal binding domain 2
chr1	26785275	26790583	5309	*	Exon (uc001bmk.3/79947, exon 8 of 9)	1	26798902	26803133	4232	1	3151	uc001bmp.4	-8319	ENSG00000198830	HMGN2	high mobility group nucleosomal binding domain 2
chr1	26818989	26823700	4712	*	Distal Intergenic	1	26798902	26803133	4232	1	3151	uc001bmp.4	20087	ENSG00000198830	HMGN2	high mobility group nucleosomal binding domain 2
chr1	26828271	26836724	8454	*	Distal Intergenic	1	26856249	26901520	45272	1	6195	uc001bmr.1	-19525	ENSG00000117676	RPS6KA1	ribosomal protein S6 kinase A1
chr1	26828271	26836724	8454	*	Distal Intergenic	1	26856249	26901520	45272	1	6195	uc001bmr.1	-19525	ENSG00000117676	RPS6KA1	ribosomal protein S6 kinase A1
chr1	26847399	26871369	23971	*	Promoter (<=1kb)	1	26856249	26901520	45272	1	6195	uc001bmr.1	0	ENSG00000117676	RPS6KA1	ribosomal protein S6 kinase A1
chr1	26847399	26871369	23971	*	Promoter (<=1kb)	1	26856249	26901520	45272	1	6195	uc001bmr.1	0	ENSG00000117676	RPS6KA1	ribosomal protein S6 kinase A1
chr1	26877682	26880766	3085	*	Promoter (<=1kb)	1	26881033	26881084	52	1	100302190	uc021ojp.1	-267	ENSG00000238705	MIR1976	microRNA 1976
chr1	26877682	26880766	3085	*	Promoter (<=1kb)	1	26881033	26881084	52	1	100302190	uc021ojp.1	-267	ENSG00000238705	MIR1976	microRNA 1976
chr1	26884762	26901873	17112	*	3' UTR	1	26881033	26881084	52	1	100302190	uc021ojp.1	3729	ENSG00000238705	MIR1976	microRNA 1976
chr1	26884762	26901873	17112	*	3' UTR	1	26881033	26881084	52	1	100302190	uc021ojp.1	3729	ENSG00000238705	MIR1976	microRNA 1976
chr1	26903748	26915798	12051	*	Distal Intergenic	1	26881033	26881084	52	1	100302190	uc021ojp.1	22715	ENSG00000238705	MIR1976	microRNA 1976
chr1	26903748	26915798	12051	*	Distal Intergenic	1	26881033	26881084	52	1	100302190	uc021ojp.1	22715	ENSG00000238705	MIR1976	microRNA 1976
chr1	26916686	26925514	8829	*	Distal Intergenic	1	26881033	26881084	52	1	100302190	uc021ojp.1	35653	ENSG00000238705	MIR1976	microRNA 1976
chr1	26916686	26925514	8829	*	Distal Intergenic	1	26881033	26881084	52	1	100302190	uc021ojp.1	35653	ENSG00000238705	MIR1976	microRNA 1976
chr1	26929614	26935641	6028	*	Distal Intergenic	1	26881033	26881084	52	1	100302190	uc021ojp.1	48581	ENSG00000238705	MIR1976	microRNA 1976
chr1	26939402	26952424	13023	*	Distal Intergenic	1	26881033	26881084	52	1	100302190	uc021ojp.1	58369	ENSG00000238705	MIR1976	microRNA 1976
chr1	26939402	26952424	13023	*	Distal Intergenic	1	26881033	26881084	52	1	100302190	uc021ojp.1	58369	ENSG00000238705	MIR1976	microRNA 1976
chr1	26939402	26952424	13023	*	Distal Intergenic	1	26881033	26881084	52	1	100302190	uc021ojp.1	58369	ENSG00000238705	MIR1976	microRNA 1976
chr1	26939402	26952424	13023	*	Distal Intergenic	1	26881033	26881084	52	1	100302190	uc021ojp.1	58369	ENSG00000238705	MIR1976	microRNA 1976
chr1	26965940	26974551	8612	*	Distal Intergenic	1	27022522	27102198	79677	1	8289	uc001bmt.1	-47971	ENSG00000117713	ARID1A	AT-rich interaction domain 1A
chr1	26965940	26974551	8612	*	Distal Intergenic	1	27022522	27102198	79677	1	8289	uc001bmt.1	-47971	ENSG00000117713	ARID1A	AT-rich interaction domain 1A
chr1	26965940	26974551	8612	*	Distal Intergenic	1	27022522	27102198	79677	1	8289	uc001bmt.1	-47971	ENSG00000117713	ARID1A	AT-rich interaction domain 1A
chr1	26990174	26991557	1384	*	Distal Intergenic	1	27022522	27102198	79677	1	8289	uc001bmt.1	-30965	ENSG00000117713	ARID1A	AT-rich interaction domain 1A
chr1	26994471	27000316	5846	*	Distal Intergenic	1	27022522	27102198	79677	1	8289	uc001bmt.1	-22206	ENSG00000117713	ARID1A	AT-rich interaction domain 1A
chr1	26994471	27000316	5846	*	Distal Intergenic	1	27022522	27102198	79677	1	8289	uc001bmt.1	-22206	ENSG00000117713	ARID1A	AT-rich interaction domain 1A
chr1	27003607	27022256	18650	*	Promoter (<=1kb)	1	27022522	27102198	79677	1	8289	uc001bmt.1	-266	ENSG00000117713	ARID1A	AT-rich interaction domain 1A
chr1	27003607	27022256	18650	*	Promoter (<=1kb)	1	27022522	27102198	79677	1	8289	uc001bmt.1	-266	ENSG00000117713	ARID1A	AT-rich interaction domain 1A
chr1	27003607	27022256	18650	*	Promoter (<=1kb)	1	27022522	27102198	79677	1	8289	uc001bmt.1	-266	ENSG00000117713	ARID1A	AT-rich interaction domain 1A
chr1	27003607	27022256	18650	*	Promoter (<=1kb)	1	27022522	27102198	79677	1	8289	uc001bmt.1	-266	ENSG00000117713	ARID1A	AT-rich interaction domain 1A
chr1	27003607	27022256	18650	*	Promoter (<=1kb)	1	27022522	27102198	79677	1	8289	uc001bmt.1	-266	ENSG00000117713	ARID1A	AT-rich interaction domain 1A
chr1	27026932	27030865	3934	*	Intron (uc001bmt.1/8289, intron 1 of 18)	1	27022522	27108601	86080	1	8289	uc001bmv.1	4410	ENSG00000117713	ARID1A	AT-rich interaction domain 1A
chr1	27026932	27030865	3934	*	Intron (uc001bmt.1/8289, intron 1 of 18)	1	27022522	27108601	86080	1	8289	uc001bmv.1	4410	ENSG00000117713	ARID1A	AT-rich interaction domain 1A
chr1	27032545	27041478	8934	*	Intron (uc001bmt.1/8289, intron 1 of 18)	1	27022522	27108601	86080	1	8289	uc001bmv.1	10023	ENSG00000117713	ARID1A	AT-rich interaction domain 1A
chr1	27032545	27041478	8934	*	Intron (uc001bmt.1/8289, intron 1 of 18)	1	27022522	27108601	86080	1	8289	uc001bmv.1	10023	ENSG00000117713	ARID1A	AT-rich interaction domain 1A
chr1	27032545	27041478	8934	*	Intron (uc001bmt.1/8289, intron 1 of 18)	1	27022522	27108601	86080	1	8289	uc001bmv.1	10023	ENSG00000117713	ARID1A	AT-rich interaction domain 1A
chr1	27047027	27051704	4678	*	Intron (uc001bmt.1/8289, intron 1 of 18)	1	27055871	27101711	45841	1	8289	uc001bmw.1	-4167	ENSG00000117713	ARID1A	AT-rich interaction domain 1A
chr1	27056755	27061928	5174	*	Promoter (<=1kb)	1	27055871	27101711	45841	1	8289	uc001bmw.1	884	ENSG00000117713	ARID1A	AT-rich interaction domain 1A
chr1	27056755	27061928	5174	*	Promoter (<=1kb)	1	27055871	27101711	45841	1	8289	uc001bmw.1	884	ENSG00000117713	ARID1A	AT-rich interaction domain 1A
chr1	27069396	27072500	3105	*	Intron (uc001bmt.1/8289, intron 4 of 18)	1	27055871	27101711	45841	1	8289	uc001bmw.1	13525	ENSG00000117713	ARID1A	AT-rich interaction domain 1A
chr1	27069396	27072500	3105	*	Intron (uc001bmt.1/8289, intron 4 of 18)	1	27055871	27101711	45841	1	8289	uc001bmw.1	13525	ENSG00000117713	ARID1A	AT-rich interaction domain 1A
chr1	27096808	27104052	7245	*	Promoter (<=1kb)	1	27097610	27108601	10992	1	8289	uc001bmx.1	0	ENSG00000117713	ARID1A	AT-rich interaction domain 1A
chr1	27096808	27104052	7245	*	Promoter (<=1kb)	1	27097610	27108601	10992	1	8289	uc001bmx.1	0	ENSG00000117713	ARID1A	AT-rich interaction domain 1A
chr1	27107628	27116856	9229	*	Promoter (<=1kb)	1	27114454	27124894	10441	1	55650	uc001bmz.3	0	ENSG00000060642	PIGV	phosphatidylinositol glycan anchor biosynthesis class V
chr1	27107628	27116856	9229	*	Promoter (<=1kb)	1	27114454	27124894	10441	1	55650	uc001bmz.3	0	ENSG00000060642	PIGV	phosphatidylinositol glycan anchor biosynthesis class V
chr1	27135385	27138445	3061	*	Distal Intergenic	1	27153201	27182211	29011	1	84243	uc001bnb.3	-14756	ENSG00000204160	ZDHHC18	zinc finger DHHC-type palmitoyltransferase 18
chr1	27151425	27156513	5089	*	Promoter (<=1kb)	1	27153201	27182211	29011	1	84243	uc001bnb.3	0	ENSG00000204160	ZDHHC18	zinc finger DHHC-type palmitoyltransferase 18
chr1	27151425	27156513	5089	*	Promoter (<=1kb)	1	27153201	27182211	29011	1	84243	uc001bnb.3	0	ENSG00000204160	ZDHHC18	zinc finger DHHC-type palmitoyltransferase 18
chr1	27191429	27194970	3542	*	Promoter (1-2kb)	1	27189633	27190947	1315	1	2810	uc001bnc.1	1796	ENSG00000175793	SFN	stratifin
chr1	27191429	27194970	3542	*	Promoter (1-2kb)	1	27189633	27190947	1315	1	2810	uc001bnc.1	1796	ENSG00000175793	SFN	stratifin
chr1	27233015	27234825	1811	*	Intron (uc021ojq.1/uc021ojq.1, intron 1 of 1)	1	27237975	27240567	2593	2	8431	uc001bnf.3	5742	ENSG00000131910	NR0B2	nuclear receptor subfamily 0 group B member 2
chr1	27298793	27308064	9272	*	Intron (uc021ojq.1/uc021ojq.1, intron 1 of 1)	1	27276047	27286901	10855	2	126695	uc001bni.2	-11892	ENSG00000175707	KDF1	keratinocyte differentiation factor 1
chr1	27298793	27308064	9272	*	Intron (uc021ojq.1/uc021ojq.1, intron 1 of 1)	1	27276047	27286901	10855	2	126695	uc001bni.2	-11892	ENSG00000175707	KDF1	keratinocyte differentiation factor 1
chr1	27320976	27329967	8992	*	Promoter (<=1kb)	1	27320195	27327377	7183	1	388610	uc001bnj.4	781	ENSG00000253368	TRNP1	TMF1 regulated nuclear protein 1
chr1	27320976	27329967	8992	*	Promoter (<=1kb)	1	27320195	27327377	7183	1	388610	uc001bnj.4	781	ENSG00000253368	TRNP1	TMF1 regulated nuclear protein 1
chr1	27320976	27329967	8992	*	Promoter (<=1kb)	1	27320195	27327377	7183	1	388610	uc001bnj.4	781	ENSG00000253368	TRNP1	TMF1 regulated nuclear protein 1
chr1	27332145	27338320	6176	*	Promoter (1-2kb)	1	27331511	27339333	7823	2	115572	uc010ofj.2	1013	ENSG00000158246	TENT5B	terminal nucleotidyltransferase 5B
chr1	27332145	27338320	6176	*	Promoter (1-2kb)	1	27331511	27339333	7823	2	115572	uc010ofj.2	1013	ENSG00000158246	TENT5B	terminal nucleotidyltransferase 5B
chr1	27340412	27382731	42320	*	Promoter (1-2kb)	1	27331511	27339333	7823	2	115572	uc010ofj.2	-1079	ENSG00000158246	TENT5B	terminal nucleotidyltransferase 5B
chr1	27340412	27382731	42320	*	Promoter (1-2kb)	1	27331511	27339333	7823	2	115572	uc010ofj.2	-1079	ENSG00000158246	TENT5B	terminal nucleotidyltransferase 5B
chr1	27340412	27382731	42320	*	Promoter (1-2kb)	1	27331511	27339333	7823	2	115572	uc010ofj.2	-1079	ENSG00000158246	TENT5B	terminal nucleotidyltransferase 5B
chr1	27340412	27382731	42320	*	Promoter (1-2kb)	1	27331511	27339333	7823	2	115572	uc010ofj.2	-1079	ENSG00000158246	TENT5B	terminal nucleotidyltransferase 5B
chr1	27385282	27389173	3892	*	Intron (uc021ojq.1/uc021ojq.1, intron 1 of 1)	1	27425300	27430513	5214	2	6548	uc001bnl.3	41340	ENSG00000090020	SLC9A1	solute carrier family 9 member A1
chr1	27390966	27392623	1658	*	Exon (uc021ojq.1/uc021ojq.1, exon 2 of 2)	1	27425300	27430513	5214	2	6548	uc001bnl.3	37890	ENSG00000090020	SLC9A1	solute carrier family 9 member A1
chr1	27390966	27392623	1658	*	Exon (uc021ojq.1/uc021ojq.1, exon 2 of 2)	1	27425300	27430513	5214	2	6548	uc001bnl.3	37890	ENSG00000090020	SLC9A1	solute carrier family 9 member A1
chr1	27393224	27401243	8020	*	Distal Intergenic	1	27425300	27430513	5214	2	6548	uc001bnl.3	29270	ENSG00000090020	SLC9A1	solute carrier family 9 member A1
chr1	27393224	27401243	8020	*	Distal Intergenic	1	27425300	27430513	5214	2	6548	uc001bnl.3	29270	ENSG00000090020	SLC9A1	solute carrier family 9 member A1
chr1	27393224	27401243	8020	*	Distal Intergenic	1	27425300	27430513	5214	2	6548	uc001bnl.3	29270	ENSG00000090020	SLC9A1	solute carrier family 9 member A1
chr1	27488184	27495541	7358	*	Distal Intergenic	1	27431942	27481621	49680	2	6548	uc001bnn.3	-6563	ENSG00000090020	SLC9A1	solute carrier family 9 member A1
chr1	27488184	27495541	7358	*	Distal Intergenic	1	27431942	27481621	49680	2	6548	uc001bnn.3	-6563	ENSG00000090020	SLC9A1	solute carrier family 9 member A1
chr1	27498891	27501594	2704	*	Distal Intergenic	1	27431942	27481621	49680	2	6548	uc001bnn.3	-17270	ENSG00000090020	SLC9A1	solute carrier family 9 member A1
chr1	27498891	27501594	2704	*	Distal Intergenic	1	27431942	27481621	49680	2	6548	uc001bnn.3	-17270	ENSG00000090020	SLC9A1	solute carrier family 9 member A1
chr1	27503306	27510247	6942	*	Distal Intergenic	1	27431942	27481621	49680	2	6548	uc001bnn.3	-21685	ENSG00000090020	SLC9A1	solute carrier family 9 member A1
chr1	27503306	27510247	6942	*	Distal Intergenic	1	27431942	27481621	49680	2	6548	uc001bnn.3	-21685	ENSG00000090020	SLC9A1	solute carrier family 9 member A1
chr1	27503306	27510247	6942	*	Distal Intergenic	1	27431942	27481621	49680	2	6548	uc001bnn.3	-21685	ENSG00000090020	SLC9A1	solute carrier family 9 member A1
chr1	27516995	27545365	28371	*	Exon (uc021ojs.1/uc021ojs.1, exon 1 of 1)	1	27561007	27635124	74118	1	23038	uc001bno.4	-15642	ENSG00000142784	WDTC1	WD and tetratricopeptide repeats 1
chr1	27516995	27545365	28371	*	Exon (uc021ojs.1/uc021ojs.1, exon 1 of 1)	1	27561007	27635124	74118	1	23038	uc001bno.4	-15642	ENSG00000142784	WDTC1	WD and tetratricopeptide repeats 1
chr1	27516995	27545365	28371	*	Exon (uc021ojs.1/uc021ojs.1, exon 1 of 1)	1	27561007	27635124	74118	1	23038	uc001bno.4	-15642	ENSG00000142784	WDTC1	WD and tetratricopeptide repeats 1
chr1	27516995	27545365	28371	*	Exon (uc021ojs.1/uc021ojs.1, exon 1 of 1)	1	27561007	27635124	74118	1	23038	uc001bno.4	-15642	ENSG00000142784	WDTC1	WD and tetratricopeptide repeats 1
chr1	27546544	27555709	9166	*	Distal Intergenic	1	27561007	27635124	74118	1	23038	uc001bno.4	-5298	ENSG00000142784	WDTC1	WD and tetratricopeptide repeats 1
chr1	27546544	27555709	9166	*	Distal Intergenic	1	27561007	27635124	74118	1	23038	uc001bno.4	-5298	ENSG00000142784	WDTC1	WD and tetratricopeptide repeats 1
chr1	27546544	27555709	9166	*	Distal Intergenic	1	27561007	27635124	74118	1	23038	uc001bno.4	-5298	ENSG00000142784	WDTC1	WD and tetratricopeptide repeats 1
chr1	27557025	27565097	8073	*	Promoter (<=1kb)	1	27561007	27635124	74118	1	23038	uc001bno.4	0	ENSG00000142784	WDTC1	WD and tetratricopeptide repeats 1
chr1	27557025	27565097	8073	*	Promoter (<=1kb)	1	27561007	27635124	74118	1	23038	uc001bno.4	0	ENSG00000142784	WDTC1	WD and tetratricopeptide repeats 1
chr1	27566732	27575570	8839	*	Intron (uc001bno.4/23038, intron 1 of 15)	1	27561007	27635124	74118	1	23038	uc009vst.3	5725	ENSG00000142784	WDTC1	WD and tetratricopeptide repeats 1
chr1	27566732	27575570	8839	*	Intron (uc001bno.4/23038, intron 1 of 15)	1	27561007	27635124	74118	1	23038	uc009vst.3	5725	ENSG00000142784	WDTC1	WD and tetratricopeptide repeats 1
chr1	27577558	27602804	25247	*	Promoter (<=1kb)	1	27587447	27634732	47286	1	23038	uc001bnp.1	0	ENSG00000142784	WDTC1	WD and tetratricopeptide repeats 1
chr1	27577558	27602804	25247	*	Promoter (<=1kb)	1	27587447	27634732	47286	1	23038	uc001bnp.1	0	ENSG00000142784	WDTC1	WD and tetratricopeptide repeats 1
chr1	27577558	27602804	25247	*	Promoter (<=1kb)	1	27587447	27634732	47286	1	23038	uc001bnp.1	0	ENSG00000142784	WDTC1	WD and tetratricopeptide repeats 1
chr1	27577558	27602804	25247	*	Promoter (<=1kb)	1	27587447	27634732	47286	1	23038	uc001bnp.1	0	ENSG00000142784	WDTC1	WD and tetratricopeptide repeats 1
chr1	27577558	27602804	25247	*	Promoter (<=1kb)	1	27587447	27634732	47286	1	23038	uc001bnp.1	0	ENSG00000142784	WDTC1	WD and tetratricopeptide repeats 1
chr1	27606331	27609851	3521	*	Exon (uc001bno.4/23038, exon 4 of 16)	1	27587447	27634732	47286	1	23038	uc001bnp.1	18884	ENSG00000142784	WDTC1	WD and tetratricopeptide repeats 1
chr1	27606331	27609851	3521	*	Exon (uc001bno.4/23038, exon 4 of 16)	1	27587447	27634732	47286	1	23038	uc001bnp.1	18884	ENSG00000142784	WDTC1	WD and tetratricopeptide repeats 1
chr1	27614192	27625304	11113	*	Exon (uc001bno.4/23038, exon 6 of 16)	1	27648636	27662891	14256	1	84065	uc001bnr.4	-23332	ENSG00000186501	TMEM222	transmembrane protein 222
chr1	27614192	27625304	11113	*	Exon (uc001bno.4/23038, exon 6 of 16)	1	27648636	27662891	14256	1	84065	uc001bnr.4	-23332	ENSG00000186501	TMEM222	transmembrane protein 222
chr1	27614192	27625304	11113	*	Exon (uc001bno.4/23038, exon 6 of 16)	1	27648636	27662891	14256	1	84065	uc001bnr.4	-23332	ENSG00000186501	TMEM222	transmembrane protein 222
chr1	27642786	27649709	6924	*	Promoter (<=1kb)	1	27648636	27662891	14256	1	84065	uc001bnr.4	0	ENSG00000186501	TMEM222	transmembrane protein 222
chr1	27642786	27649709	6924	*	Promoter (<=1kb)	1	27648636	27662891	14256	1	84065	uc001bnr.4	0	ENSG00000186501	TMEM222	transmembrane protein 222
chr1	27657595	27660026	2432	*	Exon (uc001bnr.4/84065, exon 3 of 6)	1	27650365	27653016	2652	1	644961	uc021oju.1	7230	NA	ACTG1P20	actin gamma 1 pseudogene 20
chr1	27657595	27660026	2432	*	Exon (uc001bnr.4/84065, exon 3 of 6)	1	27650365	27653016	2652	1	644961	uc021oju.1	7230	NA	ACTG1P20	actin gamma 1 pseudogene 20
chr1	27662337	27677146	14810	*	Promoter (<=1kb)	1	27668483	27680423	11941	1	84958	uc001bnv.2	0	ENSG00000142765	SYTL1	synaptotagmin like 1
chr1	27662337	27677146	14810	*	Promoter (<=1kb)	1	27668483	27680423	11941	1	84958	uc001bnv.2	0	ENSG00000142765	SYTL1	synaptotagmin like 1
chr1	27662337	27677146	14810	*	Promoter (<=1kb)	1	27668483	27680423	11941	1	84958	uc001bnv.2	0	ENSG00000142765	SYTL1	synaptotagmin like 1
chr1	27662337	27677146	14810	*	Promoter (<=1kb)	1	27668483	27680423	11941	1	84958	uc001bnv.2	0	ENSG00000142765	SYTL1	synaptotagmin like 1
chr1	27662337	27677146	14810	*	Promoter (<=1kb)	1	27668483	27680423	11941	1	84958	uc001bnv.2	0	ENSG00000142765	SYTL1	synaptotagmin like 1
chr1	27685865	27688200	2336	*	Promoter (<=1kb)	1	27684647	27688358	3712	2	9064	uc001bnz.1	158	ENSG00000142733	MAP3K6	mitogen-activated protein kinase kinase kinase 6
chr1	27685865	27688200	2336	*	Promoter (<=1kb)	1	27684647	27688358	3712	2	9064	uc001bnz.1	158	ENSG00000142733	MAP3K6	mitogen-activated protein kinase kinase kinase 6
chr1	27723908	27728379	4472	*	Downstream (2-3kb)	1	27719148	27722317	3170	1	2827	uc001bod.4	4760	ENSG00000181773	GPR3	G protein-coupled receptor 3
chr1	27723908	27728379	4472	*	Downstream (2-3kb)	1	27719148	27722317	3170	1	2827	uc001bod.4	4760	ENSG00000181773	GPR3	G protein-coupled receptor 3
chr1	27772459	27774572	2114	*	Intron (uc001bof.2/10163, intron 1 of 8)	1	27730734	27816678	85945	2	10163	uc001bof.2	42106	ENSG00000158195	WASF2	WASP family member 2
chr1	27772459	27774572	2114	*	Intron (uc001bof.2/10163, intron 1 of 8)	1	27730734	27816678	85945	2	10163	uc001bof.2	42106	ENSG00000158195	WASF2	WASP family member 2
chr1	27830017	27833392	3376	*	Distal Intergenic	1	27730734	27816678	85945	2	10163	uc010ofl.2	-13339	ENSG00000158195	WASF2	WASP family member 2
chr1	27830017	27833392	3376	*	Distal Intergenic	1	27730734	27816678	85945	2	10163	uc010ofl.2	-13339	ENSG00000158195	WASF2	WASP family member 2
chr1	27856129	27864687	8559	*	3' UTR	1	27730734	27816678	85945	2	10163	uc010ofl.2	-39451	ENSG00000158195	WASF2	WASP family member 2
chr1	27856129	27864687	8559	*	3' UTR	1	27730734	27816678	85945	2	10163	uc010ofl.2	-39451	ENSG00000158195	WASF2	WASP family member 2
chr1	27872509	27877373	4865	*	3' UTR	1	27860756	27930143	69388	2	27245	uc009vsy.3	52770	ENSG00000126705	AHDC1	AT-hook DNA binding motif containing 1
chr1	27872509	27877373	4865	*	3' UTR	1	27860756	27930143	69388	2	27245	uc009vsy.3	52770	ENSG00000126705	AHDC1	AT-hook DNA binding motif containing 1
chr1	27881183	27889248	8066	*	5' UTR	1	27860756	27930143	69388	2	27245	uc009vsy.3	40895	ENSG00000126705	AHDC1	AT-hook DNA binding motif containing 1
chr1	27913403	27916179	2777	*	Intron (uc009vsy.3/27245, intron 1 of 6)	1	27860756	27930143	69388	2	27245	uc009vsy.3	13964	ENSG00000126705	AHDC1	AT-hook DNA binding motif containing 1
chr1	27939172	27947398	8227	*	Promoter (<=1kb)	1	27938801	27942174	3374	2	2268	uc001boi.3	0	ENSG00000000938	FGR	FGR proto-oncogene, Src family tyrosine kinase
chr1	27959958	27969398	9441	*	Promoter (<=1kb)	1	27938801	27961727	22927	2	2268	uc001bom.3	0	ENSG00000000938	FGR	FGR proto-oncogene, Src family tyrosine kinase
chr1	27959958	27969398	9441	*	Promoter (<=1kb)	1	27938801	27961727	22927	2	2268	uc001bom.3	0	ENSG00000000938	FGR	FGR proto-oncogene, Src family tyrosine kinase
chr1	28087591	28089767	2177	*	3' UTR	1	28099694	28150963	51270	1	23673	uc001bou.4	-9927	ENSG00000117758	STX12	syntaxin 12
chr1	28087591	28089767	2177	*	3' UTR	1	28099694	28150963	51270	1	23673	uc001bou.4	-9927	ENSG00000117758	STX12	syntaxin 12
chr1	28126907	28132423	5517	*	Exon (uc001bou.4/23673, exon 4 of 9)	1	28157252	28178183	20932	1	5511	uc001bov.2	-24829	ENSG00000117751	PPP1R8	protein phosphatase 1 regulatory subunit 8
chr1	28147278	28150531	3254	*	3' UTR	1	28157252	28178183	20932	1	5511	uc001bov.2	-6721	ENSG00000117751	PPP1R8	protein phosphatase 1 regulatory subunit 8
chr1	28152187	28160536	8350	*	Promoter (<=1kb)	1	28157252	28178183	20932	1	5511	uc001bov.2	0	ENSG00000117751	PPP1R8	protein phosphatase 1 regulatory subunit 8
chr1	28152187	28160536	8350	*	Promoter (<=1kb)	1	28157252	28178183	20932	1	5511	uc001bov.2	0	ENSG00000117751	PPP1R8	protein phosphatase 1 regulatory subunit 8
chr1	28170078	28177078	7001	*	5' UTR	1	28167525	28178179	10655	1	5511	uc021ojy.1	2553	ENSG00000117751	PPP1R8	protein phosphatase 1 regulatory subunit 8
chr1	28170078	28177078	7001	*	5' UTR	1	28167525	28178179	10655	1	5511	uc021ojy.1	2553	ENSG00000117751	PPP1R8	protein phosphatase 1 regulatory subunit 8
chr1	28170078	28177078	7001	*	5' UTR	1	28167525	28178179	10655	1	5511	uc021ojy.1	2553	ENSG00000117751	PPP1R8	protein phosphatase 1 regulatory subunit 8
chr1	28192705	28199822	7118	*	Promoter (<=1kb)	1	28199055	28213193	14139	1	9473	uc001boz.3	0	ENSG00000130775	THEMIS2	thymocyte selection associated family member 2
chr1	28192705	28199822	7118	*	Promoter (<=1kb)	1	28199055	28213193	14139	1	9473	uc001boz.3	0	ENSG00000130775	THEMIS2	thymocyte selection associated family member 2
chr1	28230480	28237934	7455	*	5' UTR	1	28218049	28241236	23188	2	6118	uc001bpe.1	3302	ENSG00000117748	RPA2	replication protein A2
chr1	28230480	28237934	7455	*	5' UTR	1	28218049	28241236	23188	2	6118	uc001bpe.1	3302	ENSG00000117748	RPA2	replication protein A2
chr1	28230480	28237934	7455	*	5' UTR	1	28218049	28241236	23188	2	6118	uc001bpe.1	3302	ENSG00000117748	RPA2	replication protein A2
chr1	28246184	28252897	6714	*	Distal Intergenic	1	28218049	28241236	23188	2	6118	uc010ofp.1	-4948	ENSG00000117748	RPA2	replication protein A2
chr1	28246184	28252897	6714	*	Distal Intergenic	1	28218049	28241236	23188	2	6118	uc010ofp.1	-4948	ENSG00000117748	RPA2	replication protein A2
chr1	28257444	28260182	2739	*	Promoter (1-2kb)	1	28261504	28282991	21488	1	27293	uc001bpf.3	-1322	ENSG00000130768	SMPDL3B	sphingomyelin phosphodiesterase acid like 3B
chr1	28257444	28260182	2739	*	Promoter (1-2kb)	1	28261504	28282991	21488	1	27293	uc001bpf.3	-1322	ENSG00000130768	SMPDL3B	sphingomyelin phosphodiesterase acid like 3B
chr1	28260712	28263972	3261	*	Promoter (<=1kb)	1	28261504	28282991	21488	1	27293	uc001bpf.3	0	ENSG00000130768	SMPDL3B	sphingomyelin phosphodiesterase acid like 3B
chr1	28260712	28263972	3261	*	Promoter (<=1kb)	1	28261504	28282991	21488	1	27293	uc001bpf.3	0	ENSG00000130768	SMPDL3B	sphingomyelin phosphodiesterase acid like 3B
chr1	28264729	28269448	4720	*	Intron (uc001bpf.3/27293, intron 1 of 6)	1	28261504	28285663	24160	1	27293	uc010ofr.2	3225	ENSG00000130768	SMPDL3B	sphingomyelin phosphodiesterase acid like 3B
chr1	28264729	28269448	4720	*	Intron (uc001bpf.3/27293, intron 1 of 6)	1	28261504	28285663	24160	1	27293	uc010ofr.2	3225	ENSG00000130768	SMPDL3B	sphingomyelin phosphodiesterase acid like 3B
chr1	28271805	28276632	4828	*	5' UTR	1	28286504	28294604	8101	1	55113	uc001bph.1	-9872	ENSG00000158156	XKR8	XK related 8
chr1	28279972	28283282	3311	*	5' UTR	1	28286504	28294604	8101	1	55113	uc001bph.1	-3222	ENSG00000158156	XKR8	XK related 8
chr1	28313532	28315558	2027	*	Exon (uc001bpi.2/2140, exon 16 of 18)	1	28286504	28294604	8101	1	55113	uc001bph.1	27028	ENSG00000158156	XKR8	XK related 8
chr1	28326308	28330337	4030	*	Exon (uc001bpi.2/2140, exon 12 of 18)	1	28286504	28294604	8101	1	55113	uc001bph.1	39804	ENSG00000158156	XKR8	XK related 8
chr1	28326308	28330337	4030	*	Exon (uc001bpi.2/2140, exon 12 of 18)	1	28286504	28294604	8101	1	55113	uc001bph.1	39804	ENSG00000158156	XKR8	XK related 8
chr1	28350731	28353532	2802	*	Intron (uc001bpi.2/2140, intron 7 of 17)	1	28296855	28415148	118294	2	2140	uc001bpi.2	61616	ENSG00000158161	EYA3	EYA transcriptional coactivator and phosphatase 3
chr1	28350731	28353532	2802	*	Intron (uc001bpi.2/2140, intron 7 of 17)	1	28296855	28415148	118294	2	2140	uc001bpi.2	61616	ENSG00000158161	EYA3	EYA transcriptional coactivator and phosphatase 3
chr1	28368335	28371518	3184	*	Exon (uc001bpi.2/2140, exon 4 of 18)	1	28296855	28415148	118294	2	2140	uc001bpi.2	43630	ENSG00000158161	EYA3	EYA transcriptional coactivator and phosphatase 3
chr1	28368335	28371518	3184	*	Exon (uc001bpi.2/2140, exon 4 of 18)	1	28296855	28415148	118294	2	2140	uc001bpi.2	43630	ENSG00000158161	EYA3	EYA transcriptional coactivator and phosphatase 3
chr1	28436870	28438818	1949	*	Distal Intergenic	1	28315046	28415148	100103	2	2140	uc010ofu.2	-21722	ENSG00000158161	EYA3	EYA transcriptional coactivator and phosphatase 3
chr1	28436870	28438818	1949	*	Distal Intergenic	1	28315046	28415148	100103	2	2140	uc010ofu.2	-21722	ENSG00000158161	EYA3	EYA transcriptional coactivator and phosphatase 3
chr1	28498675	28528746	30072	*	Promoter (<=1kb)	1	28473677	28503455	29779	2	5724	uc001bpl.3	0	ENSG00000169403	PTAFR	platelet activating factor receptor
chr1	28498675	28528746	30072	*	Promoter (<=1kb)	1	28473677	28503455	29779	2	5724	uc001bpl.3	0	ENSG00000169403	PTAFR	platelet activating factor receptor
chr1	28498675	28528746	30072	*	Promoter (<=1kb)	1	28473677	28503455	29779	2	5724	uc001bpl.3	0	ENSG00000169403	PTAFR	platelet activating factor receptor
chr1	28498675	28528746	30072	*	Promoter (<=1kb)	1	28473677	28503455	29779	2	5724	uc001bpl.3	0	ENSG00000169403	PTAFR	platelet activating factor receptor
chr1	28498675	28528746	30072	*	Promoter (<=1kb)	1	28473677	28503455	29779	2	5724	uc001bpl.3	0	ENSG00000169403	PTAFR	platelet activating factor receptor
chr1	28530819	28541231	10413	*	Exon (uc001bpn.3/22826, exon 4 of 9)	1	28473677	28520447	46771	2	5724	uc009vte.3	-10372	ENSG00000169403	PTAFR	platelet activating factor receptor
chr1	28530819	28541231	10413	*	Exon (uc001bpn.3/22826, exon 4 of 9)	1	28473677	28520447	46771	2	5724	uc009vte.3	-10372	ENSG00000169403	PTAFR	platelet activating factor receptor
chr1	28530819	28541231	10413	*	Exon (uc001bpn.3/22826, exon 4 of 9)	1	28473677	28520447	46771	2	5724	uc009vte.3	-10372	ENSG00000169403	PTAFR	platelet activating factor receptor
chr1	28530819	28541231	10413	*	Exon (uc001bpn.3/22826, exon 4 of 9)	1	28473677	28520447	46771	2	5724	uc009vte.3	-10372	ENSG00000169403	PTAFR	platelet activating factor receptor
chr1	28543415	28555313	11899	*	Intron (uc001bpn.3/22826, intron 2 of 8)	1	28526790	28559542	32753	2	22826	uc001bpn.3	4229	ENSG00000126698	DNAJC8	DnaJ heat shock protein family (Hsp40) member C8
chr1	28543415	28555313	11899	*	Intron (uc001bpn.3/22826, intron 2 of 8)	1	28526790	28559542	32753	2	22826	uc001bpn.3	4229	ENSG00000126698	DNAJC8	DnaJ heat shock protein family (Hsp40) member C8
chr1	28543415	28555313	11899	*	Intron (uc001bpn.3/22826, intron 2 of 8)	1	28526790	28559542	32753	2	22826	uc001bpn.3	4229	ENSG00000126698	DNAJC8	DnaJ heat shock protein family (Hsp40) member C8
chr1	28563598	28572474	8877	*	Promoter (<=1kb)	1	28562602	28564616	2015	1	93974	uc001bpr.3	996	ENSG00000130770	ATP5IF1	ATP synthase inhibitory factor subunit 1
chr1	28563598	28572474	8877	*	Promoter (<=1kb)	1	28562602	28564616	2015	1	93974	uc001bpr.3	996	ENSG00000130770	ATP5IF1	ATP synthase inhibitory factor subunit 1
chr1	28573553	28583522	9970	*	Distal Intergenic	1	28585963	28609002	23040	1	83667	uc001bps.3	-2441	ENSG00000130766	SESN2	sestrin 2
chr1	28573553	28583522	9970	*	Distal Intergenic	1	28585963	28609002	23040	1	83667	uc001bps.3	-2441	ENSG00000130766	SESN2	sestrin 2
chr1	28573553	28583522	9970	*	Distal Intergenic	1	28585963	28609002	23040	1	83667	uc001bps.3	-2441	ENSG00000130766	SESN2	sestrin 2
chr1	28589104	28603903	14800	*	Exon (uc001bps.3/83667, exon 2 of 10)	1	28585963	28609002	23040	1	83667	uc001bps.3	3141	ENSG00000130766	SESN2	sestrin 2
chr1	28589104	28603903	14800	*	Exon (uc001bps.3/83667, exon 2 of 10)	1	28585963	28609002	23040	1	83667	uc001bps.3	3141	ENSG00000130766	SESN2	sestrin 2
chr1	28589104	28603903	14800	*	Exon (uc001bps.3/83667, exon 2 of 10)	1	28585963	28609002	23040	1	83667	uc001bps.3	3141	ENSG00000130766	SESN2	sestrin 2
chr1	28633495	28655205	21711	*	Promoter (<=1kb)	1	28655513	28661861	6349	1	54797	uc021okc.1	-308	ENSG00000130772	MED18	mediator complex subunit 18
chr1	28633495	28655205	21711	*	Promoter (<=1kb)	1	28655513	28661861	6349	1	54797	uc021okc.1	-308	ENSG00000130772	MED18	mediator complex subunit 18
chr1	28633495	28655205	21711	*	Promoter (<=1kb)	1	28655513	28661861	6349	1	54797	uc021okc.1	-308	ENSG00000130772	MED18	mediator complex subunit 18
chr1	28633495	28655205	21711	*	Promoter (<=1kb)	1	28655513	28661861	6349	1	54797	uc021okc.1	-308	ENSG00000130772	MED18	mediator complex subunit 18
chr1	28633495	28655205	21711	*	Promoter (<=1kb)	1	28655513	28661861	6349	1	54797	uc021okc.1	-308	ENSG00000130772	MED18	mediator complex subunit 18
chr1	28664485	28671871	7387	*	Distal Intergenic	1	28655513	28662478	6966	1	54797	uc009vtg.3	8972	ENSG00000130772	MED18	mediator complex subunit 18
chr1	28664485	28671871	7387	*	Distal Intergenic	1	28655513	28662478	6966	1	54797	uc009vtg.3	8972	ENSG00000130772	MED18	mediator complex subunit 18
chr1	28734778	28737718	2941	*	Intron (uc001bpu.3/65979, intron 2 of 5)	1	28764661	28826881	62221	1	65979	uc001bpy.3	-26943	ENSG00000204138	PHACTR4	phosphatase and actin regulator 4
chr1	28734778	28737718	2941	*	Intron (uc001bpu.3/65979, intron 2 of 5)	1	28764661	28826881	62221	1	65979	uc001bpy.3	-26943	ENSG00000204138	PHACTR4	phosphatase and actin regulator 4
chr1	28812605	28818834	6230	*	Exon (uc001bpv.1/65979, exon 11 of 17)	1	28832455	28865708	33254	1	1104	uc001bqa.2	-13621	ENSG00000180198	RCC1	regulator of chromosome condensation 1
chr1	28812605	28818834	6230	*	Exon (uc001bpv.1/65979, exon 11 of 17)	1	28832455	28865708	33254	1	1104	uc001bqa.2	-13621	ENSG00000180198	RCC1	regulator of chromosome condensation 1
chr1	28812605	28818834	6230	*	Exon (uc001bpv.1/65979, exon 11 of 17)	1	28832455	28865708	33254	1	1104	uc001bqa.2	-13621	ENSG00000180198	RCC1	regulator of chromosome condensation 1
chr1	28829847	28840343	10497	*	Promoter (<=1kb)	1	28832455	28865708	33254	1	1104	uc001bqa.2	0	ENSG00000180198	RCC1	regulator of chromosome condensation 1
chr1	28829847	28840343	10497	*	Promoter (<=1kb)	1	28832455	28865708	33254	1	1104	uc001bqa.2	0	ENSG00000180198	RCC1	regulator of chromosome condensation 1
chr1	28829847	28840343	10497	*	Promoter (<=1kb)	1	28832455	28865708	33254	1	1104	uc001bqa.2	0	ENSG00000180198	RCC1	regulator of chromosome condensation 1
chr1	28829847	28840343	10497	*	Promoter (<=1kb)	1	28832455	28865708	33254	1	1104	uc001bqa.2	0	ENSG00000180198	RCC1	regulator of chromosome condensation 1
chr1	28855153	28858579	3427	*	5' UTR	1	28844745	28865708	20964	1	1104	uc001bqg.2	10408	ENSG00000180198	RCC1	regulator of chromosome condensation 1
chr1	28855153	28858579	3427	*	5' UTR	1	28844745	28865708	20964	1	1104	uc001bqg.2	10408	ENSG00000180198	RCC1	regulator of chromosome condensation 1
chr1	28859174	28864699	5526	*	3' UTR	1	28844745	28865708	20964	1	1104	uc001bqg.2	14429	ENSG00000180198	RCC1	regulator of chromosome condensation 1
chr1	28859174	28864699	5526	*	3' UTR	1	28844745	28865708	20964	1	1104	uc001bqg.2	14429	ENSG00000180198	RCC1	regulator of chromosome condensation 1
chr1	28876106	28890153	14048	*	Promoter (<=1kb)	1	28879529	28905057	25529	1	54952	uc001bqh.4	0	ENSG00000180098	TRNAU1AP	tRNA selenocysteine 1 associated protein 1
chr1	28876106	28890153	14048	*	Promoter (<=1kb)	1	28879529	28905057	25529	1	54952	uc001bqh.4	0	ENSG00000180098	TRNAU1AP	tRNA selenocysteine 1 associated protein 1
chr1	28876106	28890153	14048	*	Promoter (<=1kb)	1	28879529	28905057	25529	1	54952	uc001bqh.4	0	ENSG00000180098	TRNAU1AP	tRNA selenocysteine 1 associated protein 1
chr1	28876106	28890153	14048	*	Promoter (<=1kb)	1	28879529	28905057	25529	1	54952	uc001bqh.4	0	ENSG00000180098	TRNAU1AP	tRNA selenocysteine 1 associated protein 1
chr1	28876106	28890153	14048	*	Promoter (<=1kb)	1	28879529	28905057	25529	1	54952	uc001bqh.4	0	ENSG00000180098	TRNAU1AP	tRNA selenocysteine 1 associated protein 1
chr1	28892840	28897541	4702	*	Exon (uc001bqh.4/54952, exon 7 of 10)	1	28905255	28905334	80	2	692212	uc001bqq.1	7793	ENSG00000221539	SNORD99	small nucleolar RNA, C/D box 99
chr1	28911900	28914732	2833	*	Distal Intergenic	1	28905050	28908383	3334	2	85028	uc001bqo.3	-3517	ENSG00000197989	SNHG12	small nucleolar RNA host gene 12
chr1	28911900	28914732	2833	*	Distal Intergenic	1	28905050	28908383	3334	2	85028	uc001bqo.3	-3517	ENSG00000197989	SNHG12	small nucleolar RNA host gene 12
chr1	29121787	29132757	10971	*	Distal Intergenic	1	29138654	29190208	51555	1	4985	uc001brf.1	-5897	ENSG00000116329	OPRD1	opioid receptor delta 1
chr1	29121787	29132757	10971	*	Distal Intergenic	1	29138654	29190208	51555	1	4985	uc001brf.1	-5897	ENSG00000116329	OPRD1	opioid receptor delta 1
chr1	29121787	29132757	10971	*	Distal Intergenic	1	29138654	29190208	51555	1	4985	uc001brf.1	-5897	ENSG00000116329	OPRD1	opioid receptor delta 1
chr1	29121787	29132757	10971	*	Distal Intergenic	1	29138654	29190208	51555	1	4985	uc001brf.1	-5897	ENSG00000116329	OPRD1	opioid receptor delta 1
chr1	29133701	29137024	3324	*	Promoter (1-2kb)	1	29138654	29190208	51555	1	4985	uc001brf.1	-1630	ENSG00000116329	OPRD1	opioid receptor delta 1
chr1	29133701	29137024	3324	*	Promoter (1-2kb)	1	29138654	29190208	51555	1	4985	uc001brf.1	-1630	ENSG00000116329	OPRD1	opioid receptor delta 1
chr1	29179435	29183425	3991	*	Intron (uc001brf.1/4985, intron 1 of 2)	1	29213603	29446558	232956	1	2035	uc001brg.2	-30178	ENSG00000159023	EPB41	erythrocyte membrane protein band 4.1
chr1	29179435	29183425	3991	*	Intron (uc001brf.1/4985, intron 1 of 2)	1	29213603	29446558	232956	1	2035	uc001brg.2	-30178	ENSG00000159023	EPB41	erythrocyte membrane protein band 4.1
chr1	29190087	29199490	9404	*	3' UTR	1	29213603	29446558	232956	1	2035	uc001brg.2	-14113	ENSG00000159023	EPB41	erythrocyte membrane protein band 4.1
chr1	29190087	29199490	9404	*	3' UTR	1	29213603	29446558	232956	1	2035	uc001brg.2	-14113	ENSG00000159023	EPB41	erythrocyte membrane protein band 4.1
chr1	29190087	29199490	9404	*	3' UTR	1	29213603	29446558	232956	1	2035	uc001brg.2	-14113	ENSG00000159023	EPB41	erythrocyte membrane protein band 4.1
chr1	29201759	29204064	2306	*	Distal Intergenic	1	29213603	29446558	232956	1	2035	uc001brg.2	-9539	ENSG00000159023	EPB41	erythrocyte membrane protein band 4.1
chr1	29229420	29231760	2341	*	Intron (uc001brg.2/2035, intron 1 of 20)	1	29241088	29380164	139077	1	2035	uc009vtk.2	-9328	ENSG00000159023	EPB41	erythrocyte membrane protein band 4.1
chr1	29237925	29240723	2799	*	Promoter (<=1kb)	1	29241088	29380164	139077	1	2035	uc009vtk.2	-365	ENSG00000159023	EPB41	erythrocyte membrane protein band 4.1
chr1	29237925	29240723	2799	*	Promoter (<=1kb)	1	29241088	29380164	139077	1	2035	uc009vtk.2	-365	ENSG00000159023	EPB41	erythrocyte membrane protein band 4.1
chr1	29244478	29250036	5559	*	Intron (uc001brg.2/2035, intron 1 of 20)	1	29241088	29446558	205471	1	2035	uc001brl.2	3390	ENSG00000159023	EPB41	erythrocyte membrane protein band 4.1
chr1	29244478	29250036	5559	*	Intron (uc001brg.2/2035, intron 1 of 20)	1	29241088	29446558	205471	1	2035	uc001brl.2	3390	ENSG00000159023	EPB41	erythrocyte membrane protein band 4.1
chr1	29279883	29288312	8430	*	Intron (uc001brg.2/2035, intron 1 of 20)	1	29313943	29442315	128373	1	2035	uc021okg.1	-25631	ENSG00000159023	EPB41	erythrocyte membrane protein band 4.1
chr1	29279883	29288312	8430	*	Intron (uc001brg.2/2035, intron 1 of 20)	1	29313943	29442315	128373	1	2035	uc021okg.1	-25631	ENSG00000159023	EPB41	erythrocyte membrane protein band 4.1
chr1	29323020	29329003	5984	*	Exon (uc001brg.2/2035, exon 5 of 21)	1	29313960	29446558	132599	1	2035	uc009vtm.2	9060	ENSG00000159023	EPB41	erythrocyte membrane protein band 4.1
chr1	29323020	29329003	5984	*	Exon (uc001brg.2/2035, exon 5 of 21)	1	29313960	29446558	132599	1	2035	uc009vtm.2	9060	ENSG00000159023	EPB41	erythrocyte membrane protein band 4.1
chr1	30190003	30192686	2684	*	Distal Intergenic	1	29646722	29653325	6604	1	10076	uc001brx.3	543281	ENSG00000060656	PTPRU	protein tyrosine phosphatase receptor type U
chr1	30190003	30192686	2684	*	Distal Intergenic	1	29646722	29653325	6604	1	10076	uc001brx.3	543281	ENSG00000060656	PTPRU	protein tyrosine phosphatase receptor type U
chr1	30655723	30662370	6648	*	Distal Intergenic	1	31191619	31199593	7975	1	100129196	uc001bsb.1	-529249	ENSG00000186056	MATN1-AS1	MATN1 antisense RNA 1
chr1	30655723	30662370	6648	*	Distal Intergenic	1	31191619	31199593	7975	1	100129196	uc001bsb.1	-529249	ENSG00000186056	MATN1-AS1	MATN1 antisense RNA 1
chr1	30698565	30702732	4168	*	Distal Intergenic	1	31191619	31199593	7975	1	100129196	uc001bsb.1	-488887	ENSG00000186056	MATN1-AS1	MATN1 antisense RNA 1
[truncated: 46,247 more rows]
