# Supplementary material for: G4‐Ligand‐Directed PROTACs Unveil DR1 as a Novel Ligand‐Co‐Binding G4‐Protein and Reshape G4‐Dependent Transcription
Source: Adv Sci (Weinh). 2026 Mar 9;13(27):e23819. doi: 10.1002/advs.202523819 (PMC13170204; doi:10.1002/advs.202523819)
Supplement: Supplementary file 2 — Supporting File 2: advs74746‐sup‐0002‐DataSet.zip. [file ADVS-13-e23819-s001.zip › Supplementary Data S4.xlsx]

## Sheet: CUT$TAG-all genes
SYMBOL
DDX11L1
WASH7P
FAM138F
LOC729737
SAMD11
KLHL17
PERM1
HES4
AGRN
RNF223
C1orf159
LINC01342
MIR200A
TTLL10
TNFRSF4
SDF4
B3GALT6
C1QTNF12
UBE2J2
SCNN1D
ACAP3
INTS11
DVL1
MXRA8
MRPL20-AS1
ANKRD65
ATAD3C
ATAD3B
ATAD3A
TMEM240
SSU72
MIB2
CDK11B
SLC35E2B
CDK11A
CFAP74
GABRD
PRKCZ
FAAP20
SKI
LOC100129534
RER1
PEX10
PLCH2
PRXL2B
MMEL1
ARHGEF16
MIR551A
MEGF6
TPRG1L
WRAP73
TP73
CCDC27
LRRC47
CEP104
DFFB
LINC01134
CHD5
RPL22
RNF207
HES3
GPR153
ACOT7
HES2
MIR4252
ESPN
TNFRSF25
PLEKHG5
NOL9
TAS1R1
TNFRSF9
ERRFI1
RERE
CA6
SLC2A7
SLC2A5
H6PD
SPSB1
SLC25A33
PIK3CD-AS1
PIK3CD
RBP7
DFFA
CASZ1
C1orf127
TARDBP
MTOR
UBIAD1
DISP3
FBXO6
MAD2L2
AGTRAP
MTHFR
CLCN6
NPPA
KIAA2013
MFN2
TNFRSF8
TNFRSF1B
SNORA59B
KAZN
FHAD1
EFHD2
CTRC
CELA2B
CASP9
DDI2
PLEKHM2
SLC25A34
SPEN
CLCNKA
CLCNKB
FAM131C
EPHA2
ARHGEF19
CPLANE2
FBXO42
SZRD1
SPATA21
MIR3675
NBPF1
MST1P2
MST1L
CROCC
MFAP2
ATP13A2
SDHB
PADI2
PADI1
PADI4
ARHGEF10L
PAX7
MIR4695
IFFO2
UBR4
AKR7L
SLC66A1
CAPZB
PLA2G2D
VWA5B1
LINC01141
EIF4G3
ECE1-AS1
ECE1
NBPF3
ALPL
RAP1GAP
USP48
LDLRAD2
HSPG2
ZBTB40
C1QA
MIR4253
KDM1A
MIR3115
LUZP1
HTR1D
HNRNPR
ZNF436
TCEA3
ASAP3
MDS2
RPL11
ELOA
ELOA-AS1
HMGCL
PNRC2
GRHL3
STPG1
NIPAL3
SRRM1
RUNX3
SYF2
RSRP1
RHCE
MACO1
LDLRAP1
MTFR1L
AUNIP
PAQR7
STMN1
PAFAH2
EXTL1
SLC30A2
FAM110D
ZNF593
CEP85
RPS6KA1
MIR1976
ARID1A
PIGV
ZDHHC18
SFN
TRNP1
TENT5B
WDTC1
TMEM222
SYTL1
MAP3K6
FGR
PPP1R8
THEMIS2
SMPDL3B
PTAFR
ATP5IF1
SESN2
MED18
RCC1
OPRD1
EPB41
MATN1-AS1
LAPTM5
SDC3
SNORD103A
SNORD103C
NKAIN1
ZCCHC17
LDC1P
HCRTR1
PEF1
MIR4254
SPOCD1
PTP4A2
MTMR9LP
LCK
HDAC1
ZBTB8A
RBBP4
KIAA1522
GPR199P
PSMB2
C1orf216
AGO1
AGO3
GRIK3
MIR4255
ZC3H12A
RHBDL2
NDUFS5
MACF1
BMP8A
PABPC4
HEYL
BMP8B
CAP1
RLF
COL9A2
SMAP2
ZFP69B
ZFP69
EXO5
ZNF684
CITED4
CTPS1
SLFNL1-AS1
SLFNL1
RIMKLA
PPCS
CCDC30
CLDN19
SVBP
ERMAP
ZNF691
SLC2A1-AS1
FAM183A
TIE1
SZT2
HYI
PTPRF
SLC6A9
DMAP1
ERI3
MIR5584
PTCH2
TOE1
AKR1A1
MAST2
PIK3R3
EFCAB14
C1orf185
ZFYVE9
ORC1
GPX7
SHISAL2A
ZYG11B
PODN
SLC1A7
CPT2
CZIB
LRP8
GLIS1
HSPB11
LRRC42
ACOT11
PATJ
KANK4
MIER1
PIGK
SSX2IP
LPAR3
DIPK1A
MTF2
CCDC18
CCDC18-AS1
FNBP1L
VAV3
SLC25A24
FAM102B
HENMT1
FNDC7
CLCC1
TAF13
C1orf194
ELAPOR1
SARS1
CELSR2
PSRC1
SORT1
SYPL2
ATXN7L2
CYB561D1
AMIGO1
AMPD2
GSTM2
AHCYL1
ALX3
RBM15-AS1
LRIF1
DENND2D
MAGI3
CD58
IGSF3
TTF2
REG4
FCGR1B
NBPF20
SEC22B
NBPF10
POLR3C
CD160
GPR89A
NBPF12
BCL9
GJA5
LINC01138
NBPF14
NBPF15
PPIAL4A
H3C14
H2BC20P
H4C14
H2AC21
SV2A
SF3B4
OTUD7B
ANP32E
CA14
APH1A
CIART
PRPF3
TARS2
FALEC
ADAMTSL4
MCL1
ENSA
GOLPH3L
MINDY1
PRUNE1
BNIPL
GABPB2
TMOD4
VPS72
PSMD4
ZNF687
PI4KB
SELENBP1
PSMB4
POGZ
TUFT1
SNX27
TDRKH
RORC
C2CD4D
S100A10
S100A12
S100A6
S100A5
S100A3
S100A2
S100A13
CHTOP
NPR1
INTS3
SLC27A3
DENND4B
JTB
RAB13
NUP210L
C1orf189
C1orf43
UBAP2L
ATP8B2
CHRNB2
ADAR
KCNN3
PBXIP1
MIR4258
DCST2
DCST1-AS1
DPM3
MTX1
SCAMP3
FDPS
RUSC1
YY1AP1
GON4L
RIT1
SNORA80E
RXFP4
ARHGEF2
SSR2
LAMTOR2
RAB25
PMF1-BGLAP
BGLAP
PAQR6
SMG5
GLMP
TSACC
RHBG
MIR9-1HG
MEF2D
IQGAP3
GPATCH4
BCAN
NES
CRABP2
HDGF
NTRK1
INSRR
PEAR1
LRRC71
ARHGEF11
IGSF9
LINC01133
ATP1A2
ATP1A4
SUMO1P3
VANGL2
TSTD1
ARHGAP30
NECTIN4
KLHDC9
NIT1
DEDD
UFC1
USP21
NDUFS2
FCER1G
MIR5187
NR1I3
PCP4L1
FCGR2A
FCGR3A
FCRLA
C1orf226
SH2D1B
MGST3
MPZL1
DCAF6
LOC100505918
LINC00626
DNM3
CEP350
LHX4
MIR1278
NEK7
DDX59
KIF21B
TMEM9
PKP1
LAD1
TNNI1
PHLDA3
CSRP1
RPS10P7
LMOD1
RNPEP
ELF3
GPR37L1
ARL8A
PTPN7
PTPRVP
LGR6
UBE2T
RABIF
KLHL12
ADIPOR1
PPFIA4
LINC01136
ATP2B4
SOX13
ETNK2
REN
KISS1
GOLT1A
PLEKHA6
PPP1R15B
PIK3C2B
MDM4
NFASC
CNTN2
TMEM81
NUAK2
KLHDC8A
LEMD1-AS1
CDK18
MFSD4A
SLC45A3
SRGAP2
IL19
IL24
PFKFB2
CR1L
LAMB3
TRAF5
PPP2R5A
SNORA16B
PACC1
NENF
ATF3
RRP15
RNU5F-1
SLC30A10
MIA3
CAPN2
TP53BP2
SRP9
EPHX1
TMEM63A
LEFTY1
LEFTY2
SDE2
MIXL1
PARP1
STUM
ZNF678
ZNF847P
JMJD4
PRSS38
MIR3620
IBA57
OBSCN-AS1
H2BU1
DUSP5P1
RHOU
RAB4A
CCSAP
AGT
COA6
TARBP1
LINC00184
LINC01132
RBM34
ARID4B
LYST
RGS7
WDR64
ZBTB18
LINC01743
TFB2M
ZNF124
LYPD8
PFKP
PROSER2
CDNF
NMT2
ARHGAP21
FAM238C
SVIL
JCAD
ZNF438
ZEB1
KIF5B
ZNF37BP
ZNF33B
MARCHF8
WASHC2C
ANXA8
FRMPD2
MAPK8
DRGX
ERCC6
TFAM
ANK3
SIRT1
RUFY2
TET1
CCAR1
SNORD98
VPS26A
TSPAN15
NEUROG3
MACROH2A2
AIFM2
PPA1
NPFFR1
NODAL
PALD1
PRF1
SGPL1
C10orf105
CHST3
SPOCK2
ASCC1
ECD
MSS51
PPP3CB
MYOZ1
FUT11
KCNMA1
DLG5
LINC00865
SLC35G1
PLCE1
PDLIM1
SORBS1
ALDH18A1
TCTN3
CC2D2B
MIR3157
TLL2
HOGA1
GOLGA7B
HPS1
HPSE2
CNNM1
NKX2-3
DNMBP
SCD
OLMALINC
WNT8B
PAX2
SLF2
SEMA4G
MRPL43
DPCD
MIR3158-1
FBXW4
OGA
KCNIP2-AS1
KCNIP2
NOLC1
SUFU
EMX2OS
PLEKHA1
C10orf120
FAM24B-CUZD1
C10orf88B
TCERG1L
PPP2R2D
SCGB1C1
ODF3
BET1L
SIRT3
NLRP6
PGGHG
IFITM2
IFITM1
IFITM3
B4GALNT4
PKP3
SIGIRR
ANO9
PTDSS2
RNH1
LRRC56
LMNTD2
LOC143666
DRD4
DEAF1
TMEM80
EPS8L2
TALDO1
LOC171391
CRACR2B
TSPAN4
CHID1
AP2A2
MUC6
MUC2
MUC5B
BRSK2
CTSD
LSP1
MIR4298
MRPL23
IGF2
TH
CD81
TSSC4
TRPM5
KCNQ1
CDKN1C
PHLDA2
CARS1
OSBPL5
OR7E12P
TRPC2
ART5
PGAP2
OR52I2
RRP8
NLRP10
RIC3
TRIM66
RPL27A
DENND2B
AKIP1
ASCL3
TMEM41B
IPO7
WEE1
AMPD3
IRAG1
USP47
MICAL2
TEAD1
BTBD10
COPB1
OR7E14P
ABCC8
MYOD1
SAA2
MIR4486
HTATIP2
BDNF
RCN1
DEPDC7
TCP11L1
C11orf91
EHF
MIR3973
PRR5L
SEC14L1P1
ALKBH3-AS1
ACCSL
CRY2
MAPK8IP1
C11orf94
CREB3L1
DGKZ
MIR4688
MDK
CHRM4
AMBRA1
ARHGAP1
F2
LRP4-AS1
LRP4
DDB2
NR1H3
ACP2
MADD
MYBPC3
SPI1
SLC39A13
PSMC3
RAPSN
CELF1
MTCH2
AGBL2
FNBP4
NUP160
PTPRJ
SMTNL1
UBE2L6
SERPING1
MIR130A
CLP1
ZDHHC5
TMX2-CTNND1
TMX2
BTBD18
CTNND1
STX3
CBLIF
OOSP2
CD5
VPS37C
PGA3
PGA4
CYB561A3
TMEM216
PPP1R32
MIR4488
SYT7
RPLP0P2
DAGLA
FEN1
MIR1908
FADS2
FADS3
FTH1
INCENP
SCGB1D1
SCGB1D2
SCGB2A2
ASRGL1
INTS5
LRRN4CL
BSCL2
TTC9C
NXF1
SNHG1
SLC3A2
CHRM1
SLC22A6
SLC22A8
SLC22A24
SLC22A10
SLC22A25
MARK2
RCOR2
FLRT1
MACROD1
STIP1
FERMT3
FKBP2
GPR137
KCNK4
ESRRA
CCDC88B
RPS6KA4
MIR1237
LINC02724
SLC22A11
SLC22A12
NRXN2
PYGM
SF1
MAP4K2
EHD1
MIR192
ATG2A
PPP2R5B
MAJIN
BATF2
ARL2-SNX15
TMEM262
FAU
SYVN1
SPDYC
SLC22A20P
POLA2
CDC42EP2
DPF2
TIGD3
SLC25A45
NEAT1
MALAT1
MIR548AR
EHBP1L1
KCNK7
MIR4489
OVOL1
CFL1
CCDC85B
DRAP1
TSGA10IP
SART1
CST6
CATSPER1
GAL3ST3
SF3B2
PACS1
YIF1A
CD248
BRMS1
B4GAT1
NPAS4
MRPL11
DPP3
ZDHHC24
CTSF
CCDC87
RBM14-RBM4
RBM4
RBM4B
SPTBN2
C11orf80
RCE1
LRFN4
PC
C11orf86
KDM2A
GRK2
ANKRD13D
LOC100130987
TMEM134
AIP
PITPNM1
CDK2AP2
CABP2
GSTP1
NDUFV1
ALDH3B2
FAM86C2P
MIR4691
KMT5B
C11orf24
PPP6R3
GAL
MRGPRD
MRGPRF
TPCN2
MYEOV
LTO1
FGF3
ANO1
MIR548K
PPFIA1
CTTN
LRTOMT
FOLR2
CLPB
PDE2A
ARAP1
FAM168A
PLEKHB1
C2CD3
P4HA3
KCNE3
CHRDL2
NEU3
TPBGL
KLHL35
GDPD5
SERPINH1
MAP6
MOGAT2
LOC283214
UVRAG
EMSY
LRRC32
CAPN5
PAK1
GAB2
ANKRD42
GPR83
JRKL-AS1
CFAP300
MMP12
EXPH5
ALG9
IL18
PLET1
HTR3B
NXPE1
PCSK7
CEP164
CD3E
TMEM25
IFT46
DDX6
HYOU1
HINFP
ABCG4
PDZD3
CCDC153
CBL
MCAM
POU2F3
ARHGEF12
GRIK4
CLMP
GRAMD1B
MSANTD2
ROBO3
ROBO4
TIRAP
ST3GAL4
ZBTB44
GLB1L3
B3GAT1
FAM138D
IQSEC3
KDM5A
B4GALNT3
NINJ2
LINC00942
ADIPOR2
ITFG2-AS1
RAD51AP1
ANO2
VWF
CD9
TNFRSF1A
SCNN1A
LTBR
TAPBPL
VAMP1
MRPL51
GAPDH
IFFO1
NOP2
CHD4
LPAR5
ING4
ZNF384
COPS7A
MLF2
PTMS
LAG3
CD4
GPR162
P3H3
USP5
TPI1
DSTNP2
LRRC23
ENO2
PTPN6
C1S
DPPA3
SLC2A14
SLC2A3
NECAP1
FAM86FP
CLEC4E
LOC642846
CLEC12B
TAS2R19
MIR1244-1
DUSP16
CREBL2
GPR19
CDKN1B
MIR613
GPRC5A
GPRC5D
GPRC5D-AS1
FAM234B
GOLT1B
RASSF8-AS1
RASSF8
TSPAN11
NELL2
SCAF11
ENDOU
RAPGEF3
ZNF641
ANP32D
C12orf54
LALBA
KANSL2
CCNT1
TEX49
MIR4701
ADCY6
RND1
CCDC65
FKBP11
ARF3
WNT1
TUBA1A
TUBA1C
SPATS2
LOC100335030
MCRS1
PRPF40B
FMNL3
NCKAP5L
BCDIN3D-AS1
BCDIN3D
AQP5
COX14
LIMA1
FAM186A
DIP2B
TMPRSS12
SLC11A2
SLC4A8
SCN8A
FIGNL2
ANKRD33
ACVRL1
ACVR1B
TAMALIN
KRT82
KRT75
KRT6B
KRT6C
KRT6A
KRT5
KRT71
KRT74
KRT72
KRT73
KRT1
KRT77
KRT76
KRT3
KRT4
KRT79
KRT78
KRT8
EIF4B
TNS2
SPRYD3
IGFBP6
RARG
MFSD5
ESPL1
MYG1
AAAS
SP7
PCBP2
ATF7
CALCOCO1
HOXC13
HOTAIR
HOXC4
HOXC6
HOXC5
SMUG1
OR6C6
OR6C1
OR6C3
OR6C76
OR6C2
OR2AP1
OR10P1
ITGA7
BLOC1S1-RDH5
CD63
GDF11
SARNP
ORMDL2
MMP19
DGKA
CDK2
RPS26
ERBB3
PA2G4
ESYT1
SMARCC2
CS
CNPY2
PAN2
STAT2
BAZ2A
SNORD59A
PTGES3
PRIM1
NEMP1
LRP1
STAT6
MIR1228
NXPH4
SHMT2
NDUFA4L2
R3HDM2
INHBE
ARHGAP9
MARS1
DCTN2
RAP1B
SNORA70G
CPM
MYBPC1
TDG
HCFC2
TXNRD1
MIR3922
WSCD2
CMKLR1
CORO1C
USP30
FOXN4
MYO1H
KCTD10
TRPV4
MIR4497
GLTP
TCHP
ANKRD13A
C12orf76
IFT81
GPN3
VPS29
MYL2
SH2B3
ACAD10
RPH3A
OAS1
OAS2
MIR4472-2
PRKAB1
MIR1178
CIT
BICDL1
RAB35
MIR4498
PXN
SIRT4
POP5
MLEC
SPPL3
C12orf43
P2RX7
CAMKK2
RNF34
KDM2B
ORAI1
MORN3
TMEM120B
RHOF
CFAP251
BCL7A
MLXIP
VPS33A
CLIP1
ZCCHC8
RSRC2
DENR
CCDC62
VPS37B
ABCB9
OGFOD2
ARL6IP4
MIR4304
PITPNM2
MPHOSPH9
CCDC92
NCOR2
FZD10-AS1
RIMBP2
ADGRD1
LINC01257
SFSWAP
MMP17
ULK1
PUS1
EP400
SNORA49
EP400P1
DDX51
NOC4L
GALNT9
PGAM5
CRYL1
IFT88
RXFP2
MLNR
DOCK9
TNFSF13B
COL4A1
TUBGCP3
ATP11A
MCF2L
F10
PCID2
LAMP1
GRTP1
ADPRHL1
DCUN1D2
OR4K2
OR4N5
OR6S1
EDDM3A
METTL17
DAD1
SLC7A7
MMP14
ACIN1
AP1G2
DHRS4L2
G2E3
BAZ1A
IGBP1P1
LINC01599
PTGDR
LGALS3
OTX2
SYNE2
ESR2
GPX2
VTI1B
ZFYVE1
RBM25
PSEN1
PAPLN
NUMB
ACOT4
ACOT6
BBOF1
ALDH6A1
SYNDIG1L
MIR4709
NPC2
AREL1
FCF1
YLPM1
NEK9
TMED10
BATF
CEP128
ZC3H14
TTC7B
SLC24A4
RIN3
C14orf132
BCL11B
SETD3
HHIPL1
MIR5698
CYP46A1
EML1
EVL
DEGS2
YY1
MIR134
MEG9
MIR1247
PPP2R5C
HSP90AA1
MOK
ANKRD9
MIR4309
RCOR1
AMN
CDC42BPB
EXOC3L4
TNFAIP2
MARK3
KLC1
XRCC3
ZFYVE21
PPP1R13B
LINC00637
TDRD9
ASPG
MIR203B
C14orf180
TMEM179
MIR4710
INF2
ADSS1
SIVA1
AKT1
ZBTB42
CEP170B
PLD4
CLBA1
CDCA4
GPR132
JAG2
NUDT14
BRF1
PACS2
MTA1
LINC01193
GOLGA6L1
CYFIP1
NIPA2
SNORD115-13
MTMR10
MIR211
FSIP1
EIF2AK4
SRP14-AS1
BUB1B
PAK6
C15orf56
PLCB2
CCDC9B
IVD
BAHD1
CHST14
MRPL42P5
RPUSD2
KNL1
PPP1R14D
SPINT1
CHAC1
INO80
CHP1
OIP5-AS1
OIP5
LTK
RPAP1
MAPKBP1
MIR4310
MIR627
CAPN3
TTBK2
EPB42
TGM5
TGM7
TP53BP1
CKMT1B
TRIM69
DUOX2
DUOX1
EID1
SCG3
TMOD3
MIR1266
TCF12
ALDH1A2
HSP90AB4P
RNF111
TLN2
RAB8B
USP3-AS1
CIAO2A
SNX1
TRIP4
MIR1272
RBPMS2
ANKDD1A
SPG21
SLC51B
RASL12
UBAP1L
PDCD7
SLC24A1
TIPIN
ZWILCH
RPL4
LCTL
MAP2K5
MIR4312
NOX5
GLCE
MYO9A
CELF6
NPTN
CD276
INSYN1
TBC1D21
LOXL1-AS1
PML
GOLGA6A
LOC283731
ISLR
CCDC33
CYP11A1
SEMA7A
UBL7-AS1
ARID3B
CLK3
EDC3
CYP1A1
CYP1A2
CSK
LMAN1L
ULK3
SCAMP2
MPI
FAM219B
SCAMP5
COMMD4
NEIL1
MAN2C1
SIN3A
FBXO22
SCAPER
HMG20A
LINGO1-AS1
LINGO1
CIB2
IDH3A
IREB2
HYKK
PSMA4
CHRNB4
ABHD17C
GOLGA6L10
AP3B2
EFL1P1
UBE2Q2L
LOC440300
NMB
SEC11A
ZNF592
DET1
ACAN
HAPLN3
MFGE8
RLBP1
FANCI
MIR9-3
LINC00928
KIF7
PLIN1
WDR93
MESP1
MESP2
MIR5094
IDH2
SEMA4B
CIB1
GABARAPL3
IQGAP1
BLM
ST8SIA2
C15orf32
LINC00923
FAM169B
MIR4714
IGF1R
DNM1P46
CERS3
PRKXP1
LINS1
LRRK1
DDX11L10
RHBDF1
HBZ
HBA2
HBQ1
LUC7L
FAM234A
ARHGDIG
AXIN1
MRPL28
RAB11FIP3
MIR3176
PRR35
WFIKKN1
WDR90
RHOT2
STUB1
METRN
MSLN
MIR662
RPUSD1
CHTF18
PRR25
LMF1
SOX8
SSTR5-AS1
C1QTNF8
TPSG1
TPSD1
UBE2I
TSR3
UNKL
C16orf91
CLCN7
TMEM204
IFT140
CRAMP1
JPT2
MAPK8IP3
MIR3177
EME2
SPSB3
HAGH
MEIOB
RNF151
TBL3
NPW
TSC2
MIR1225
PKD1
MIR3180-5
RAB26
CASKIN1
ECI1
MIR940
MIR4717
CCNF
TEDC2
NTN3
TBC1D24
ATP6V0C
CEMP1
PDPK1
LOC652276
FLJ42627
ERVK13-1
PRSS27
SRRM2-AS1
ELOB
PRSS33
PRSS41
PRSS21
ZG16B
FLYWCH2
FLYWCH1
PAQR4
CLDN9
TNFRSF12A
LOC100128770
ZNF205
ZNF213
OR1F1
OR1F2P
ZNF200
ZSCAN32
ZNF597
C16orf90
CLUAP1
SLX4
TRAP1
LINC01569
TFAP4
VASN
CORO7-PAM16
HMOX2
CDIP1
C16orf96
UBALD1
MGRN1
ANKS3
ZNF500
SMIM22
UBN1
SEC14L5
TMEM114
TMEM186
USP7
SOCS1
TNP2
ZC3H7A
BCAR4
TNFRSF17
MIR365A
BFAR
ABCC6P2
NOMO1
NPIPA1
NTAN1
MPV17L
MARF1
NDE1
ABCC1
ABCC6
RPS15A
SMG1
TMC7
CLEC19A
TMC5
TMEM159
NPIPB3
LOC100190986
SMG1P3
RRN3P1
EEF2K
POLR3E
SMG1P1
NPIPB5
SLC5A11
KDM8
IL21R-AS1
XPO6
SBK1
EIF3CL
EIF3C
CLN3
APOBR
IL27
NUPR1
SULT1A2
SULT1A1
ATXN2L
SH2B1
ATP2A1
RABEP2
CD19
NFATC2IP
SPNS1
LAT
SNX29P2
SLX1B-SULT1A4
LOC613038
SMG1P2
SPN
ZG16
KIF22
PRRT2
MVP
CDIPT
ASPHD1
KCTD13
TMEM219
INO80E
DOC2A
C16orf92
TLCD3B
ALDOA
GDPD3
SMG1P5
TBC1D10B
SEPTIN1
ZNF48
ZNF771
DCTPP1
ITGAL
MIR4518
ZNF768
ZNF764
ZNF688
FBRS
SRCAP
SNORA30
TMEM265
PHKG2
ZNF629
MIR4519
MIR762
CTF1
FBXL19-AS1
ORAI3
SETD1A
HSD3B7
STX4
PRSS53
BCKDK
KAT8
PRSS8
FUS
PYCARD
TRIM72
ITGAM
ITGAD
COX6A2
ZNF843
ARMC5
RUSF1
CLUHP3
LOC390705
ADCY7
NOD2
MT4
MT3
MT1A
MT1M
MT1DP
MT1F
NUP93
MIR138-2
HERPUD1
CETP
NLRC5
CPNE2
ARL2BP
COQ9
DOK4
CCDC102A
ADGRG5
ADGRG1
KATNB1
KIFC3
ZNF319
USB1
NDRG4
CNOT1
BEAN1
TK2
CMTM2
TERB1
CA7
PDP2
CIAO2B
CES3
CES4A
C16orf70
HSF4
KIAA0895L
E2F4
LRRC29
FHOD1
PLEKHG4
TPPP3
ZDHHC1
ATP6V0D1
AGRP
RIPOR1
CTCF
CARMIL2
GFOD2
NUTF2
EDC4
NRN1L
SLC12A4
DPEP3
DPEP2
ESRP2
PLA2G15
SLC7A6
PRMT7
UTP4
TMED6
TERF2
NFAT5
NQO1
WWP2
MIR1972-1
PDPR
SMG1P7
EXOSC6
DDX19B
LOC100506083
DDX19A
ST3GAL2
FCSK
IL34
MTSS2
VAC14-AS1
ZNF23
AP1G1
ATXN1L
HPR
ZFHX3
CLEC18B
RFWD3
MLKL
LDHD
CTRB2
CTRB1
BCAR1
CFDP1
CHST5
CDYL2
ATMIN
CMIP
LOC100129617
MLYCD
NECAB2
KLHL36
USP10
CRISPLD2
CIBAR2
LINC02139
LINC00311
MIR5093
GSE1
GINS2
C16orf74
IRF8
MTHFSD
C16orf95
FBXO31
ZCCHC14
JPH3
KLHDC4
SLC7A5
ZNF469
ZFPM1
MIR5189
ZC3H18
MIR4722
PIEZO1
CDT1
APRT
GALNS
PABPN1L
CBFA2T3
ACSF3
CDH15
SLC22A31
ZNF778
ANKRD11
SPG7
SNORD68
CPNE7
SPATA2L
VPS9D1-AS1
FANCA
SPIRE2
TCF25
TUBB3
DEF8
AFG3L1P
DBNDD1
GAS8-AS1
URAHP
PRDM7
LOC100506388
RPH3AL
MIR3183
ABR
TRARG1
YWHAE
MYO1C
INPP5K
SLC43A2
RILP
PRPF8
TLCD2
WDR81
SERPINF2
SERPINF1
SMYD4
RTN4RL1
OVCA2
SMG6
MNT
LOC284009
METTL16
PAFAH1B1
RAP1GAP2
OR1D2
TAX1BP3
P2RX5
NCBP3
CAMKK1
ATP2A3
ZZEF1
ANKFY1
UBE2G1
SPNS2
MYBBP1A
SMTNL2
ALOX15
LOC101559451
MED11
TM4SF5
PLD2
MINK1
C17orf107
CHRNE
RNF167
ENO3
CAMTA2
KIF1C
SLC52A1
ZFP3
ZNF232
USP6
SCIMP
DERL2
NLRP1
PITPNM3
MIR4520-1
FBXO39
ASGR2
DLG4
SLC2A4
YBX2
EIF5A
GPS2
KCTD11
PLSCR3
TMEM256-PLSCR3
POLR2A
SENP3-EIF4A1
SOX15
SHBG
ATP1B2
WRAP53
EFNB3
RPL29P2
KDM6B
CYB5D1
CHD3
RNF227
CNTROB
GUCY2D
MIR4314
ALOXE3
PER1
VAMP2
MIR4521
BORCS6
AURKB
LINC00324
ARHGEF15
LOC100128288
KRBA2
RPL26
RNF222
GAS7
MYOCD
NCOR1
UBB
LRRC75A
ZNF287
CCDC144A
MPRIP
PLD6
FLCN
NT5M
RASD1
PEMT
RAI1
SREBF1
DRC3
GID4
DRG2
MYO15A
ALKBH5
LLGL1
FLII
MIEF2
[truncated: 7,856 more rows]

## Sheet: Drug-seq-all genes
ensembl_gene_id	log2FoldChange	pvalue	Style	external_gene_name
ENSG00000249448	20.8679	9.40919e-08	up	MTCO1P24
ENSG00000107562	20.8679	9.40919e-08	up	CXCL12
ENSG00000232772	20.7937	1.04576e-07	up	MTND4P22
ENSG00000230916	20.7937	1.04576e-07	up	MTCO1P53
ENSG00000271134	7.7275	0.0480591	up	AC012498.2
ENSG00000018236	6.48089	6.09934e-05	up	CNTN1
ENSG00000116132	5.61398	0.0025444	up	PRRX1
ENSG00000240103	5.19228	0.0101187	up	AC132825.1
ENSG00000136960	5.15213	0.00348371	up	ENPP2
ENSG00000228247	4.78867	0.000146799	up	UBBP2
ENSG00000215457	4.76642	0.00394026	up	RPS8P3
ENSG00000230482	4.59797	0.00889512	up	ATP5G2P3
ENSG00000220660	4.505	0.000127546	up	AL023284.3
ENSG00000257941	4.24052	0.00478638	up	AC011611.5
ENSG00000171345	4.01486	0.0170456	up	KRT19
ENSG00000213875	3.8793	0.00963844	up	AC005019.1
ENSG00000282100	3.80489	0.0115576	up	HSP90AB4P
ENSG00000213970	3.76572	0.0131439	up	AC006122.1
ENSG00000256045	3.7251	0.0060344	up	MTRNR2L10
ENSG00000227376	3.69658	0.00138993	up	FTH1P16
ENSG00000213864	3.60067	0.0316315	up	EEF1B2P2
ENSG00000134321	3.49457	0.0214506	up	RSAD2
ENSG00000213303	3.44802	0.0178092	up	AC008481.1
ENSG00000253945	3.41948	0.00148307	up	AC024995.1
ENSG00000232368	3.40736	0.011246	up	FTLP2
ENSG00000230383	3.36458	3.34337e-06	up	AC009245.1
ENSG00000204262	3.3246	0.00783944	up	COL5A2
ENSG00000248626	3.32134	0.0170126	up	GAPDHP40
ENSG00000204194	3.26567	0.0378569	up	RPL12P1
ENSG00000213557	3.25334	0.0437331	up	AC068050.1
ENSG00000138271	3.2518	0.00127332	up	GPR87
ENSG00000214289	3.18674	0.0316258	up	RPL39P5
ENSG00000152377	3.1386	0.00033416	up	SPOCK1
ENSG00000244167	3.10953	0.000993948	up	AC005532.2
ENSG00000115380	3.0794	3.43383e-11	up	EFEMP1
ENSG00000234985	3.04716	0.00617166	up	AC074085.2
ENSG00000234589	3.02964	0.00615569	up	AC125807.1
ENSG00000158258	3.01006	0.00026657	up	CLSTN2
ENSG00000228232	3.0061	1.02748e-07	up	GAPDHP1
ENSG00000141753	2.93793	9.14884e-11	up	IGFBP4
ENSG00000214857	2.87623	0.0035398	up	SEM1P1
ENSG00000265038	2.81412	0.0281414	up	PMM2P1
ENSG00000233597	2.76083	0.0185974	up	AC133435.1
ENSG00000225236	2.72202	0.0250459	up	AP000936.2
ENSG00000116183	2.71417	0.0189312	up	PAPPA2
ENSG00000104219	2.66724	1.31952e-11	up	ZDHHC2
ENSG00000249617	2.65751	0.0411508	up	AC106872.7
ENSG00000117148	2.64192	0.0409493	up	ACTL8
ENSG00000243403	2.64039	0.0269103	up	AC090543.2
ENSG00000234036	2.63546	7.04209e-06	up	TXNP6
ENSG00000100028	2.63075	1.20117e-12	up	SNRPD3
ENSG00000203914	2.60624	0.0384521	up	HSP90B3P
ENSG00000274297	2.60137	0.0407131	up	AC009269.6
ENSG00000235065	2.56317	0.000372932	up	RPL24P2
ENSG00000166501	2.55491	0.0154177	up	PRKCB
ENSG00000213694	2.54468	0.00244219	up	S1PR3
ENSG00000240661	2.53501	0.0191065	up	AC063952.1
ENSG00000237437	2.51771	7.90549e-07	up	ASS1P12
ENSG00000273264	2.4753	0.0405759	up	AL360219.1
ENSG00000266402	2.47464	0.000484926	up	SNHG25
ENSG00000213713	2.4552	0.0458503	up	PIGCP1
ENSG00000257658	2.44898	0.0323597	up	AC004217.3
ENSG00000130768	2.4483	0.0482103	up	SMPDL3B
ENSG00000237632	2.4405	0.00347583	up	S100A11P1
ENSG00000276368	2.3764	0.0120917	up	HIST1H2AJ
ENSG00000170500	2.3627	0.00375698	up	LONRF2
ENSG00000270966	2.36019	0.00520556	up	AC087763.1
ENSG00000235016	2.35797	0.0405925	up	SEMA3F-AS1
ENSG00000127774	2.35593	0.016805	up	EMC6
ENSG00000234683	2.35349	0.0158154	up	AL138799.3
ENSG00000166106	2.29003	0.000249978	up	ADAMTS15
ENSG00000242960	2.2898	0.0310654	up	FTH1P23
ENSG00000214297	2.28747	0.00046914	up	ALDOAP2
ENSG00000110080	2.27911	3.70272e-09	up	ST3GAL4
ENSG00000213281	2.2768	9.64484e-12	up	NRAS
ENSG00000233662	2.27644	0.00191706	up	CALM2P4
ENSG00000226138	2.27473	7.10647e-06	up	AC004801.1
ENSG00000243777	2.26463	0.000449762	up	AP000942.1
ENSG00000112306	2.2583	0.000544322	up	RPS12
ENSG00000236493	2.23472	0.0115976	up	EIF2S2P3
ENSG00000235444	2.23446	0.00867616	up	PSMB3P2
ENSG00000232155	2.23318	0.00270434	up	AC244090.1
ENSG00000148677	2.22452	0.00291591	up	ANKRD1
ENSG00000225650	2.20407	0.0152834	up	EIF2S2P5
ENSG00000254305	2.19649	0.000442479	up	MRPL9P1
ENSG00000223973	2.18395	0.0155273	up	AC068491.1
ENSG00000238076	2.16714	0.00951128	up	MRPL48P1
ENSG00000111640	2.15733	0.000452215	up	GAPDH
ENSG00000213362	2.15277	5.15956e-06	up	FTH1P12
ENSG00000206077	2.14635	0.0442394	up	ZDHHC11B
ENSG00000179546	2.14251	0.000203324	up	HTR1D
ENSG00000213846	2.13439	0.000380755	up	AC098614.1
ENSG00000167658	2.12105	1.97388e-10	up	EEF2
ENSG00000128294	2.1121	6.85579e-07	up	TPST2
ENSG00000272789	2.10174	0.00516203	up	AC010976.2
ENSG00000228974	2.09711	0.00269927	up	AC006483.1
ENSG00000265972	2.09522	1.37907e-07	up	TXNIP
ENSG00000215089	2.08316	0.0113756	up	KRT18P11
ENSG00000167191	2.07463	0.00296586	up	GPRC5B
ENSG00000274667	2.07314	0.0360297	up	AC090517.2
ENSG00000235225	2.06786	0.0112796	up	AC016712.1
ENSG00000244226	2.06443	0.00142969	up	ILF2P1
ENSG00000185275	2.0588	0.0331165	up	CD24P4
ENSG00000107443	2.05672	0.000103398	up	CCNJ
ENSG00000091409	2.04972	3.65237e-09	up	ITGA6
ENSG00000217416	2.04943	0.0264978	up	ISCA1P1
ENSG00000196656	2.04717	0.00189669	up	AC004057.1
ENSG00000258839	2.04606	0.00688063	up	MC1R
ENSG00000230508	2.04392	0.0233871	up	RPL19P21
ENSG00000143436	2.02698	1.31277e-05	up	MRPL9
ENSG00000235957	2.02413	0.000401385	up	COX7CP1
ENSG00000111145	2.00354	6.63337e-07	up	ELK3
ENSG00000257720	1.97762	0.0321827	up	ILF2P2
ENSG00000223513	1.97219	0.00861124	up	ATP6V0E1P2
ENSG00000275620	1.96436	0.0360554	up	FLJ16779
ENSG00000265218	1.96185	0.048822	up	AC103810.2
ENSG00000238038	1.95912	0.0305691	up	ATP6V0E1P3
ENSG00000158555	1.95752	8.74948e-06	up	GDPD5
ENSG00000149571	1.95717	0.00575617	up	KIRREL3
ENSG00000164039	1.95058	0.00246788	up	BDH2
ENSG00000261208	1.94776	0.019129	up	AL365475.1
ENSG00000160131	1.94737	1.08937e-07	up	VMA21
ENSG00000267418	1.94014	0.0473438	up	ELOCP29
ENSG00000083454	1.93602	8.64373e-08	up	P2RX5
ENSG00000109501	1.93235	2.31743e-07	up	WFS1
ENSG00000141552	1.90878	6.94587e-07	up	ANAPC11
ENSG00000011201	1.9021	0.024054	up	ANOS1
ENSG00000227018	1.90055	0.0233952	up	IL6STP1
ENSG00000116649	1.89766	0.000255194	up	SRM
ENSG00000184384	1.88514	0.000170539	up	MAML2
ENSG00000147533	1.88083	3.31232e-06	up	GOLGA7
ENSG00000156515	1.88059	1.12699e-06	up	HK1
ENSG00000126903	1.87916	9.76458e-06	up	SLC10A3
ENSG00000269800	1.87778	0.00183869	up	PLEKHA3P1
ENSG00000229696	1.87328	0.0228902	up	KARSP1
ENSG00000145901	1.87301	1.88497e-08	up	TNIP1
ENSG00000204434	1.86758	0.0494389	up	POTEKP
ENSG00000007237	1.85872	0.00997594	up	GAS7
ENSG00000261227	1.8543	0.0444641	up	AC140912.1
ENSG00000213385	1.85071	0.0453753	up	AC105052.2
ENSG00000216624	1.84862	0.0489972	up	GAPDHP72
ENSG00000137288	1.84726	2.4487e-06	up	UQCC2
ENSG00000149150	1.84575	0.0081453	up	SLC43A1
ENSG00000217648	1.84184	0.0263626	up	AL136116.3
ENSG00000226953	1.84139	0.0475693	up	AC010890.1
ENSG00000139211	1.84086	2.79275e-05	up	AMIGO2
ENSG00000213598	1.8373	0.00916475	up	AL049873.1
ENSG00000230191	1.83725	0.0185953	up	AC006970.1
ENSG00000213239	1.83697	0.0277867	up	NPM1P32
ENSG00000204131	1.83651	0.0427061	up	NHSL2
ENSG00000231357	1.83568	0.0353351	up	AC006028.1
ENSG00000228264	1.83357	0.0417285	up	PSMD8P1
ENSG00000159251	1.83099	7.03319e-05	up	ACTC1
ENSG00000100413	1.8302	3.44192e-06	up	POLR3H
ENSG00000082074	1.81284	0.0401982	up	FYB1
ENSG00000058091	1.81258	0.0411954	up	CDK14
ENSG00000198346	1.81065	0.00102	up	ZNF813
ENSG00000204604	1.80867	0.00160954	up	ZNF468
ENSG00000115414	1.80859	4.01002e-07	up	FN1
ENSG00000231006	1.80426	0.0481638	up	RPL7P32
ENSG00000217791	1.80291	0.00248663	up	ASS1P9
ENSG00000269069	1.80245	0.00551699	up	AC007842.1
ENSG00000134531	1.79942	1.31338e-07	up	EMP1
ENSG00000163191	1.79135	3.59418e-06	up	S100A11
ENSG00000253993	1.78843	0.0497808	up	AC104027.1
ENSG00000105393	1.78366	2.11964e-05	up	BABAM1
ENSG00000073464	1.78361	8.08388e-06	up	CLCN4
ENSG00000108883	1.76971	2.87414e-08	up	EFTUD2
ENSG00000233558	1.76763	0.00543468	up	AL050331.1
ENSG00000164530	1.76364	0.0250105	up	PI16
ENSG00000069431	1.76328	0.0425613	up	ABCC9
ENSG00000014257	1.76218	0.016451	up	ACPP
ENSG00000242327	1.76061	0.00453106	up	AC023906.1
ENSG00000162889	1.75813	1.51931e-05	up	MAPKAPK2
ENSG00000183444	1.75679	0.00572168	up	OR7E38P
ENSG00000258758	1.75644	0.0266201	up	AL137100.1
ENSG00000256356	1.75504	0.041459	up	HSPA8P5
ENSG00000164300	1.75232	1.15229e-06	up	SERINC5
ENSG00000112759	1.74733	5.87852e-05	up	SLC29A1
ENSG00000219951	1.7432	0.0203824	up	AL391416.1
ENSG00000203668	1.73236	7.15341e-05	up	CHML
ENSG00000167105	1.73139	0.0173018	up	TMEM92
ENSG00000274070	1.72878	0.0423137	up	CASTOR2
ENSG00000227992	1.72848	0.0345622	up	AC108463.1
ENSG00000122778	1.72785	4.72542e-07	up	KIAA1549
ENSG00000235884	1.72733	0.0143796	up	LINC00941
ENSG00000086062	1.72632	4.67169e-08	up	B4GALT1
ENSG00000143222	1.72401	3.06692e-06	up	UFC1
ENSG00000067141	1.7213	0.000910092	up	NEO1
ENSG00000152558	1.71931	3.11331e-07	up	TMEM123
ENSG00000229994	1.71827	0.0147167	up	RPL5P4
ENSG00000110660	1.71824	2.23236e-05	up	SLC35F2
ENSG00000034152	1.71606	0.00011314	up	MAP2K3
ENSG00000233837	1.71266	0.0058767	up	EIF3LP2
ENSG00000116857	1.70602	1.23866e-05	up	TMEM9
ENSG00000172954	1.70345	0.00011006	up	LCLAT1
ENSG00000198858	1.70285	0.000586196	up	R3HDM4
ENSG00000058668	1.7018	3.40732e-06	up	ATP2B4
ENSG00000235587	1.69801	0.000174967	up	GAPDHP65
ENSG00000189067	1.69483	5.18116e-08	up	LITAF
ENSG00000105640	1.69423	0.0158114	up	RPL18A
ENSG00000219747	1.69342	0.0390267	up	AL133260.1
ENSG00000157240	1.69012	0.00513716	up	FZD1
ENSG00000120708	1.6883	3.96209e-06	up	TGFBI
ENSG00000108448	1.68661	3.9957e-05	up	TRIM16L
ENSG00000105520	1.68	0.00124409	up	PLPPR2
ENSG00000125398	1.67776	7.76037e-06	up	SOX9
ENSG00000170275	1.6747	7.12417e-06	up	CRTAP
ENSG00000103257	1.66983	9.00496e-05	up	SLC7A5
ENSG00000179091	1.66454	1.18944e-05	up	CYC1
ENSG00000054116	1.6626	0.000201814	up	TRAPPC3
ENSG00000161021	1.65917	7.87442e-05	up	MAML1
ENSG00000102241	1.65206	0.00020498	up	HTATSF1
ENSG00000279113	1.65127	0.00201685	up	AC148477.7
ENSG00000082146	1.64516	0.00575166	up	STRADB
ENSG00000106366	1.6415	3.39951e-06	up	SERPINE1
ENSG00000118508	1.62689	8.05263e-05	up	RAB32
ENSG00000064419	1.62592	1.3499e-06	up	TNPO3
ENSG00000141458	1.62459	1.3017e-05	up	NPC1
ENSG00000141441	1.61792	0.000178524	up	GAREM1
ENSG00000233461	1.61556	2.85656e-05	up	AL445524.1
ENSG00000214049	1.61351	0.00223424	up	UCA1
ENSG00000213881	1.60865	0.0334745	up	NPM1P6
ENSG00000146072	1.6029	4.93323e-06	up	TNFRSF21
ENSG00000088832	1.59693	3.45823e-05	up	FKBP1A
ENSG00000047597	1.58024	8.56276e-05	up	XK
ENSG00000177119	1.57967	5.81361e-05	up	ANO6
ENSG00000224177	1.57709	0.0168262	up	LINC00570
ENSG00000224668	1.57389	0.0152852	up	IPO8P1
ENSG00000114861	1.56752	1.06254e-05	up	FOXP1
ENSG00000196139	1.56198	0.000225394	up	AKR1C3
ENSG00000140564	1.55459	3.03785e-06	up	FURIN
ENSG00000131016	1.55421	0.000515416	up	AKAP12
ENSG00000183255	1.55382	2.13728e-05	up	PTTG1IP
ENSG00000127324	1.55322	0.00138472	up	TSPAN8
ENSG00000269893	1.5521	0.0174571	up	SNHG8
ENSG00000164086	1.54976	0.000169576	up	DUSP7
ENSG00000198538	1.54552	0.00128532	up	ZNF28
ENSG00000156017	1.54395	0.000237502	up	CARNMT1
ENSG00000103187	1.54218	1.87626e-05	up	COTL1
ENSG00000273760	1.54164	0.0331961	up	AC245041.1
ENSG00000233588	1.53911	0.0187237	up	CYP51A1P2
ENSG00000133019	1.53522	0.0033485	up	CHRM3
ENSG00000169252	1.53502	0.00773551	up	ADRB2
ENSG00000145354	1.53295	0.000120918	up	CISD2
ENSG00000105221	1.53247	0.00113615	up	AKT2
ENSG00000241889	1.52726	0.0122928	up	AC079944.2
ENSG00000213307	1.52628	0.0127546	up	RPL18P11
ENSG00000231500	1.52609	0.00653797	up	RPS18
ENSG00000219553	1.52602	0.0276608	up	AL031133.1
ENSG00000134569	1.52181	7.40969e-05	up	LRP4
ENSG00000280123	1.51893	0.0176113	up	AC023632.6
ENSG00000105929	1.51877	0.00260788	up	ATP6V0A4
ENSG00000088992	1.51767	0.000166043	up	TESC
ENSG00000167767	1.51686	0.00044401	up	KRT80
ENSG00000235449	1.51136	0.0365035	up	AC098934.3
ENSG00000008513	1.51016	6.72242e-05	up	ST3GAL1
ENSG00000144741	1.50094	0.00022295	up	SLC25A26
ENSG00000133466	1.50051	0.00567132	up	C1QTNF6
ENSG00000076356	1.49744	0.00246009	up	PLXNA2
ENSG00000174640	1.49417	0.000915455	up	SLCO2A1
ENSG00000232578	1.49169	0.0476617	up	AC093311.1
ENSG00000263235	1.48769	0.0291991	up	AC006111.2
ENSG00000109572	1.48385	4.63697e-05	up	CLCN3
ENSG00000144867	1.48307	4.02079e-06	up	SRPRB
ENSG00000170382	1.47484	0.00102953	up	LRRN2
ENSG00000213613	1.47381	0.0168836	up	RPL11P3
ENSG00000173517	1.47124	0.00186202	up	PEAK1
ENSG00000236090	1.47083	0.0111645	up	LDHAP3
ENSG00000106484	1.46855	0.00037511	up	MEST
ENSG00000104331	1.46689	5.76258e-06	up	IMPAD1
ENSG00000073969	1.45695	1.00384e-05	up	NSF
ENSG00000241932	1.45677	0.0320256	up	AC092324.1
ENSG00000241170	1.45476	0.037309	up	AP001992.1
ENSG00000162512	1.45237	0.0191285	up	SDC3
ENSG00000011376	1.45169	0.000493156	up	LARS2
ENSG00000227008	1.45156	0.0238587	up	AL009174.1
ENSG00000134882	1.4494	3.98817e-06	up	UBAC2
ENSG00000135678	1.44746	0.000143252	up	CPM
ENSG00000140022	1.44648	0.00102775	up	STON2
ENSG00000226878	1.4462	0.00350483	up	GSTM3P2
ENSG00000181016	1.44267	0.031252	up	LSMEM1
ENSG00000128510	1.43591	0.0040772	up	CPA4
ENSG00000167566	1.43515	0.0101406	up	NCKAP5L
ENSG00000174292	1.42943	0.00201589	up	TNK1
ENSG00000213250	1.42884	0.0321296	up	RBMS2P1
ENSG00000266094	1.42815	0.0119242	up	RASSF5
ENSG00000128692	1.4228	0.0322082	up	EIF2S2P4
ENSG00000013306	1.4149	0.000294426	up	SLC25A39
ENSG00000232187	1.41361	0.0364376	up	FTH1P7
ENSG00000101311	1.40268	0.00206531	up	FERMT1
ENSG00000162999	1.4018	0.0301662	up	DUSP19
ENSG00000114251	1.39562	6.6424e-05	up	WNT5A
ENSG00000108100	1.39489	0.000165531	up	CCNY
ENSG00000138074	1.39077	0.00191922	up	SLC5A6
ENSG00000128422	1.39022	0.00311741	up	KRT17
ENSG00000086300	1.3862	0.00430897	up	SNX10
ENSG00000251583	1.3829	0.0450749	up	AC008427.1
ENSG00000168175	1.38027	2.4337e-05	up	MAPK1IP1L
ENSG00000161791	1.3785	0.02714	up	FMNL3
ENSG00000137414	1.37245	0.000247723	up	FAM8A1
ENSG00000070614	1.37199	6.8559e-05	up	NDST1
ENSG00000146678	1.37065	0.0250295	up	IGFBP1
ENSG00000166135	1.36888	0.000127011	up	HIF1AN
ENSG00000113732	1.36485	0.00306062	up	ATP6V0E1
ENSG00000236017	1.36469	0.0295074	up	ASMTL-AS1
ENSG00000168763	1.36403	0.00278323	up	CNNM3
ENSG00000134308	1.36339	0.000406363	up	YWHAQ
ENSG00000253293	1.36078	6.01931e-05	up	HOXA10
ENSG00000112902	1.35914	0.00122576	up	SEMA5A
ENSG00000130590	1.35839	0.0425018	up	SAMD10
ENSG00000100299	1.35811	0.0227416	up	ARSA
ENSG00000142875	1.35801	0.000615293	up	PRKACB
ENSG00000074410	1.35758	0.00033288	up	CA12
ENSG00000090263	1.35619	0.000395354	up	MRPS33
ENSG00000136840	1.35456	0.000196943	up	ST6GALNAC4
ENSG00000237730	1.34933	0.022447	up	AC078991.1
ENSG00000166897	1.34799	0.000322481	up	ELFN2
ENSG00000089057	1.34652	0.00043395	up	SLC23A2
ENSG00000161558	1.34439	0.0360469	up	TMEM143
ENSG00000012232	1.34349	0.00229981	up	EXTL3
ENSG00000232389	1.3421	0.0423668	up	AL583856.1
ENSG00000214485	1.33969	0.0460974	up	RPL7P1
ENSG00000250746	1.33943	0.046564	up	AC105250.1
ENSG00000127946	1.33861	7.93998e-06	up	HIP1
ENSG00000277534	1.33348	0.00621852	up	AC007996.1
ENSG00000113739	1.33325	0.000323917	up	STC2
ENSG00000158710	1.33112	0.000678486	up	TAGLN2
ENSG00000173218	1.32844	0.00022067	up	VANGL1
ENSG00000213226	1.3266	0.0459931	up	AC242426.1
ENSG00000204291	1.32084	0.00201073	up	COL15A1
ENSG00000140961	1.32014	0.00226604	up	OSGIN1
ENSG00000151176	1.31912	0.00216089	up	PLBD2
ENSG00000106780	1.31696	9.74195e-05	up	MEGF9
ENSG00000164951	1.31475	0.00214929	up	PDP1
ENSG00000097007	1.30746	3.54221e-05	up	ABL1
ENSG00000117676	1.3063	0.000688693	up	RPS6KA1
ENSG00000110063	1.30441	0.0030792	up	DCPS
ENSG00000137700	1.30393	0.0111539	up	SLC37A4
ENSG00000100335	1.30265	0.000112683	up	MIEF1
ENSG00000152256	1.30152	0.0037052	up	PDK1
ENSG00000136810	1.29881	0.00999821	up	TXN
ENSG00000128524	1.29817	0.00895238	up	ATP6V1F
ENSG00000275874	1.2971	0.0110706	up	PICSAR
ENSG00000106852	1.29552	0.0169603	up	LHX6
ENSG00000134049	1.2953	0.0011279	up	IER3IP1
ENSG00000254708	1.29199	0.00752037	up	AL139174.1
ENSG00000114812	1.29151	0.019572	up	VIPR1
ENSG00000233868	1.28868	0.0422305	up	AC009302.1
ENSG00000204946	1.28772	0.0271583	up	ZNF783
ENSG00000170989	1.28558	0.0438802	up	S1PR1
ENSG00000181035	1.28446	0.0314251	up	SLC25A42
ENSG00000167291	1.28041	0.000730209	up	TBC1D16
ENSG00000134516	1.27757	0.0314605	up	DOCK2
ENSG00000173221	1.27714	0.00732408	up	GLRX
ENSG00000131711	1.27629	0.00190255	up	MAP1B
ENSG00000181634	1.27605	0.00338822	up	TNFSF15
ENSG00000226086	1.27595	0.0391113	up	EIF3LP3
ENSG00000171840	1.27447	0.0142823	up	NINJ2
ENSG00000172336	1.26717	0.00202476	up	POP7
ENSG00000103534	1.26348	0.00758915	up	TMC5
ENSG00000128309	1.26089	0.00266657	up	MPST
ENSG00000197147	1.26058	0.00561329	up	LRRC8B
ENSG00000270264	1.25955	0.00448364	up	NDUFB8P2
ENSG00000231531	1.2585	0.00624483	up	HINT1P1
ENSG00000258895	1.25597	0.0390575	up	AC104390.1
ENSG00000033327	1.25531	0.0391791	up	GAB2
ENSG00000173599	1.2529	0.0253314	up	PC
ENSG00000092201	1.25204	0.000193369	up	SUPT16H
ENSG00000109321	1.2513	0.0362624	up	AREG
ENSG00000099956	1.24966	0.00483102	up	SMARCB1
ENSG00000233429	1.24943	0.0426747	up	HOTAIRM1
ENSG00000160781	1.24835	0.00355139	up	PAQR6
ENSG00000240694	1.24613	0.00766718	up	PNMA2
ENSG00000115718	1.24344	0.0154788	up	PROC
ENSG00000224936	1.24305	0.0329335	up	SUCLA2P1
ENSG00000149091	1.2429	0.0169708	up	DGKZ
ENSG00000138107	1.24201	0.00490586	up	ACTR1A
ENSG00000133027	1.24105	0.00292437	up	PEMT
ENSG00000240849	1.23832	0.000156778	up	TMEM189
ENSG00000260458	1.23809	0.0220693	up	KCNJ18
ENSG00000107771	1.23774	0.000786269	up	CCSER2
ENSG00000114268	1.23719	0.00271459	up	PFKFB4
ENSG00000128283	1.23564	0.0327573	up	CDC42EP1
ENSG00000223518	1.23393	0.0393019	up	CSNK1A1P1
ENSG00000249641	1.23287	0.0230738	up	HOXC13-AS
ENSG00000117222	1.23259	0.0161088	up	RBBP5
ENSG00000227619	1.229	0.00499835	up	AL391056.1
ENSG00000120875	1.22571	0.000676176	up	DUSP4
ENSG00000283498	1.22375	0.00921794	up	MIR1244-2
ENSG00000164855	1.22373	0.0290519	up	TMEM184A
ENSG00000167460	1.22033	0.000491746	up	TPM4
ENSG00000113389	1.21998	0.00117619	up	NPR3
ENSG00000166311	1.2198	0.000515032	up	SMPD1
ENSG00000136244	1.21816	0.000671857	up	IL6
ENSG00000146674	1.21646	0.00595923	up	IGFBP3
ENSG00000269190	1.21645	0.0274077	up	FBXO17
ENSG00000182400	1.21554	0.0155023	up	TRAPPC6B
ENSG00000167772	1.21523	0.00178091	up	ANGPTL4
ENSG00000127824	1.21414	0.000926431	up	TUBA4A
ENSG00000086015	1.21404	0.000933276	up	MAST2
ENSG00000063177	1.21338	0.00157371	up	RPL18
ENSG00000175061	1.20717	0.00120094	up	LRRC75A-AS1
ENSG00000133401	1.20653	0.0439672	up	PDZD2
ENSG00000135919	1.20564	0.0134239	up	SERPINE2
ENSG00000204160	1.20548	0.00666449	up	ZDHHC18
ENSG00000164181	1.20396	0.0270239	up	ELOVL7
ENSG00000101849	1.20343	0.000202849	up	TBL1X
ENSG00000137801	1.20046	0.000535478	up	THBS1
ENSG00000143147	1.20016	0.00472511	up	GPR161
ENSG00000269343	1.19997	0.00442082	up	ZNF587B
ENSG00000143126	1.19991	0.00934616	up	CELSR2
ENSG00000065559	1.19914	0.00202284	up	MAP2K4
ENSG00000176182	1.19589	0.0139182	up	MYPOP
ENSG00000204525	1.19528	0.0351409	up	HLA-C
ENSG00000196922	1.19198	0.044712	up	ZNF252P
ENSG00000152332	1.1919	0.000155938	up	UHMK1
ENSG00000118900	1.1912	0.0001782	up	UBN1
ENSG00000170801	1.18909	0.0213422	up	HTRA3
ENSG00000042445	1.186	0.000329125	up	RETSAT
ENSG00000108179	1.18077	0.000650011	up	PPIF
ENSG00000100426	1.18042	0.00397421	up	ZBED4
ENSG00000143621	1.18031	0.000625795	up	ILF2
ENSG00000064195	1.18024	0.0147508	up	DLX3
ENSG00000083845	1.17992	0.0338557	up	RPS5
ENSG00000116128	1.17947	0.0147421	up	BCL9
ENSG00000140367	1.17923	0.00640896	up	UBE2Q2
ENSG00000089159	1.17822	0.000534094	up	PXN
ENSG00000114346	1.17756	0.00920316	up	ECT2
ENSG00000073792	1.1764	0.00282033	up	IGF2BP2
ENSG00000197006	1.17536	0.000419728	up	METTL9
ENSG00000138795	1.17521	0.0218056	up	LEF1
ENSG00000198832	1.17482	0.00366365	up	SELENOM
ENSG00000140092	1.17315	0.0442524	up	FBLN5
ENSG00000254858	1.17223	0.00670359	up	MPV17L2
ENSG00000100418	1.17213	0.00887397	up	DESI1
ENSG00000233913	1.16723	0.0281297	up	RPL10P9
ENSG00000101084	1.16494	0.0301127	up	C20orf24
ENSG00000157510	1.16463	0.0192076	up	AFAP1L1
ENSG00000100154	1.16433	0.00324035	up	TTC28
ENSG00000119900	1.16277	0.00201721	up	OGFRL1
ENSG00000167526	1.16241	0.00297064	up	RPL13
ENSG00000115738	1.16179	0.00564567	up	ID2
ENSG00000135862	1.16162	0.000149258	up	LAMC1
ENSG00000123094	1.16135	0.00161907	up	RASSF8
ENSG00000135480	1.15995	0.0448563	up	KRT7
ENSG00000085719	1.156	0.00209196	up	CPNE3
ENSG00000151376	1.15592	0.00335598	up	ME3
ENSG00000233762	1.15581	0.00261236	up	AC007969.1
ENSG00000113966	1.15366	0.0296615	up	ARL6
ENSG00000170677	1.15304	0.00443555	up	SOCS6
ENSG00000184232	1.15108	0.0031049	up	OAF
ENSG00000110108	1.15081	0.00179432	up	TMEM109
ENSG00000169174	1.15079	0.0149116	up	PCSK9
ENSG00000065150	1.15067	0.000456161	up	IPO5
ENSG00000101955	1.15013	0.0474564	up	SRPX
ENSG00000217027	1.15011	0.00533525	up	TPT1P4
ENSG00000082014	1.14854	0.0437795	up	SMARCD3
ENSG00000182541	1.14826	0.0118228	up	LIMK2
ENSG00000118181	1.14757	0.0191691	up	RPS25
ENSG00000179855	1.14667	0.00767105	up	GIPC3
ENSG00000164379	1.14563	0.0018045	up	FOXQ1
ENSG00000205333	1.14299	0.0169398	up	GOLGA2P1
ENSG00000115827	1.1428	0.0172196	up	DCAF17
ENSG00000265808	1.14126	0.0160359	up	SEC22B
ENSG00000112294	1.14116	0.0013845	up	ALDH5A1
ENSG00000139514	1.14037	0.000943243	up	SLC7A1
ENSG00000100304	1.13818	0.0275284	up	TTLL12
ENSG00000116954	1.13634	0.000879911	up	RRAGC
ENSG00000127580	1.13581	0.0431307	up	WDR24
ENSG00000006062	1.13491	0.0483439	up	MAP3K14
ENSG00000231721	1.13489	0.00155991	up	LINC-PINT
ENSG00000122547	1.13397	0.00575781	up	EEPD1
ENSG00000132669	1.13293	0.00318085	up	RIN2
ENSG00000256238	1.13232	0.00794008	up	SUPT16HP1
ENSG00000215895	1.13171	0.0321468	up	AL354702.1
ENSG00000148730	1.13116	0.00171702	up	EIF4EBP2
ENSG00000221926	1.13018	0.00563175	up	TRIM16
ENSG00000198933	1.12939	0.0295154	up	TBKBP1
ENSG00000085365	1.12831	0.00636571	up	SCAMP1
ENSG00000253683	1.12809	0.0172276	up	AC027309.2
ENSG00000106144	1.12508	0.0202808	up	CASP2
ENSG00000144642	1.12476	0.032848	up	RBMS3
ENSG00000164933	1.12354	0.00660809	up	SLC25A32
ENSG00000170345	1.12207	0.00479739	up	FOS
ENSG00000198918	1.11426	0.0471177	up	RPL39
ENSG00000204351	1.11032	0.0110924	up	SKIV2L
ENSG00000087111	1.11003	0.00760524	up	PIGS
ENSG00000125753	1.10998	0.00432479	up	VASP
ENSG00000214203	1.10785	0.0392122	up	RPS4XP1
ENSG00000198792	1.10758	0.0297295	up	TMEM184B
ENSG00000157168	1.10624	0.0189926	up	NRG1
ENSG00000117500	1.10561	0.003379	up	TMED5
ENSG00000048991	1.10168	0.00244765	up	R3HDM1
ENSG00000133195	1.10113	0.00571712	up	SLC39A11
ENSG00000123405	1.1008	0.0307973	up	NFE2
ENSG00000134548	1.09963	0.0351042	up	SPX
ENSG00000103196	1.09937	0.00304377	up	CRISPLD2
ENSG00000213931	1.0965	0.0031082	up	HBE1
ENSG00000144476	1.09565	0.0192568	up	ACKR3
ENSG00000148335	1.09359	0.0106085	up	NTMT1
ENSG00000113719	1.09185	0.00147066	up	ERGIC1
ENSG00000145734	1.08979	0.00601437	up	BDP1
ENSG00000135070	1.08978	0.0227572	up	ISCA1
ENSG00000112297	1.08827	0.0229529	up	CRYBG1
ENSG00000072121	1.08741	0.00831691	up	ZFYVE26
ENSG00000085721	1.08712	0.00246334	up	RRN3
ENSG00000172053	1.08711	0.00471602	up	QARS
ENSG00000115963	1.0865	0.0053371	up	RND3
ENSG00000172939	1.08499	0.00315426	up	OXSR1
ENSG00000161217	1.08296	0.0022585	up	PCYT1A
ENSG00000105825	1.08214	0.00236012	up	TFPI2
ENSG00000137501	1.08203	0.0437536	up	SYTL2
ENSG00000140262	1.07854	0.00615671	up	TCF12
ENSG00000167862	1.07751	0.0153422	up	MRPL58
ENSG00000137868	1.07639	0.049484	up	STRA6
ENSG00000211460	1.0734	0.00524103	up	TSN
ENSG00000101210	1.07301	0.00411911	up	EEF1A2
ENSG00000243974	1.07162	0.0151104	up	VTI1BP1
ENSG00000099797	1.0705	0.0328182	up	TECR
ENSG00000115363	1.0684	0.0189145	up	EVA1A
ENSG00000113282	1.06768	0.00710187	up	CLINT1
ENSG00000120942	1.06569	0.00895934	up	UBIAD1
ENSG00000163362	1.06231	0.0206066	up	INAVA
ENSG00000203326	1.0622	0.0333235	up	ZNF525
ENSG00000130821	1.06121	0.0186407	up	SLC6A8
ENSG00000196417	1.06085	0.0302427	up	ZNF765
ENSG00000138744	1.05947	0.0165938	up	NAAA
ENSG00000090857	1.05766	0.00259533	up	PDPR
ENSG00000109756	1.0558	0.00510818	up	RAPGEF2
ENSG00000261150	1.05367	0.0469194	up	EPPK1
ENSG00000169410	1.0532	0.00704556	up	PTPN9
ENSG00000099795	1.05247	0.0192841	up	NDUFB7
ENSG00000170558	1.04946	0.00570602	up	CDH2
ENSG00000169583	1.04911	0.0383649	up	CLIC3
ENSG00000107331	1.04848	0.021705	up	ABCA2
ENSG00000130309	1.04747	0.00381277	up	COLGALT1
ENSG00000141699	1.04714	0.00281148	up	RETREG3
ENSG00000157224	1.04701	0.00882006	up	CLDN12
ENSG00000123364	1.04665	0.0372515	up	HOXC13
ENSG00000228794	1.04517	0.0156347	up	LINC01128
ENSG00000153814	1.04348	0.00796516	up	JAZF1
ENSG00000158669	1.03932	0.0126129	up	GPAT4
ENSG00000070214	1.03868	0.0133525	up	SLC44A1
ENSG00000168385	1.03841	0.00237395	up	SEPT2
ENSG00000163171	1.03593	0.00122241	up	CDC42EP3
ENSG00000145996	1.03581	0.0324769	up	CDKAL1
ENSG00000172888	1.03473	0.00782589	up	ZNF621
ENSG00000182979	1.03029	0.028553	up	MTA1
ENSG00000101457	1.0293	0.00344718	up	DNTTIP1
ENSG00000204628	1.02878	0.00149346	up	RACK1
ENSG00000109084	1.02837	0.00336913	up	TMEM97
ENSG00000211455	1.02672	0.00919412	up	STK38L
ENSG00000105738	1.02646	0.0242904	up	SIPA1L3
ENSG00000109066	1.02577	0.0356244	up	TMEM104
ENSG00000182774	1.02377	0.0407119	up	RPS17
ENSG00000196628	1.02327	0.0384133	up	TCF4
ENSG00000152402	1.02195	0.017039	up	GUCY1A2
ENSG00000181143	1.02072	0.01949	up	MUC16
ENSG00000136205	1.02047	0.00788212	up	TNS3
ENSG00000100461	1.02042	0.0109852	up	RBM23
ENSG00000143816	1.01702	0.0385171	up	WNT9A
ENSG00000100221	1.0164	0.0035259	up	JOSD1
ENSG00000069956	1.01443	0.0109392	up	MAPK6
ENSG00000211448	1.01288	0.00936948	up	DIO2
ENSG00000198482	1.01173	0.0421674	up	ZNF808
ENSG00000188706	1.00922	0.00323886	up	ZDHHC9
ENSG00000100439	1.00918	0.00974328	up	ABHD4
ENSG00000185009	1.00771	0.000682586	up	AP3M1
ENSG00000123179	1.00626	0.0208636	up	EBPL
ENSG00000130147	1.00529	0.0189373	up	SH3BP4
ENSG00000037637	1.00499	0.0118644	up	FBXO42
ENSG00000162337	1.00333	0.0223611	up	LRP5
ENSG00000198265	1.00261	0.00483775	up	HELZ
ENSG00000129911	1.00246	0.0363169	up	KLF16
ENSG00000148308	1.00222	0.0152617	up	GTF3C5
ENSG00000253667	1.00176	0.0472961	up	AC100821.1
ENSG00000172915	1.00071	0.0439235	up	NBEA
ENSG00000076067	1.00052	0.00276201	up	RBMS2
ENSG00000117697	1.00033	0.0461927	up	NSL1
ENSG00000174456	-1.0041	0.0474212	down	C12orf76
ENSG00000247092	-1.00572	0.0366344	down	SNHG10
ENSG00000196236	-1.00641	0.0219216	down	XPNPEP3
ENSG00000117691	-1.00668	0.0281906	down	NENF
ENSG00000197461	-1.00864	0.0119102	down	PDGFA
ENSG00000254244	-1.01042	0.0402339	down	PAICSP4
ENSG00000158769	-1.01046	0.0140975	down	F11R
ENSG00000181260	-1.01201	0.025846	down	MTHFD2P7
ENSG00000163001	-1.0157	0.01621	down	CFAP36
ENSG00000113583	-1.01601	0.00255317	down	C5orf15
ENSG00000169926	-1.01734	0.0044366	down	KLF13
ENSG00000005882	-1.02744	0.00976846	down	PDK2
ENSG00000179241	-1.03044	0.00628262	down	LDLRAD3
ENSG00000236565	-1.03323	0.0105385	down	HNRNPA3P5
ENSG00000127528	-1.0336	0.00316955	down	KLF2
ENSG00000103549	-1.03705	0.0111109	down	RNF40
ENSG00000213190	-1.03849	0.0439022	down	MLLT11
ENSG00000115825	-1.0403	0.0184965	down	PRKD3
ENSG00000100106	-1.04255	0.00635168	down	TRIOBP
ENSG00000177125	-1.04406	0.00330434	down	ZBTB34
ENSG00000182810	-1.04467	0.0176291	down	DDX28
ENSG00000232442	-1.04659	0.0016607	down	MHENCR
ENSG00000133104	-1.04788	0.00172464	down	SPART
ENSG00000122545	-1.04887	0.00435771	down	SEPT7
ENSG00000226137	-1.05013	0.0499342	down	BAIAP2-AS1
ENSG00000261455	-1.05259	0.00549274	down	LINC01003
ENSG00000127561	-1.05354	0.0463561	down	SYNGR3
ENSG00000212978	-1.05549	0.00581125	down	AC016747.1
ENSG00000134070	-1.05619	0.00382809	down	IRAK2
ENSG00000070159	-1.05876	0.00130456	down	PTPN3
ENSG00000169955	-1.05948	0.00811208	down	ZNF747
ENSG00000111554	-1.0613	0.0142997	down	MDM1
ENSG00000105655	-1.06742	0.045217	down	ISYNA1
ENSG00000117650	-1.06954	0.00291117	down	NEK2
ENSG00000197857	-1.06965	0.0345957	down	ZNF44
ENSG00000143258	-1.07163	0.00871794	down	USP21
ENSG00000153363	-1.07254	0.0051758	down	LINC00467
ENSG00000152620	-1.07295	0.000613683	down	NADK2
ENSG00000273237	-1.07711	0.0243286	down	AC004520.1
ENSG00000070808	-1.07767	0.0478064	down	CAMK2A
ENSG00000189223	-1.07883	0.00284545	down	PAX8-AS1
ENSG00000133710	-1.0874	0.00814824	down	SPINK5
ENSG00000132623	-1.09532	0.0138348	down	ANKEF1
ENSG00000176401	-1.09771	0.023909	down	EID2B
ENSG00000224892	-1.10018	0.0186636	down	RPS4XP16
ENSG00000164346	-1.10121	0.00577254	down	NSA2
ENSG00000048392	-1.10152	0.0070571	down	RRM2B
ENSG00000067248	-1.10776	0.0139922	down	DHX29
ENSG00000185246	-1.10853	0.0383975	down	PRPF39
ENSG00000161010	-1.10915	0.0433382	down	MRNIP
ENSG00000080986	-1.11237	0.0270118	down	NDC80
ENSG00000104205	-1.11426	0.0361859	down	SGK3
ENSG00000163644	-1.11544	0.0382906	down	PPM1K
ENSG00000130711	-1.11569	0.0221591	down	PRDM12
ENSG00000116459	-1.11591	0.0286694	down	ATP5F1
ENSG00000141854	-1.11677	0.037177	down	MISP3
ENSG00000225259	-1.12023	0.0353352	down	ST13P6
ENSG00000204253	-1.12377	0.0173197	down	HNRNPCP2
ENSG00000205155	-1.12417	0.0272087	down	PSENEN
ENSG00000079134	-1.12726	0.00744861	down	THOC1
ENSG00000114473	-1.12877	0.00808802	down	IQCG
ENSG00000171303	-1.13031	0.00273811	down	KCNK3
ENSG00000215114	-1.13126	0.00470251	down	UBXN2B
ENSG00000060971	-1.13207	0.0311151	down	ACAA1
ENSG00000248527	-1.13402	0.0233226	down	MTATP6P1
ENSG00000060688	-1.13543	0.00341198	down	SNRNP40
ENSG00000125246	-1.13691	0.0324667	down	CLYBL
ENSG00000172809	-1.14091	0.0341379	down	RPL38
ENSG00000196371	-1.14239	0.00891088	down	FUT4
ENSG00000157191	-1.14322	0.00643537	down	NECAP2
ENSG00000073905	-1.14414	0.0356556	down	VDAC1P1
ENSG00000143314	-1.1468	0.0280256	down	MRPL24
ENSG00000268996	-1.14803	0.00534192	down	MAN1B1-AS1
ENSG00000266903	-1.14974	0.0158341	down	AC243964.2
ENSG00000115652	-1.15053	0.00098981	down	UXS1
ENSG00000171365	-1.15455	0.00389576	down	CLCN5
ENSG00000278071	-1.15563	0.0109201	down	AL161669.3
ENSG00000166510	-1.15773	0.0043778	down	CCDC68
ENSG00000278600	-1.16465	0.0472765	down	AC015871.3
ENSG00000107099	-1.17397	0.00433918	down	DOCK8
ENSG00000158109	-1.17745	0.00104002	down	TPRG1L
ENSG00000100441	-1.17991	0.0149204	down	KHNYN
ENSG00000273117	-1.18261	0.0161752	down	AC144652.1
ENSG00000108691	-1.18421	0.00597189	down	CCL2
ENSG00000249222	-1.18716	0.0191078	down	ATP5L2
ENSG00000214413	-1.18809	0.00671198	down	BBIP1
ENSG00000225022	-1.18905	0.0456852	down	UBE2D3P1
ENSG00000165923	-1.19399	0.0422227	down	AGBL2
ENSG00000237036	-1.19931	0.00482536	down	ZEB1-AS1
ENSG00000136521	-1.19969	0.00945949	down	NDUFB5
ENSG00000282826	-1.19969	0.027962	down	FRG1CP
ENSG00000124145	-1.20126	0.00486169	down	SDC4
ENSG00000251453	-1.20705	0.0459015	down	HAUS1P1
ENSG00000176894	-1.20813	0.0222457	down	PXMP2
ENSG00000272468	-1.21075	0.00754744	down	AL021807.1
ENSG00000136720	-1.21161	0.0218782	down	HS6ST1
ENSG00000198468	-1.21256	0.036131	down	FLVCR1-AS1
ENSG00000171174	-1.21284	0.0378535	down	RBKS
ENSG00000231663	-1.21337	0.0071082	down	AL355472.1
ENSG00000234869	-1.21411	0.0182861	down	AL021392.1
ENSG00000261780	-1.2149	0.0351957	down	AC105243.1
ENSG00000227467	-1.21528	0.00198692	down	LINC01537
ENSG00000258741	-1.21592	0.0372975	down	AC091544.3
ENSG00000248008	-1.22147	0.00627341	down	NRAV
ENSG00000139835	-1.22203	0.00856819	down	GRTP1
ENSG00000114670	-1.22266	0.0138369	down	NEK11
ENSG00000118096	-1.22729	0.00437478	down	IFT46
ENSG00000254502	-1.22955	0.0322575	down	AP003097.1
ENSG00000178104	-1.23235	0.00421499	down	PDE4DIP
ENSG00000247746	-1.23305	0.0444718	down	USP51
ENSG00000166669	-1.23312	0.0176713	down	ATF7IP2
ENSG00000181938	-1.23861	0.0120081	down	GINS3
ENSG00000247627	-1.24054	0.00455378	down	MTND4P12
ENSG00000026103	-1.24069	0.000914056	down	FAS
ENSG00000170906	-1.24071	0.00397889	down	NDUFA3
ENSG00000163170	-1.24174	0.00862895	down	BOLA3
ENSG00000114646	-1.24255	0.0239583	down	CSPG5
ENSG00000087274	-1.25085	0.00283292	down	ADD1
ENSG00000248367	-1.25132	0.045152	down	AC008610.1
ENSG00000130270	-1.25364	0.00183172	down	ATP8B3
ENSG00000115993	-1.25385	0.00933949	down	TRAK2
ENSG00000240132	-1.25407	0.0384895	down	ETF1P2
ENSG00000049249	-1.25555	0.0143086	down	TNFRSF9
ENSG00000001460	-1.26406	0.0113497	down	STPG1
ENSG00000233695	-1.26621	0.0110763	down	GAS6-AS1
ENSG00000225972	-1.26793	0.00489895	down	MTND1P23
ENSG00000116885	-1.27581	0.0080739	down	OSCP1
ENSG00000256069	-1.28194	0.0138545	down	A2MP1
ENSG00000130477	-1.28254	0.000893264	down	UNC13A
ENSG00000157470	-1.28409	0.000383511	down	FAM81A
ENSG00000123610	-1.2855	0.0392725	down	TNFAIP6
ENSG00000101745	-1.29049	0.0181385	down	ANKRD12
ENSG00000266680	-1.29089	0.0465129	down	AL135905.2
ENSG00000164089	-1.29323	0.00636801	down	ETNPPL
ENSG00000172478	-1.29478	0.00123679	down	C2orf54
ENSG00000282386	-1.30205	0.00190916	down	AL358472.4
ENSG00000140104	-1.30543	0.00883396	down	CLBA1
ENSG00000119915	-1.30564	0.00993168	down	ELOVL3
ENSG00000241494	-1.32338	0.00915214	down	AL355032.1
ENSG00000223559	-1.32416	0.00253785	down	AC073136.1
ENSG00000257851	-1.32573	0.00333359	down	HNRNPA3P10
ENSG00000256591	-1.32662	0.0287502	down	AP003108.2
ENSG00000056558	-1.33251	0.00752728	down	TRAF1
ENSG00000185361	-1.33259	0.0330812	down	TNFAIP8L1
ENSG00000179046	-1.33592	0.00162731	down	TRIML2
ENSG00000214832	-1.3386	0.0291696	down	UPF3AP2
ENSG00000276966	-1.3451	0.0159103	down	HIST1H4E
ENSG00000169857	-1.34528	0.00864063	down	AVEN
ENSG00000138587	-1.34659	0.0401828	down	MNS1
ENSG00000196787	-1.34778	0.000289883	down	HIST1H2AG
ENSG00000214018	-1.35115	0.031898	down	RRM2P3
ENSG00000135913	-1.35536	0.00499289	down	USP37
ENSG00000060566	-1.35569	0.0380743	down	CREB3L3
ENSG00000162814	-1.3559	0.00383059	down	SPATA17
ENSG00000135373	-1.36335	0.00845284	down	EHF
ENSG00000112972	-1.36445	0.00280096	down	HMGCS1
ENSG00000275964	-1.36524	0.00642349	down	AL355001.2
ENSG00000070047	-1.36547	0.00549048	down	PHRF1
ENSG00000223573	-1.36641	0.00182531	down	TINCR
ENSG00000170634	-1.36976	0.000617409	down	ACYP2
ENSG00000133640	-1.37629	0.00236091	down	LRRIQ1
ENSG00000176912	-1.37651	0.0126795	down	TYMSOS
ENSG00000241014	-1.37964	0.0267303	down	AC114490.1
ENSG00000112984	-1.3816	7.94107e-05	down	KIF20A
ENSG00000135441	-1.38398	0.00350649	down	BLOC1S1
ENSG00000237248	-1.38436	0.0362109	down	LINC00987
ENSG00000253606	-1.39053	0.0264805	down	AFG3L2P1
ENSG00000119922	-1.39237	0.000570824	down	IFIT2
ENSG00000213085	-1.39428	0.0346397	down	CFAP45
ENSG00000116017	-1.39772	5.38175e-05	down	ARID3A
ENSG00000185834	-1.40127	0.00863113	down	RPL12P4
ENSG00000275494	-1.40537	0.0237851	down	AC133552.6
ENSG00000238227	-1.40882	0.00149733	down	TMEM250
ENSG00000173113	-1.41336	0.023376	down	TRMT112
ENSG00000129235	-1.42112	0.0175169	down	TXNDC17
ENSG00000155729	-1.42275	0.0451357	down	KCTD18
ENSG00000164463	-1.42618	0.000237454	down	CREBRF
ENSG00000262251	-1.42886	0.00422553	down	AC087388.1
ENSG00000280128	-1.43048	0.0234332	down	AL662795.2
ENSG00000227339	-1.4332	0.00317031	down	THRAP3P1
ENSG00000107864	-1.43401	0.000108787	down	CPEB3
ENSG00000278828	-1.4432	0.000118464	down	HIST1H3H
ENSG00000185432	-1.44542	2.9057e-05	down	METTL7A
ENSG00000054179	-1.44668	0.0399119	down	ENTPD2
ENSG00000112425	-1.44886	0.0167764	down	EPM2A
ENSG00000154479	-1.44964	0.0225625	down	CCDC173
ENSG00000228109	-1.45176	0.00559453	down	MELTF-AS1
ENSG00000227347	-1.45373	0.021361	down	HNRNPKP2
ENSG00000165606	-1.46601	0.00484571	down	DRGX
ENSG00000224781	-1.46663	0.0271697	down	EIF4A2P4
ENSG00000170310	-1.47804	0.024639	down	STX8
ENSG00000282988	-1.48563	0.0179942	down	AL031777.3
ENSG00000229539	-1.48592	0.0228477	down	AL353194.1
ENSG00000171863	-1.48913	0.0262537	down	RPS7
ENSG00000232925	-1.48996	0.0465895	down	MRPS16P2
ENSG00000184451	-1.49806	0.0146978	down	CCR10
ENSG00000088727	-1.50425	1.29058e-05	down	KIF9
ENSG00000117533	-1.50683	0.0098714	down	VAMP4
ENSG00000227896	-1.51034	0.0394014	down	AL731569.1
ENSG00000165698	-1.51354	0.00363432	down	SPACA9
ENSG00000234311	-1.51736	0.04369	down	AL451069.3
ENSG00000234569	-1.51896	0.0488991	down	RAD1P1
ENSG00000263606	-1.51984	0.0158008	down	AP000919.1
ENSG00000275713	-1.52301	3.78984e-05	down	HIST1H2BH
ENSG00000234287	-1.52616	0.00598383	down	AC099560.2
ENSG00000101132	-1.52679	0.0329681	down	PFDN4
ENSG00000260778	-1.5305	0.0402736	down	AC009065.4
ENSG00000052802	-1.53553	0.000336198	down	MSMO1
ENSG00000221990	-1.5385	0.000141343	down	EXOC3-AS1
ENSG00000188613	-1.54526	0.00203461	down	NANOS1
ENSG00000227053	-1.54805	0.00111628	down	AC105446.1
ENSG00000115267	-1.5484	0.0434484	down	IFIH1
ENSG00000180573	-1.55019	6.08375e-05	down	HIST1H2AC
ENSG00000272821	-1.56025	0.0132665	down	U62317.3
ENSG00000226309	-1.56377	0.0332744	down	SMARCE1P2
ENSG00000179743	-1.57696	0.00234463	down	FLJ37453
ENSG00000259943	-1.59872	0.0148519	down	AL050341.2
ENSG00000227203	-1.59898	0.0302678	down	SUB1P1
ENSG00000236456	-1.60063	0.0190135	down	AL035458.1
ENSG00000150667	-1.60608	0.0107091	down	FSIP1
ENSG00000274750	-1.61454	0.027197	down	HIST1H3E
ENSG00000170540	-1.61492	5.82291e-08	down	ARL6IP1
ENSG00000142459	-1.61591	0.00218285	down	EVI5L
ENSG00000236035	-1.62124	0.0211382	down	AL513343.1
ENSG00000272269	-1.62328	0.000121222	down	AL138724.1
ENSG00000250480	-1.62624	0.0423128	down	AC034244.2
ENSG00000184678	-1.6355	0.000167924	down	HIST2H2BE
ENSG00000162976	-1.63943	0.000197056	down	PQLC3
ENSG00000080546	-1.63996	0.00140348	down	SESN1
ENSG00000255100	-1.64186	0.0193164	down	AP003119.2
ENSG00000175741	-1.65687	0.0152375	down	RWDD4P2
ENSG00000272434	-1.65834	0.0264056	down	AC137630.3
ENSG00000231856	-1.66355	0.0225096	down	AL162377.1
ENSG00000276180	-1.664	9.89867e-05	down	HIST1H4I
ENSG00000100583	-1.66483	0.0250515	down	SAMD15
ENSG00000277998	-1.66941	0.00807249	down	AC107075.1
ENSG00000102796	-1.66962	0.0148888	down	DHRS12
ENSG00000015479	-1.67221	0.0406489	down	MATR3
ENSG00000213178	-1.67236	0.00141366	down	AC074033.1
ENSG00000233040	-1.674	0.00475566	down	FAM204BP
ENSG00000204390	-1.67702	0.00306474	down	HSPA1L
ENSG00000253919	-1.6831	0.0283573	down	THAP12P7
ENSG00000100078	-1.68776	0.00896061	down	PLA2G3
ENSG00000277283	-1.68917	0.000165864	down	AC004812.2
ENSG00000175701	-1.6955	0.00048709	down	LINC00116
ENSG00000267801	-1.70112	0.0122061	down	AC087289.5
ENSG00000149806	-1.70295	0.0058332	down	FAU
ENSG00000277075	-1.71022	7.4076e-05	down	HIST1H2AE
ENSG00000265666	-1.71168	0.00666644	down	RARA-AS1
ENSG00000105011	-1.71281	1.13509e-05	down	ASF1B
ENSG00000135127	-1.7138	0.00470394	down	BICDL1
ENSG00000225071	-1.71976	0.0142404	down	AC004552.1
ENSG00000247675	-1.7325	0.0446328	down	LRP4-AS1
ENSG00000198003	-1.73966	0.0489682	down	CCDC151
ENSG00000241741	-1.74141	0.00252686	down	RPL7AP30
ENSG00000227252	-1.74513	0.0288975	down	AC105760.2
ENSG00000111981	-1.75781	0.0184648	down	ULBP1
ENSG00000260805	-1.76182	0.00667995	down	AC092803.2
ENSG00000271992	-1.78686	0.00600886	down	AL354872.2
ENSG00000224094	-1.79306	0.0163519	down	RPS24P8
ENSG00000232859	-1.79308	0.0288863	down	LYRM9
ENSG00000168026	-1.79309	0.0207421	down	TTC21A
ENSG00000244968	-1.80235	0.024756	down	LIFR-AS1
ENSG00000159167	-1.8091	0.0472592	down	STC1
ENSG00000273983	-1.80948	1.80477e-06	down	HIST1H3G
ENSG00000119636	-1.81724	0.00352412	down	BBOF1
ENSG00000176532	-1.82773	4.03483e-05	down	PRR15
ENSG00000236603	-1.82869	0.000348781	down	RANP1
ENSG00000224208	-1.83242	0.0103181	down	AL590762.3
ENSG00000124635	-1.83679	2.54546e-05	down	HIST1H2BJ
ENSG00000225282	-1.84468	0.0317548	down	AP000350.2
ENSG00000250848	-1.85447	0.0388922	down	AC021087.2
ENSG00000197361	-1.85659	0.0488891	down	FBXL22
ENSG00000268034	-1.86226	0.0249937	down	AC243960.2
ENSG00000235545	-1.8651	0.0475915	down	AC103923.1
ENSG00000215784	-1.8667	0.0234682	down	FAM72D
ENSG00000158423	-1.86817	0.0155997	down	RIBC1
ENSG00000217835	-1.86857	0.0454314	down	AL034397.1
ENSG00000240731	-1.87735	0.0133728	down	AL139287.1
ENSG00000214047	-1.88151	0.0140499	down	RPS11P7
ENSG00000232810	-1.88548	0.0189326	down	TNF
ENSG00000235920	-1.88942	0.0140786	down	AC073109.1
ENSG00000205871	-1.89024	0.00534814	down	RPS3AP47
ENSG00000242071	-1.89088	0.00130183	down	RPL7AP6
ENSG00000279730	-1.89127	0.0155525	down	SETD8P1
ENSG00000122033	-1.90097	0.000730665	down	MTIF3
ENSG00000151366	-1.90313	0.0034312	down	NDUFC2
ENSG00000118997	-1.92688	0.0026522	down	DNAH7
ENSG00000149212	-1.9413	9.61641e-07	down	SESN3
ENSG00000242220	-1.95153	0.0209622	down	TCP10L
ENSG00000205100	-1.95172	0.011751	down	HSP90AA4P
ENSG00000120217	-1.95626	0.0149118	down	CD274
ENSG00000158406	-1.95646	1.28883e-05	down	HIST1H4H
ENSG00000139910	-1.95873	0.0367187	down	NOVA1
ENSG00000227995	-1.95917	0.00974211	down	RAB11AP1
ENSG00000280077	-1.96028	0.0090478	down	AL353763.2
ENSG00000265136	-1.98385	0.0409873	down	AC124283.4
ENSG00000169429	-1.98659	0.00551997	down	CXCL8
ENSG00000226124	-1.99487	0.048141	down	FTCDNL1
ENSG00000261635	-1.99859	0.0263505	down	AC103988.2
ENSG00000248161	-2.00181	0.0261286	down	AC098487.1
ENSG00000266296	-2.01639	0.00320755	down	ARIH2P1
ENSG00000259527	-2.03733	0.019212	down	LINC00052
ENSG00000226982	-2.03825	0.00310235	down	CENPCP1
ENSG00000235879	-2.06627	0.0435883	down	FAR1P1
ENSG00000272583	-2.09911	0.00147953	down	AL592494.3
ENSG00000213866	-2.11321	0.00377238	down	YBX1P10
ENSG00000214274	-2.11468	0.0441969	down	ANG
ENSG00000188906	-2.12314	0.00315489	down	LRRK2
ENSG00000214401	-2.13695	0.0083018	down	KANSL1-AS1
ENSG00000217275	-2.15323	0.00283992	down	AL031777.1
ENSG00000214434	-2.15353	0.0105564	down	NIFKP1
ENSG00000214653	-2.16544	0.0431715	down	HNRNPA3P3
ENSG00000269176	-2.18934	0.00621588	down	AP001160.3
ENSG00000231982	-2.1894	0.0224978	down	AC112907.2
ENSG00000214147	-2.19387	0.0206427	down	AC092952.1
ENSG00000124493	-2.19972	0.0462881	down	GRM4
ENSG00000136367	-2.20005	0.0487578	down	ZFHX2
ENSG00000243660	-2.2035	5.84781e-05	down	ZNF487
ENSG00000125531	-2.22207	0.00532172	down	FNDC11
ENSG00000117505	-2.22492	1.26889e-06	down	DR1
ENSG00000232531	-2.2253	0.0245788	down	AC027612.3
ENSG00000115596	-2.22846	0.00764473	down	WNT6
ENSG00000243710	-2.22893	0.0118514	down	CFAP57
ENSG00000153237	-2.23894	0.0492631	down	CCDC148
ENSG00000121350	-2.2557	0.00502091	down	PYROXD1
ENSG00000236530	-2.25578	0.0162632	down	KPNA2P1
ENSG00000273355	-2.27485	0.000339705	down	AP000894.4
ENSG00000256075	-2.27638	0.0420677	down	AC008033.1
ENSG00000216331	-2.30173	2.21873e-05	down	HIST1H1PS1
ENSG00000279225	-2.30404	0.00295631	down	AC138305.3
ENSG00000272070	-2.3117	0.0336288	down	AC005618.1
ENSG00000242775	-2.32759	0.0236068	down	AC121764.3
ENSG00000232872	-2.34809	0.0474856	down	CTAGE3P
ENSG00000237973	-2.36525	0.00064283	down	MTCO1P12
ENSG00000214199	-2.38953	0.014037	down	EEF1A1P12
ENSG00000118307	-2.3939	0.00964164	down	CASC1
ENSG00000189334	-2.40891	0.000628755	down	S100A14
ENSG00000125726	-2.42085	0.000286871	down	CD70
ENSG00000124657	-2.42335	8.18439e-07	down	OR2B6
ENSG00000267795	-2.4353	0.0407449	down	SMIM22
ENSG00000230987	-2.46447	0.00483549	down	AL359976.1
ENSG00000230450	-2.49147	0.00502426	down	NEK2P4
ENSG00000225165	-2.50608	0.0151122	down	AC090071.1
ENSG00000278356	-2.51545	0.0199781	down	AC005911.1
ENSG00000235579	-2.53909	0.0169856	down	AC007283.2
ENSG00000224061	-2.54159	0.00426449	down	AC092106.2
ENSG00000251000	-2.54458	0.0139519	down	AC008592.3
ENSG00000236312	-2.55102	0.00093491	down	RPL34P34
ENSG00000228407	-2.56146	0.0139252	down	AL139156.2
ENSG00000262902	-2.5663	0.000668002	down	MTCO1P40
ENSG00000180488	-2.58175	6.42686e-06	down	MIGA1
ENSG00000271503	-2.59944	0.000485368	down	CCL5
ENSG00000251111	-2.60394	0.0457301	down	FCF1P8
ENSG00000263080	-2.60737	0.0206345	down	AC009121.2
ENSG00000258445	-2.62688	0.0029111	down	AL132777.1
ENSG00000253173	-2.63645	0.000348166	down	AC084251.1
ENSG00000234193	-2.65061	0.0152452	down	AC013476.1
ENSG00000171124	-2.66897	0.00874733	down	FUT3
ENSG00000266490	-2.68348	0.0113268	down	AC127024.5
ENSG00000226287	-2.69514	0.00529535	down	TMEM191A
ENSG00000248968	-2.70837	0.00719988	down	AC012640.1
ENSG00000215347	-2.75478	0.0315305	down	SLC25A5P1
ENSG00000235527	-2.75556	0.0100422	down	HIPK1-AS1
ENSG00000077420	-2.79019	0.00463531	down	APBB1IP
ENSG00000248880	-2.81284	0.00266583	down	ICE2P1
ENSG00000250202	-2.82721	0.0225737	down	AC093827.2
ENSG00000213942	-2.85965	4.23916e-16	down	AC005840.1
ENSG00000258357	-2.88136	3.80202e-05	down	AC023161.2
ENSG00000274641	-2.89858	0.000478389	down	HIST1H2BO
ENSG00000240036	-2.91332	4.50591e-05	down	AC104563.1
ENSG00000230756	-2.9269	0.00787258	down	RHOQP3
ENSG00000272692	-2.9412	0.0166663	down	AC010997.4
ENSG00000229052	-2.98601	0.00922536	down	AL449283.1
ENSG00000130487	-3.05475	0.000459097	down	KLHDC7B
ENSG00000255581	-3.0615	0.00404802	down	AC006511.2
ENSG00000215586	-3.1155	0.00181137	down	AL031679.1
ENSG00000213104	-3.16415	0.00112859	down	NPM1P46
ENSG00000232134	-3.20897	0.00437802	down	RPS15AP12
ENSG00000222043	-3.27965	0.0037898	down	AC079305.1
ENSG00000264179	-3.34473	0.028852	down	AP000894.1
ENSG00000237668	-3.43185	0.0342	down	RPS15AP38
ENSG00000242208	-3.5682	0.00200924	down	RPL5P29
ENSG00000230444	-3.65823	0.00333851	down	TFAMP1
ENSG00000229083	-3.6837	0.000348285	down	PSMA6P2
ENSG00000274290	-3.74892	5.45596e-06	down	HIST1H2BE
ENSG00000255265	-3.75822	0.00258036	down	TMA16P1
ENSG00000270400	-3.83701	0.0149658	down	AL512782.1
ENSG00000242041	-3.85425	0.0211484	down	RPL35AP28
ENSG00000214908	-3.92626	1.10401e-05	down	AL353678.1
ENSG00000228125	-3.9715	0.000661606	down	AKIRIN1P2
ENSG00000260427	-4.01272	0.00074674	down	AGGF1P9
ENSG00000223861	-4.09758	0.00107427	down	AL365436.1
ENSG00000123689	-4.35961	0.000819713	down	G0S2
ENSG00000254212	-4.38303	0.00172072	down	AC009901.2
ENSG00000117152	-4.41182	0.00138903	down	RGS4
ENSG00000226400	-4.45708	0.000749903	down	AC010385.1
ENSG00000224261	-4.80707	0.00229923	down	RPSAP18
ENSG00000112782	-5.8876	0.000897053	down	CLIC5
ENSG00000136167	-6.04193	3.08811e-05	down	LCP1
ENSG00000215063	-6.58523	0.0225084	down	RPL21P2

## Sheet: Overlap-no G4 related
ensembl_gene_id	log2FoldChange	pvalue	Style	external_gene_name
ENSG00000282100	3.80489	0.0115576	up	HSP90AB4P
ENSG00000141753	2.93793	9.14884e-11	up	IGFBP4
ENSG00000130768	2.4483	0.0482103	up	SMPDL3B
ENSG00000110080	2.27911	3.70272e-09	up	ST3GAL4
ENSG00000111640	2.15733	0.000452215	up	GAPDH
ENSG00000179546	2.14251	0.000203324	up	HTR1D
ENSG00000158555	1.95752	8.74948e-06	up	GDPD5
ENSG00000160131	1.94737	1.08937e-07	up	VMA21
ENSG00000083454	1.93602	8.64373e-08	up	P2RX5
ENSG00000109501	1.93235	2.31743e-07	up	WFS1
ENSG00000126903	1.87916	9.76458e-06	up	SLC10A3
ENSG00000145901	1.87301	1.88497e-08	up	TNIP1
ENSG00000007237	1.85872	0.00997594	up	GAS7
ENSG00000137288	1.84726	2.4487e-06	up	UQCC2
ENSG00000100413	1.8302	3.44192e-06	up	POLR3H
ENSG00000198346	1.81065	0.00102	up	ZNF813
ENSG00000105393	1.78366	2.11964e-05	up	BABAM1
ENSG00000164530	1.76364	0.0250105	up	PI16
ENSG00000086062	1.72632	4.67169e-08	up	B4GALT1
ENSG00000143222	1.72401	3.06692e-06	up	UFC1
ENSG00000116857	1.70602	1.23866e-05	up	TMEM9
ENSG00000198858	1.70285	0.000586196	up	R3HDM4
ENSG00000058668	1.7018	3.40732e-06	up	ATP2B4
ENSG00000108448	1.68661	3.9957e-05	up	TRIM16L
ENSG00000105520	1.68	0.00124409	up	PLPPR2
ENSG00000103257	1.66983	9.00496e-05	up	SLC7A5
ENSG00000106366	1.6415	3.39951e-06	up	SERPINE1
ENSG00000064419	1.62592	1.3499e-06	up	TNPO3
ENSG00000141458	1.62459	1.3017e-05	up	NPC1
ENSG00000183255	1.55382	2.13728e-05	up	PTTG1IP
ENSG00000164086	1.54976	0.000169576	up	DUSP7
ENSG00000105221	1.53247	0.00113615	up	AKT2
ENSG00000134569	1.52181	7.40969e-05	up	LRP4
ENSG00000162512	1.45237	0.0191285	up	SDC3
ENSG00000135678	1.44746	0.000143252	up	CPM
ENSG00000167566	1.43515	0.0101406	up	NCKAP5L
ENSG00000013306	1.4149	0.000294426	up	SLC25A39
ENSG00000138074	1.39077	0.00191922	up	SLC5A6
ENSG00000161791	1.3785	0.02714	up	FMNL3
ENSG00000137414	1.37245	0.000247723	up	FAM8A1
ENSG00000113732	1.36485	0.00306062	up	ATP6V0E1
ENSG00000134308	1.36339	0.000406363	up	YWHAQ
ENSG00000166897	1.34799	0.000322481	up	ELFN2
ENSG00000161558	1.34439	0.0360469	up	TMEM143
ENSG00000113739	1.33325	0.000323917	up	STC2
ENSG00000097007	1.30746	3.54221e-05	up	ABL1
ENSG00000117676	1.3063	0.000688693	up	RPS6KA1
ENSG00000275874	1.2971	0.0110706	up	PICSAR
ENSG00000114812	1.29151	0.019572	up	VIPR1
ENSG00000181035	1.28446	0.0314251	up	SLC25A42
ENSG00000171840	1.27447	0.0142823	up	NINJ2
ENSG00000103534	1.26348	0.00758915	up	TMC5
ENSG00000033327	1.25531	0.0391791	up	GAB2
ENSG00000173599	1.2529	0.0253314	up	PC
ENSG00000099956	1.24966	0.00483102	up	SMARCB1
ENSG00000160781	1.24835	0.00355139	up	PAQR6
ENSG00000149091	1.2429	0.0169708	up	DGKZ
ENSG00000133027	1.24105	0.00292437	up	PEMT
ENSG00000128283	1.23564	0.0327573	up	CDC42EP1
ENSG00000164855	1.22373	0.0290519	up	TMEM184A
ENSG00000167460	1.22033	0.000491746	up	TPM4
ENSG00000113389	1.21998	0.00117619	up	NPR3
ENSG00000269190	1.21645	0.0274077	up	FBXO17
ENSG00000167772	1.21523	0.00178091	up	ANGPTL4
ENSG00000086015	1.21404	0.000933276	up	MAST2
ENSG00000133401	1.20653	0.0439672	up	PDZD2
ENSG00000204160	1.20548	0.00666449	up	ZDHHC18
ENSG00000143126	1.19991	0.00934616	up	CELSR2
ENSG00000118900	1.1912	0.0001782	up	UBN1
ENSG00000170801	1.18909	0.0213422	up	HTRA3
ENSG00000042445	1.186	0.000329125	up	RETSAT
ENSG00000100426	1.18042	0.00397421	up	ZBED4
ENSG00000116128	1.17947	0.0147421	up	BCL9
ENSG00000089159	1.17822	0.000534094	up	PXN
ENSG00000123094	1.16135	0.00161907	up	RASSF8
ENSG00000082014	1.14854	0.0437795	up	SMARCD3
ENSG00000182541	1.14826	0.0118228	up	LIMK2
ENSG00000179855	1.14667	0.00767105	up	GIPC3
ENSG00000164379	1.14563	0.0018045	up	FOXQ1
ENSG00000265808	1.14126	0.0160359	up	SEC22B
ENSG00000006062	1.13491	0.0483439	up	MAP3K14
ENSG00000198933	1.12939	0.0295154	up	TBKBP1
ENSG00000087111	1.11003	0.00760524	up	PIGS
ENSG00000125753	1.10998	0.00432479	up	VASP
ENSG00000103196	1.09937	0.00304377	up	CRISPLD2
ENSG00000140262	1.07854	0.00615671	up	TCF12
ENSG00000101210	1.07301	0.00411911	up	EEF1A2
ENSG00000120942	1.06569	0.00895934	up	UBIAD1
ENSG00000203326	1.0622	0.0333235	up	ZNF525
ENSG00000196417	1.06085	0.0302427	up	ZNF765
ENSG00000090857	1.05766	0.00259533	up	PDPR
ENSG00000130309	1.04747	0.00381277	up	COLGALT1
ENSG00000123364	1.04665	0.0372515	up	HOXC13
ENSG00000182979	1.03029	0.028553	up	MTA1
ENSG00000181143	1.02072	0.01949	up	MUC16
ENSG00000136205	1.02047	0.00788212	up	TNS3
ENSG00000037637	1.00499	0.0118644	up	FBXO42
ENSG00000198265	1.00261	0.00483775	up	HELZ
ENSG00000129911	1.00246	0.0363169	up	KLF16
ENSG00000148308	1.00222	0.0152617	up	GTF3C5
ENSG00000174456	-1.0041	0.0474212	down	C12orf76
ENSG00000117691	-1.00668	0.0281906	down	NENF
ENSG00000197461	-1.00864	0.0119102	down	PDGFA
ENSG00000100106	-1.04255	0.00635168	down	TRIOBP
ENSG00000177125	-1.04406	0.00330434	down	ZBTB34
ENSG00000134070	-1.05619	0.00382809	down	IRAK2
ENSG00000070159	-1.05876	0.00130456	down	PTPN3
ENSG00000143258	-1.07163	0.00871794	down	USP21
ENSG00000070808	-1.07767	0.0478064	down	CAMK2A
ENSG00000080986	-1.11237	0.0270118	down	NDC80
ENSG00000141854	-1.11677	0.037177	down	MISP3
ENSG00000079134	-1.12726	0.00744861	down	THOC1
ENSG00000114473	-1.12877	0.00808802	down	IQCG
ENSG00000158109	-1.17745	0.00104002	down	TPRG1L
ENSG00000165923	-1.19399	0.0422227	down	AGBL2
ENSG00000139835	-1.22203	0.00856819	down	GRTP1
ENSG00000118096	-1.22729	0.00437478	down	IFT46
ENSG00000130270	-1.25364	0.00183172	down	ATP8B3
ENSG00000049249	-1.25555	0.0143086	down	TNFRSF9
ENSG00000001460	-1.26406	0.0113497	down	STPG1
ENSG00000130477	-1.28254	0.000893264	down	UNC13A
ENSG00000101745	-1.29049	0.0181385	down	ANKRD12
ENSG00000140104	-1.30543	0.00883396	down	CLBA1
ENSG00000185361	-1.33259	0.0330812	down	TNFAIP8L1
ENSG00000060566	-1.35569	0.0380743	down	CREB3L3
ENSG00000135373	-1.36335	0.00845284	down	EHF
ENSG00000112972	-1.36445	0.00280096	down	HMGCS1
ENSG00000223573	-1.36641	0.00182531	down	TINCR
ENSG00000176912	-1.37651	0.0126795	down	TYMSOS
ENSG00000116017	-1.39772	5.38175e-05	down	ARID3A
ENSG00000165606	-1.46601	0.00484571	down	DRGX
ENSG00000165698	-1.51354	0.00363432	down	SPACA9
ENSG00000150667	-1.60608	0.0107091	down	FSIP1
ENSG00000142459	-1.61591	0.00218285	down	EVI5L
ENSG00000149806	-1.70295	0.0058332	down	FAU
ENSG00000135127	-1.7138	0.00470394	down	BICDL1
ENSG00000247675	-1.7325	0.0446328	down	LRP4-AS1
ENSG00000168026	-1.79309	0.0207421	down	TTC21A
ENSG00000119636	-1.81724	0.00352412	down	BBOF1
ENSG00000176532	-1.82773	4.03483e-05	down	PRR15
ENSG00000124493	-2.19972	0.0462881	down	GRM4
ENSG00000125531	-2.22207	0.00532172	down	FNDC11
ENSG00000125726	-2.42085	0.000286871	down	CD70
ENSG00000267795	-2.4353	0.0407449	down	SMIM22
ENSG00000171124	-2.66897	0.00874733	down	FUT3
ENSG00000226287	-2.69514	0.00529535	down	TMEM191A
ENSG00000230444	-3.65823	0.00333851	down	TFAMP1

## Sheet: CUT$TAG-G4 genes
SYMBOL
DDX11L1
FAM138F
LOC729737
SAMD11
SAMD11
KLHL17
PERM1
HES4
HES4
AGRN
C1orf159
LINC01342
MIR200A
TTLL10
TNFRSF4
SDF4
B3GALT6
C1QTNF12
C1QTNF12
UBE2J2
ACAP3
INTS11
DVL1
MXRA8
MRPL20-AS1
ANKRD65
ATAD3C
ATAD3B
ATAD3B
ATAD3B
ATAD3A
ATAD3A
TMEM240
SSU72
MIB2
CDK11B
SLC35E2B
CDK11A
CDK11A
CFAP74
PRKCZ
PRKCZ
PRKCZ
FAAP20
FAAP20
SKI
LOC100129534
PEX10
PLCH2
PRXL2B
PRXL2B
MMEL1
ARHGEF16
ARHGEF16
MIR551A
MEGF6
TP73
CCDC27
LRRC47
CEP104
CHD5
RPL22
RNF207
HES3
GPR153
ACOT7
ACOT7
HES2
HES2
ESPN
PLEKHG5
PLEKHG5
TAS1R1
TAS1R1
ERRFI1
RERE
CA6
SLC2A7
SLC2A5
SLC2A5
H6PD
SPSB1
SLC25A33
PIK3CD-AS1
PIK3CD
RBP7
CASZ1
C1orf127
C1orf127
TARDBP
MTOR
DISP3
MAD2L2
MAD2L2
AGTRAP
MTHFR
CLCN6
NPPA
KIAA2013
MFN2
TNFRSF8
TNFRSF1B
SNORA59B
KAZN
KAZN
FHAD1
CELA2B
DDI2
PLEKHM2
SLC25A34
SPEN
CLCNKA
CLCNKB
CLCNKB
FAM131C
EPHA2
ARHGEF19
FBXO42
FBXO42
FBXO42
MIR3675
NBPF1
MST1P2
MST1L
CROCC
MFAP2
ATP13A2
SDHB
PADI2
PADI1
PADI1
ARHGEF10L
PAX7
PAX7
MIR4695
UBR4
SLC66A1
CAPZB
PLA2G2D
VWA5B1
VWA5B1
LINC01141
EIF4G3
EIF4G3
ECE1
NBPF3
ALPL
RAP1GAP
RAP1GAP
RAP1GAP
USP48
LDLRAD2
HSPG2
ZBTB40
C1QA
MIR4253
LUZP1
LUZP1
HTR1D
HNRNPR
ZNF436
TCEA3
ASAP3
MDS2
RPL11
ELOA
ELOA-AS1
HMGCL
HMGCL
PNRC2
GRHL3
STPG1
STPG1
NIPAL3
SRRM1
RUNX3
RUNX3
SYF2
RSRP1
MACO1
LDLRAP1
LDLRAP1
LDLRAP1
MTFR1L
PAQR7
STMN1
PAFAH2
FAM110D
ZNF593
CEP85
RPS6KA1
MIR1976
ARID1A
ARID1A
ARID1A
PIGV
ZDHHC18
SFN
TRNP1
TENT5B
TENT5B
WDTC1
TMEM222
SYTL1
MAP3K6
FGR
PPP1R8
THEMIS2
SMPDL3B
SMPDL3B
PTAFR
ATP5IF1
MED18
RCC1
OPRD1
EPB41
MATN1-AS1
LAPTM5
SDC3
SNORD103A
SNORD103A
SNORD103C
NKAIN1
NKAIN1
LDC1P
HCRTR1
PEF1
MIR4254
SPOCD1
PTP4A2
PTP4A2
MTMR9LP
LCK
LCK
HDAC1
ZBTB8A
RBBP4
KIAA1522
PSMB2
C1orf216
AGO1
AGO3
GRIK3
MIR4255
ZC3H12A
RHBDL2
RHBDL2
NDUFS5
NDUFS5
MACF1
MACF1
MACF1
MACF1
BMP8A
PABPC4
HEYL
CAP1
RLF
RLF
COL9A2
SMAP2
ZFP69B
ZFP69
EXO5
ZNF684
CITED4
CTPS1
SLFNL1-AS1
SLFNL1
PPCS
CCDC30
CCDC30
CCDC30
CLDN19
ERMAP
ZNF691
SLC2A1-AS1
FAM183A
PTPRF
PTPRF
SLC6A9
DMAP1
ERI3
AKR1A1
MAST2
MAST2
MAST2
PIK3R3
EFCAB14
C1orf185
ZFYVE9
ORC1
GPX7
SHISAL2A
ZYG11B
PODN
SLC1A7
CZIB
LRP8
GLIS1
HSPB11
LRRC42
ACOT11
ACOT11
PATJ
PATJ
KANK4
PIGK
SSX2IP
LPAR3
MTF2
CCDC18
CCDC18
CCDC18-AS1
FNBP1L
VAV3
SLC25A24
FAM102B
HENMT1
FNDC7
CLCC1
C1orf194
ELAPOR1
ELAPOR1
SARS1
CELSR2
PSRC1
SYPL2
ATXN7L2
CYB561D1
AMIGO1
AMIGO1
AMPD2
GSTM2
AHCYL1
RBM15-AS1
LRIF1
DENND2D
MAGI3
IGSF3
IGSF3
REG4
FCGR1B
NBPF20
NBPF10
NBPF10
CD160
GPR89A
NBPF12
NBPF12
NBPF12
BCL9
GJA5
LINC01138
NBPF14
NBPF14
NBPF15
PPIAL4A
H3C14
H4C14
H2AC21
SV2A
SV2A
SF3B4
ANP32E
CIART
PRPF3
TARS2
FALEC
ADAMTSL4
MCL1
ENSA
GOLPH3L
MINDY1
BNIPL
GABPB2
TMOD4
VPS72
ZNF687
PI4KB
PI4KB
PSMB4
POGZ
TUFT1
SNX27
RORC
C2CD4D
S100A10
S100A12
S100A6
S100A5
S100A3
S100A13
CHTOP
NPR1
INTS3
SLC27A3
DENND4B
JTB
NUP210L
C1orf189
UBAP2L
ATP8B2
CHRNB2
ADAR
KCNN3
KCNN3
PBXIP1
DCST2
DCST1-AS1
DPM3
MTX1
FDPS
RUSC1
YY1AP1
GON4L
YY1AP1
GON4L
RIT1
SNORA80E
ARHGEF2
SSR2
LAMTOR2
RAB25
PMF1-BGLAP
SMG5
GLMP
TSACC
MIR9-1HG
MEF2D
IQGAP3
GPATCH4
BCAN
NES
CRABP2
HDGF
NTRK1
INSRR
INSRR
PEAR1
LRRC71
ARHGEF11
ARHGEF11
IGSF9
LINC01133
ATP1A2
SUMO1P3
TSTD1
ARHGAP30
NECTIN4
NIT1
DEDD
UFC1
USP21
NDUFS2
FCER1G
MIR5187
NR1I3
PCP4L1
FCGR2A
FCGR3A
FCRLA
C1orf226
SH2D1B
MGST3
MPZL1
DCAF6
CEP350
CEP350
MIR1278
NEK7
DDX59
KIF21B
TMEM9
LAD1
TNNI1
TNNI1
CSRP1
RPS10P7
LMOD1
RNPEP
ELF3
GPR37L1
ARL8A
PTPN7
PTPRVP
LGR6
LGR6
UBE2T
RABIF
KLHL12
ADIPOR1
PPFIA4
PPFIA4
LINC01136
ATP2B4
SOX13
ETNK2
REN
KISS1
GOLT1A
PLEKHA6
PPP1R15B
PIK3C2B
PIK3C2B
MDM4
MDM4
NUAK2
NUAK2
NUAK2
KLHDC8A
LEMD1-AS1
CDK18
CDK18
MFSD4A
SLC45A3
SRGAP2
IL19
IL19
IL24
PFKFB2
CR1L
CR1L
PPP2R5A
PPP2R5A
SNORA16B
PACC1
NENF
RRP15
SLC30A10
SLC30A10
MIA3
MIA3
CAPN2
CAPN2
TP53BP2
EPHX1
TMEM63A
LEFTY1
LEFTY2
SDE2
MIXL1
PARP1
ZNF678
ZNF847P
JMJD4
PRSS38
MIR3620
IBA57
OBSCN-AS1
DUSP5P1
RHOU
RAB4A
CCSAP
COA6
TARBP1
LINC00184
ARID4B
LYST
LYST
RGS7
WDR64
ZBTB18
LINC01743
ZNF124
LYPD8
PFKP
NMT2
FAM238C
SVIL
SVIL
SVIL
JCAD
ZNF438
KIF5B
ZNF37BP
ZNF33B
MARCHF8
WASHC2C
WASHC2C
WASHC2C
WASHC2C
ANXA8
FRMPD2
MAPK8
DRGX
ERCC6
ANK3
SIRT1
RUFY2
RUFY2
TET1
VPS26A
TSPAN15
NEUROG3
MACROH2A2
AIFM2
AIFM2
NPFFR1
NODAL
PALD1
PRF1
SGPL1
C10orf105
SPOCK2
ASCC1
MSS51
PPP3CB
FUT11
KCNMA1
DLG5
SLC35G1
PLCE1
PDLIM1
SORBS1
ALDH18A1
CC2D2B
CC2D2B
CC2D2B
MIR3157
HOGA1
GOLGA7B
HPS1
CNNM1
NKX2-3
WNT8B
PAX2
SLF2
SEMA4G
DPCD
MIR3158-1
FBXW4
OGA
KCNIP2
NOLC1
SUFU
SUFU
EMX2OS
PLEKHA1
C10orf120
FAM24B-CUZD1
C10orf88B
TCERG1L
SCGB1C1
ODF3
BET1L
SIRT3
NLRP6
PGGHG
PGGHG
IFITM2
IFITM1
B4GALNT4
PKP3
SIGIRR
SIGIRR
SIGIRR
ANO9
ANO9
RNH1
LRRC56
LMNTD2
LOC143666
DEAF1
EPS8L2
EPS8L2
EPS8L2
LOC171391
CRACR2B
CHID1
AP2A2
MUC6
MUC2
MUC5B
BRSK2
MIR4298
MRPL23
IGF2
TH
CD81
TSSC4
KCNQ1
CDKN1C
PHLDA2
CARS1
CARS1
OSBPL5
OSBPL5
OSBPL5
OR7E12P
TRPC2
ART5
PGAP2
PGAP2
OR52I2
RRP8
RIC3
RIC3
TRIM66
RPL27A
DENND2B
TMEM41B
IPO7
WEE1
AMPD3
IRAG1
USP47
MICAL2
MICAL2
TEAD1
TEAD1
BTBD10
COPB1
MYOD1
SAA2
HTATIP2
BDNF
RCN1
DEPDC7
TCP11L1
C11orf91
EHF
PRR5L
ALKBH3-AS1
ACCSL
CRY2
CRY2
MAPK8IP1
C11orf94
CREB3L1
DGKZ
MIR4688
MDK
CHRM4
AMBRA1
ARHGAP1
F2
LRP4
DDB2
NR1H3
ACP2
MADD
MADD
MYBPC3
MYBPC3
SPI1
SLC39A13
PSMC3
RAPSN
CELF1
CELF1
AGBL2
AGBL2
AGBL2
FNBP4
NUP160
PTPRJ
SMTNL1
UBE2L6
UBE2L6
MIR130A
CLP1
ZDHHC5
ZDHHC5
TMX2-CTNND1
TMX2
CTNND1
STX3
STX3
OOSP2
CD5
PGA3
CYB561A3
TMEM216
PPP1R32
MIR4488
SYT7
RPLP0P2
DAGLA
FADS3
SCGB1D1
SCGB1D2
SCGB1D2
ASRGL1
INTS5
LRRN4CL
BSCL2
BSCL2
TTC9C
NXF1
SLC3A2
CHRM1
SLC22A6
SLC22A8
SLC22A8
SLC22A8
SLC22A8
SLC22A24
SLC22A10
SLC22A25
MARK2
FLRT1
MACROD1
STIP1
FERMT3
FKBP2
GPR137
KCNK4
ESRRA
CCDC88B
RPS6KA4
LINC02724
SLC22A11
SLC22A12
NRXN2
PYGM
SF1
MAP4K2
EHD1
MIR192
ATG2A
PPP2R5B
MAJIN
BATF2
ARL2-SNX15
ARL2-SNX15
TMEM262
SYVN1
SPDYC
POLA2
POLA2
CDC42EP2
DPF2
TIGD3
SLC25A45
NEAT1
MALAT1
MIR548AR
EHBP1L1
KCNK7
OVOL1
CFL1
DRAP1
TSGA10IP
SART1
CATSPER1
GAL3ST3
GAL3ST3
SF3B2
PACS1
YIF1A
CD248
BRMS1
NPAS4
MRPL11
DPP3
RBM14-RBM4
RBM4
SPTBN2
C11orf80
LRFN4
PC
C11orf86
KDM2A
KDM2A
GRK2
ANKRD13D
TMEM134
AIP
PITPNM1
CDK2AP2
CABP2
GSTP1
NDUFV1
NDUFV1
ALDH3B2
FAM86C2P
MIR4691
KMT5B
PPP6R3
PPP6R3
MRGPRD
MRGPRF
TPCN2
MYEOV
LTO1
ANO1
MIR548K
PPFIA1
PPFIA1
CTTN
CTTN
FOLR2
CLPB
PDE2A
ARAP1
FAM168A
PLEKHB1
C2CD3
C2CD3
KCNE3
CHRDL2
NEU3
TPBGL
KLHL35
GDPD5
GDPD5
SERPINH1
MAP6
MOGAT2
UVRAG
UVRAG
UVRAG
EMSY
EMSY
EMSY
LRRC32
CAPN5
PAK1
PAK1
GAB2
GPR83
MMP12
IL18
PLET1
HTR3B
NXPE1
PCSK7
CEP164
CD3E
TMEM25
DDX6
HYOU1
HINFP
ABCG4
PDZD3
CBL
POU2F3
POU2F3
ARHGEF12
ARHGEF12
GRIK4
GRAMD1B
MSANTD2
ROBO3
ROBO3
ROBO4
TIRAP
ST3GAL4
ZBTB44
FAM138D
IQSEC3
KDM5A
B4GALNT3
NINJ2
ADIPOR2
ITFG2-AS1
RAD51AP1
ANO2
VWF
CD9
CD9
TNFRSF1A
SCNN1A
LTBR
TAPBPL
VAMP1
GAPDH
GAPDH
IFFO1
CHD4
CHD4
LPAR5
ING4
ING4
ZNF384
COPS7A
MLF2
PTMS
LAG3
CD4
GPR162
P3H3
TPI1
LRRC23
ENO2
PTPN6
C1S
SLC2A14
NECAP1
FAM86FP
CLEC4E
LOC642846
CLEC12B
MIR1244-1
DUSP16
CREBL2
GPR19
CDKN1B
MIR613
GPRC5A
GPRC5D-AS1
FAM234B
RASSF8-AS1
RASSF8
TSPAN11
NELL2
SCAF11
ENDOU
RAPGEF3
ZNF641
ANP32D
C12orf54
KANSL2
CCNT1
TEX49
RND1
CCDC65
FKBP11
WNT1
TUBA1A
TUBA1A
TUBA1C
TUBA1C
SPATS2
LOC100335030
LOC100335030
MCRS1
PRPF40B
FMNL3
FMNL3
NCKAP5L
BCDIN3D
AQP5
LIMA1
LIMA1
FAM186A
DIP2B
TMPRSS12
SLC11A2
SLC11A2
SLC4A8
SCN8A
SCN8A
SCN8A
FIGNL2
ANKRD33
ACVRL1
ACVRL1
ACVR1B
TAMALIN
KRT82
KRT75
KRT6B
KRT6A
KRT5
KRT71
KRT74
KRT72
KRT73
KRT1
KRT77
KRT3
KRT4
KRT78
KRT8
EIF4B
TNS2
SPRYD3
SPRYD3
IGFBP6
RARG
MFSD5
ESPL1
MYG1
AAAS
SP7
PCBP2
ATF7
HOXC13
HOTAIR
HOXC4
HOXC6
HOXC5
OR6C6
OR6C1
OR6C3
OR6C76
OR6C2
OR2AP1
OR10P1
ITGA7
ITGA7
BLOC1S1-RDH5
CD63
GDF11
ORMDL2
MMP19
RPS26
ERBB3
PA2G4
ESYT1
SMARCC2
CS
CS
CNPY2
PAN2
STAT2
BAZ2A
BAZ2A
PTGES3
PRIM1
NEMP1
LRP1
STAT6
MIR1228
NXPH4
SHMT2
NDUFA4L2
R3HDM2
R3HDM2
INHBE
ARHGAP9
MARS1
SNORA70G
CPM
MYBPC1
TXNRD1
MIR3922
WSCD2
CMKLR1
CORO1C
USP30
FOXN4
MYO1H
KCTD10
KCTD10
TRPV4
GLTP
TCHP
ANKRD13A
C12orf76
IFT81
GPN3
MYL2
MYL2
SH2B3
ACAD10
RPH3A
OAS1
OAS2
MIR4472-2
PRKAB1
PRKAB1
MIR1178
CIT
CIT
CIT
BICDL1
RAB35
MIR4498
MIR4498
PXN
PXN
SIRT4
POP5
MLEC
SPPL3
C12orf43
P2RX7
CAMKK2
RNF34
KDM2B
ORAI1
MORN3
RHOF
CFAP251
BCL7A
MLXIP
VPS33A
CLIP1
ZCCHC8
RSRC2
RSRC2
DENR
CCDC62
CCDC62
VPS37B
ABCB9
OGFOD2
ARL6IP4
MIR4304
PITPNM2
CCDC92
CCDC92
NCOR2
NCOR2
FZD10-AS1
RIMBP2
ADGRD1
LINC01257
SFSWAP
SFSWAP
MMP17
ULK1
PUS1
PUS1
EP400
EP400
EP400
SNORA49
EP400
EP400P1
DDX51
GALNT9
GALNT9
CRYL1
IFT88
RXFP2
MLNR
DOCK9
TNFSF13B
COL4A1
TUBGCP3
ATP11A
ATP11A
MCF2L
F10
PCID2
LAMP1
GRTP1
ADPRHL1
ADPRHL1
DCUN1D2
OR4K2
OR4N5
METTL17
DAD1
SLC7A7
MMP14
MMP14
ACIN1
AP1G2
DHRS4L2
G2E3
BAZ1A
IGBP1P1
LINC01599
OTX2
SYNE2
ESR2
GPX2
VTI1B
ZFYVE1
RBM25
PSEN1
PAPLN
NUMB
ACOT6
ALDH6A1
NPC2
FCF1
YLPM1
YLPM1
YLPM1
NEK9
TMED10
CEP128
ZC3H14
TTC7B
SLC24A4
RIN3
RIN3
C14orf132
BCL11B
SETD3
HHIPL1
MIR5698
CYP46A1
EML1
EVL
DEGS2
YY1
MEG9
MIR1247
PPP2R5C
HSP90AA1
MOK
ANKRD9
RCOR1
AMN
CDC42BPB
CDC42BPB
TNFAIP2
MARK3
MARK3
KLC1
KLC1
XRCC3
ZFYVE21
PPP1R13B
PPP1R13B
TDRD9
ASPG
MIR203B
C14orf180
TMEM179
MIR4710
INF2
ADSS1
ADSS1
AKT1
AKT1
ZBTB42
CEP170B
CEP170B
CEP170B
PLD4
CLBA1
GPR132
JAG2
NUDT14
BRF1
PACS2
MTA1
MTA1
LINC01193
GOLGA6L1
CYFIP1
CYFIP1
CYFIP1
MTMR10
FSIP1
EIF2AK4
EIF2AK4
EIF2AK4
SRP14-AS1
BUB1B
PAK6
C15orf56
PLCB2
CCDC9B
IVD
BAHD1
CHST14
MRPL42P5
RPUSD2
KNL1
PPP1R14D
SPINT1
INO80
OIP5-AS1
LTK
RPAP1
MAPKBP1
MIR4310
MIR627
CAPN3
TTBK2
EPB42
TGM5
TP53BP1
CKMT1B
TRIM69
DUOX1
SCG3
TMOD3
MIR1266
TCF12
ALDH1A2
HSP90AB4P
RNF111
RNF111
TLN2
TLN2
RAB8B
USP3-AS1
SNX1
TRIP4
MIR1272
RBPMS2
ANKDD1A
SLC51B
RASL12
UBAP1L
UBAP1L
PDCD7
SLC24A1
TIPIN
TIPIN
ZWILCH
RPL4
MAP2K5
MIR4312
NOX5
GLCE
CELF6
CELF6
NPTN
CD276
INSYN1
TBC1D21
LOXL1-AS1
PML
PML
LOC283731
ISLR
CCDC33
CYP11A1
UBL7-AS1
ARID3B
CLK3
EDC3
CYP1A1
CYP1A2
SCAMP2
MPI
FAM219B
SCAMP5
COMMD4
NEIL1
MAN2C1
SIN3A
SCAPER
LINGO1-AS1
LINGO1
CIB2
IREB2
HYKK
PSMA4
CHRNB4
ABHD17C
GOLGA6L10
AP3B2
UBE2Q2L
LOC440300
ZNF592
DET1
ACAN
HAPLN3
MFGE8
RLBP1
FANCI
FANCI
MIR9-3
LINC00928
KIF7
PLIN1
WDR93
MESP1
MESP2
MESP2
MIR5094
MIR5094
IDH2
SEMA4B
CIB1
CIB1
GABARAPL3
IQGAP1
IQGAP1
BLM
ST8SIA2
C15orf32
FAM169B
IGF1R
DNM1P46
CERS3
PRKXP1
LINS1
LRRK1
DDX11L10
RHBDF1
HBZ
HBA2
HBQ1
LUC7L
FAM234A
ARHGDIG
AXIN1
RAB11FIP3
RAB11FIP3
PRR35
WDR90
STUB1
METRN
MSLN
MIR662
CHTF18
LMF1
SSTR5-AS1
C1QTNF8
TPSG1
TPSD1
UBE2I
TSR3
UNKL
C16orf91
CLCN7
IFT140
IFT140
CRAMP1
JPT2
MAPK8IP3
MIR3177
EME2
SPSB3
HAGH
MEIOB
RNF151
TBL3
NPW
TSC2
MIR1225
PKD1
RAB26
CASKIN1
ECI1
ECI1
MIR940
MIR4717
CCNF
TEDC2
NTN3
TBC1D24
CEMP1
PDPK1
PDPK1
LOC652276
FLJ42627
ERVK13-1
PRSS27
SRRM2-AS1
ELOB
PRSS41
PRSS21
ZG16B
FLYWCH2
FLYWCH1
PAQR4
CLDN9
TNFRSF12A
ZNF213
OR1F1
OR1F2P
ZNF597
C16orf90
CLUAP1
CLUAP1
SLX4
TRAP1
LINC01569
VASN
CORO7-PAM16
HMOX2
HMOX2
CDIP1
C16orf96
UBALD1
ANKS3
ZNF500
SMIM22
UBN1
SEC14L5
TMEM114
TMEM186
USP7
TNP2
ZC3H7A
BCAR4
TNFRSF17
MIR365A
MIR365A
BFAR
ABCC6P2
NOMO1
NPIPA1
NPIPA1
NTAN1
MPV17L
MARF1
NDE1
ABCC1
ABCC6
SMG1
TMC7
CLEC19A
TMC5
TMEM159
NPIPB3
NPIPB3
LOC100190986
SMG1P3
SMG1P3
EEF2K
POLR3E
SMG1P1
SMG1P1
NPIPB5
SLC5A11
IL21R-AS1
XPO6
SBK1
SBK1
EIF3CL
CLN3
APOBR
IL27
NUPR1
SULT1A2
SULT1A2
SULT1A1
EIF3CL
ATXN2L
SH2B1
ATP2A1
RABEP2
CD19
NFATC2IP
LAT
SNX29P2
SNX29P2
SLX1B-SULT1A4
LOC613038
SMG1P2
SPN
KIF22
PRRT2
MVP
CDIPT
ASPHD1
TMEM219
INO80E
DOC2A
C16orf92
ALDOA
GDPD3
TBC1D10B
ZNF48
DCTPP1
MIR4518
ZNF768
ZNF768
ZNF764
ZNF688
FBRS
SRCAP
SNORA30
TMEM265
PHKG2
ZNF629
MIR4519
MIR762
ORAI3
SETD1A
HSD3B7
STX4
PRSS53
BCKDK
KAT8
PRSS8
FUS
PYCARD
ITGAD
ZNF843
ARMC5
ARMC5
CLUHP3
LOC390705
ADCY7
NOD2
MT3
MT1A
MT1M
MT1DP
NUP93
MIR138-2
HERPUD1
NLRC5
NLRC5
CPNE2
ARL2BP
COQ9
DOK4
CCDC102A
ADGRG5
ADGRG1
KATNB1
KIFC3
KIFC3
KIFC3
ZNF319
USB1
NDRG4
CNOT1
BEAN1
TK2
CMTM2
TERB1
CA7
PDP2
CIAO2B
CES3
CES4A
C16orf70
HSF4
KIAA0895L
LRRC29
FHOD1
TPPP3
ZDHHC1
ATP6V0D1
AGRP
RIPOR1
CTCF
CARMIL2
NUTF2
EDC4
NRN1L
SLC12A4
DPEP3
DPEP2
ESRP2
PLA2G15
SLC7A6
SLC7A6
PRMT7
PRMT7
UTP4
TMED6
TERF2
NQO1
WWP2
MIR1972-1
PDPR
SMG1P7
EXOSC6
DDX19B
LOC100506083
DDX19A
ST3GAL2
ST3GAL2
FCSK
IL34
IL34
MTSS2
VAC14-AS1
VAC14-AS1
ZNF23
AP1G1
ZFHX3
CLEC18B
RFWD3
MLKL
LDHD
CTRB1
BCAR1
BCAR1
BCAR1
CHST5
ATMIN
CMIP
MLYCD
NECAB2
KLHL36
USP10
CRISPLD2
CIBAR2
LINC02139
LINC02139
LINC00311
MIR5093
GSE1
GINS2
GINS2
C16orf74
IRF8
MTHFSD
FBXO31
ZCCHC14
JPH3
KLHDC4
ZNF469
ZFPM1
MIR5189
ZC3H18
MIR4722
PIEZO1
PIEZO1
CDT1
APRT
PABPN1L
CBFA2T3
CBFA2T3
ACSF3
SLC22A31
ZNF778
ANKRD11
ANKRD11
ANKRD11
SPG7
SPG7
CPNE7
SPATA2L
VPS9D1-AS1
FANCA
FANCA
SPIRE2
TCF25
TUBB3
DEF8
AFG3L1P
DBNDD1
GAS8-AS1
PRDM7
LOC100506388
RPH3AL
MIR3183
ABR
ABR
ABR
ABR
TRARG1
YWHAE
MYO1C
MYO1C
MYO1C
INPP5K
SLC43A2
SLC43A2
RILP
PRPF8
TLCD2
WDR81
WDR81
SERPINF1
SMYD4
RTN4RL1
OVCA2
MNT
LOC284009
METTL16
PAFAH1B1
RAP1GAP2
OR1D2
NCBP3
CAMKK1
ATP2A3
ZZEF1
ANKFY1
SPNS2
SPNS2
MYBBP1A
SMTNL2
ALOX15
LOC101559451
MED11
TM4SF5
MINK1
C17orf107
RNF167
ENO3
CAMTA2
CAMTA2
CAMTA2
KIF1C
SLC52A1
ZFP3
ZNF232
USP6
NLRP1
PITPNM3
MIR4520-1
FBXO39
ASGR2
DLG4
SLC2A4
YBX2
GPS2
KCTD11
PLSCR3
TMEM256-PLSCR3
POLR2A
SENP3-EIF4A1
SHBG
ATP1B2
WRAP53
RPL29P2
KDM6B
CHD3
RNF227
CNTROB
GUCY2D
MIR4314
ALOXE3
PER1
VAMP2
BORCS6
AURKB
LINC00324
ARHGEF15
LOC100128288
KRBA2
RPL26
RNF222
GAS7
MYOCD
NCOR1
NCOR1
UBB
LRRC75A
ZNF287
MPRIP
MPRIP
PLD6
PLD6
FLCN
NT5M
RASD1
PEMT
RAI1
SREBF1
SREBF1
DRG2
DRG2
MYO15A
ALKBH5
LLGL1
MIEF2
TOP3A
SHMT1
KRT17P5
KRT16P1
LGALS9C
USP32P2
USP32P2
TRIM16L
FBXW10
SLC5A10
GRAPL
EPN2
EPN2
MFAP4
ALDH3A1
SPECC1
KCNJ12
LINC02693
SEZ6
MYO18A
EFCAB5
NSRP1
SLC6A4
TMIGD1
CPD
TBC1D29P
LRRC37BP1
SH3GL1P2
CRLF3
ATAD5
ADAP2
NF1
NF1
OMG
EVI2B
ARGFXP2
MIR632
AA06
ASIC2
ACACA
TADA2A
NPEPPSP1
MRPL45
LRRC37A11P
PLXDC1
RPL19
MED1
IKZF3
GSDMB
MED24
NR1D1
NR1D1
MSL1
CASC3
RAPGEFL1
RARA
RARA
TOP2A
IGFBP4
TNS4
TNS4
CCR7
SMARCE1
KRT222
KRT24
KRT40
KRTAP1-5
KRTAP1-4
KRTAP2-2
KRTAP4-7
[truncated: 1,631 more rows]

## Sheet: Drug-seq-G4 genes
ensembl_gene_id	log2FoldChange	pvalue	Style	external_gene_name
ENSG00000107562	20.8679	9.40919e-08	up	CXCL12
ENSG00000018236	6.48089	6.09934e-05	up	CNTN1
ENSG00000116132	5.61398	0.0025444	up	PRRX1
ENSG00000171345	4.01486	0.0170456	up	KRT19
ENSG00000282100	3.80489	0.0115576	up	HSP90AB4P
ENSG00000134321	3.49457	0.0214506	up	RSAD2
ENSG00000204262	3.3246	0.00783944	up	COL5A2
ENSG00000138271	3.2518	0.00127332	up	GPR87
ENSG00000115380	3.0794	3.43383e-11	up	EFEMP1
ENSG00000158258	3.01006	0.00026657	up	CLSTN2
ENSG00000141753	2.93793	9.14884e-11	up	IGFBP4
ENSG00000116183	2.71417	0.0189312	up	PAPPA2
ENSG00000117148	2.64192	0.0409493	up	ACTL8
ENSG00000166501	2.55491	0.0154177	up	PRKCB
ENSG00000130768	2.4483	0.0482103	up	SMPDL3B
ENSG00000170500	2.3627	0.00375698	up	LONRF2
ENSG00000127774	2.35593	0.016805	up	EMC6
ENSG00000166106	2.29003	0.000249978	up	ADAMTS15
ENSG00000110080	2.27911	3.70272e-09	up	ST3GAL4
ENSG00000213281	2.2768	9.64484e-12	up	NRAS
ENSG00000148677	2.22452	0.00291591	up	ANKRD1
ENSG00000111640	2.15733	0.000452215	up	GAPDH
ENSG00000179546	2.14251	0.000203324	up	HTR1D
ENSG00000167658	2.12105	1.97388e-10	up	EEF2
ENSG00000128294	2.1121	6.85579e-07	up	TPST2
ENSG00000265972	2.09522	1.37907e-07	up	TXNIP
ENSG00000167191	2.07463	0.00296586	up	GPRC5B
ENSG00000107443	2.05672	0.000103398	up	CCNJ
ENSG00000091409	2.04972	3.65237e-09	up	ITGA6
ENSG00000258839	2.04606	0.00688063	up	MC1R
ENSG00000143436	2.02698	1.31277e-05	up	MRPL9
ENSG00000111145	2.00354	6.63337e-07	up	ELK3
ENSG00000158555	1.95752	8.74948e-06	up	GDPD5
ENSG00000149571	1.95717	0.00575617	up	KIRREL3
ENSG00000083454	1.93602	8.64373e-08	up	P2RX5
ENSG00000109501	1.93235	2.31743e-07	up	WFS1
ENSG00000116649	1.89766	0.000255194	up	SRM
ENSG00000184384	1.88514	0.000170539	up	MAML2
ENSG00000156515	1.88059	1.12699e-06	up	HK1
ENSG00000007237	1.85872	0.00997594	up	GAS7
ENSG00000149150	1.84575	0.0081453	up	SLC43A1
ENSG00000139211	1.84086	2.79275e-05	up	AMIGO2
ENSG00000159251	1.83099	7.03319e-05	up	ACTC1
ENSG00000100413	1.8302	3.44192e-06	up	POLR3H
ENSG00000198346	1.81065	0.00102	up	ZNF813
ENSG00000204604	1.80867	0.00160954	up	ZNF468
ENSG00000115414	1.80859	4.01002e-07	up	FN1
ENSG00000134531	1.79942	1.31338e-07	up	EMP1
ENSG00000163191	1.79135	3.59418e-06	up	S100A11
ENSG00000105393	1.78366	2.11964e-05	up	BABAM1
ENSG00000108883	1.76971	2.87414e-08	up	EFTUD2
ENSG00000069431	1.76328	0.0425613	up	ABCC9
ENSG00000162889	1.75813	1.51931e-05	up	MAPKAPK2
ENSG00000203668	1.73236	7.15341e-05	up	CHML
ENSG00000167105	1.73139	0.0173018	up	TMEM92
ENSG00000235884	1.72733	0.0143796	up	LINC00941
ENSG00000143222	1.72401	3.06692e-06	up	UFC1
ENSG00000067141	1.7213	0.000910092	up	NEO1
ENSG00000152558	1.71931	3.11331e-07	up	TMEM123
ENSG00000110660	1.71824	2.23236e-05	up	SLC35F2
ENSG00000034152	1.71606	0.00011314	up	MAP2K3
ENSG00000116857	1.70602	1.23866e-05	up	TMEM9
ENSG00000172954	1.70345	0.00011006	up	LCLAT1
ENSG00000198858	1.70285	0.000586196	up	R3HDM4
ENSG00000058668	1.7018	3.40732e-06	up	ATP2B4
ENSG00000189067	1.69483	5.18116e-08	up	LITAF
ENSG00000105640	1.69423	0.0158114	up	RPL18A
ENSG00000108448	1.68661	3.9957e-05	up	TRIM16L
ENSG00000105520	1.68	0.00124409	up	PLPPR2
ENSG00000125398	1.67776	7.76037e-06	up	SOX9
ENSG00000170275	1.6747	7.12417e-06	up	CRTAP
ENSG00000103257	1.66983	9.00496e-05	up	SLC7A5
ENSG00000054116	1.6626	0.000201814	up	TRAPPC3
ENSG00000082146	1.64516	0.00575166	up	STRADB
ENSG00000141458	1.62459	1.3017e-05	up	NPC1
ENSG00000141441	1.61792	0.000178524	up	GAREM1
ENSG00000214049	1.61351	0.00223424	up	UCA1
ENSG00000088832	1.59693	3.45823e-05	up	FKBP1A
ENSG00000177119	1.57967	5.81361e-05	up	ANO6
ENSG00000224177	1.57709	0.0168262	up	LINC00570
ENSG00000114861	1.56752	1.06254e-05	up	FOXP1
ENSG00000196139	1.56198	0.000225394	up	AKR1C3
ENSG00000140564	1.55459	3.03785e-06	up	FURIN
ENSG00000183255	1.55382	2.13728e-05	up	PTTG1IP
ENSG00000127324	1.55322	0.00138472	up	TSPAN8
ENSG00000164086	1.54976	0.000169576	up	DUSP7
ENSG00000198538	1.54552	0.00128532	up	ZNF28
ENSG00000103187	1.54218	1.87626e-05	up	COTL1
ENSG00000133019	1.53522	0.0033485	up	CHRM3
ENSG00000105221	1.53247	0.00113615	up	AKT2
ENSG00000134569	1.52181	7.40969e-05	up	LRP4
ENSG00000088992	1.51767	0.000166043	up	TESC
ENSG00000167767	1.51686	0.00044401	up	KRT80
ENSG00000144741	1.50094	0.00022295	up	SLC25A26
ENSG00000133466	1.50051	0.00567132	up	C1QTNF6
ENSG00000174640	1.49417	0.000915455	up	SLCO2A1
ENSG00000144867	1.48307	4.02079e-06	up	SRPRB
ENSG00000170382	1.47484	0.00102953	up	LRRN2
ENSG00000173517	1.47124	0.00186202	up	PEAK1
ENSG00000073969	1.45695	1.00384e-05	up	NSF
ENSG00000162512	1.45237	0.0191285	up	SDC3
ENSG00000011376	1.45169	0.000493156	up	LARS2
ENSG00000134882	1.4494	3.98817e-06	up	UBAC2
ENSG00000135678	1.44746	0.000143252	up	CPM
ENSG00000140022	1.44648	0.00102775	up	STON2
ENSG00000167566	1.43515	0.0101406	up	NCKAP5L
ENSG00000174292	1.42943	0.00201589	up	TNK1
ENSG00000266094	1.42815	0.0119242	up	RASSF5
ENSG00000013306	1.4149	0.000294426	up	SLC25A39
ENSG00000101311	1.40268	0.00206531	up	FERMT1
ENSG00000162999	1.4018	0.0301662	up	DUSP19
ENSG00000114251	1.39562	6.6424e-05	up	WNT5A
ENSG00000108100	1.39489	0.000165531	up	CCNY
ENSG00000138074	1.39077	0.00191922	up	SLC5A6
ENSG00000128422	1.39022	0.00311741	up	KRT17
ENSG00000168175	1.38027	2.4337e-05	up	MAPK1IP1L
ENSG00000161791	1.3785	0.02714	up	FMNL3
ENSG00000166135	1.36888	0.000127011	up	HIF1AN
ENSG00000134308	1.36339	0.000406363	up	YWHAQ
ENSG00000130590	1.35839	0.0425018	up	SAMD10
ENSG00000142875	1.35801	0.000615293	up	PRKACB
ENSG00000074410	1.35758	0.00033288	up	CA12
ENSG00000166897	1.34799	0.000322481	up	ELFN2
ENSG00000089057	1.34652	0.00043395	up	SLC23A2
ENSG00000161558	1.34439	0.0360469	up	TMEM143
ENSG00000158710	1.33112	0.000678486	up	TAGLN2
ENSG00000173218	1.32844	0.00022067	up	VANGL1
ENSG00000140961	1.32014	0.00226604	up	OSGIN1
ENSG00000151176	1.31912	0.00216089	up	PLBD2
ENSG00000117676	1.3063	0.000688693	up	RPS6KA1
ENSG00000110063	1.30441	0.0030792	up	DCPS
ENSG00000137700	1.30393	0.0111539	up	SLC37A4
ENSG00000100335	1.30265	0.000112683	up	MIEF1
ENSG00000152256	1.30152	0.0037052	up	PDK1
ENSG00000275874	1.2971	0.0110706	up	PICSAR
ENSG00000134049	1.2953	0.0011279	up	IER3IP1
ENSG00000114812	1.29151	0.019572	up	VIPR1
ENSG00000170989	1.28558	0.0438802	up	S1PR1
ENSG00000181035	1.28446	0.0314251	up	SLC25A42
ENSG00000167291	1.28041	0.000730209	up	TBC1D16
ENSG00000171840	1.27447	0.0142823	up	NINJ2
ENSG00000103534	1.26348	0.00758915	up	TMC5
ENSG00000197147	1.26058	0.00561329	up	LRRC8B
ENSG00000033327	1.25531	0.0391791	up	GAB2
ENSG00000173599	1.2529	0.0253314	up	PC
ENSG00000092201	1.25204	0.000193369	up	SUPT16H
ENSG00000099956	1.24966	0.00483102	up	SMARCB1
ENSG00000160781	1.24835	0.00355139	up	PAQR6
ENSG00000115718	1.24344	0.0154788	up	PROC
ENSG00000149091	1.2429	0.0169708	up	DGKZ
ENSG00000138107	1.24201	0.00490586	up	ACTR1A
ENSG00000133027	1.24105	0.00292437	up	PEMT
ENSG00000107771	1.23774	0.000786269	up	CCSER2
ENSG00000114268	1.23719	0.00271459	up	PFKFB4
ENSG00000128283	1.23564	0.0327573	up	CDC42EP1
ENSG00000223518	1.23393	0.0393019	up	CSNK1A1P1
ENSG00000249641	1.23287	0.0230738	up	HOXC13-AS
ENSG00000117222	1.23259	0.0161088	up	RBBP5
ENSG00000283498	1.22375	0.00921794	up	MIR1244-2
ENSG00000167460	1.22033	0.000491746	up	TPM4
ENSG00000166311	1.2198	0.000515032	up	SMPD1
ENSG00000269190	1.21645	0.0274077	up	FBXO17
ENSG00000182400	1.21554	0.0155023	up	TRAPPC6B
ENSG00000167772	1.21523	0.00178091	up	ANGPTL4
ENSG00000127824	1.21414	0.000926431	up	TUBA4A
ENSG00000086015	1.21404	0.000933276	up	MAST2
ENSG00000135919	1.20564	0.0134239	up	SERPINE2
ENSG00000204160	1.20548	0.00666449	up	ZDHHC18
ENSG00000137801	1.20046	0.000535478	up	THBS1
ENSG00000143147	1.20016	0.00472511	up	GPR161
ENSG00000269343	1.19997	0.00442082	up	ZNF587B
ENSG00000143126	1.19991	0.00934616	up	CELSR2
ENSG00000065559	1.19914	0.00202284	up	MAP2K4
ENSG00000176182	1.19589	0.0139182	up	MYPOP
ENSG00000152332	1.1919	0.000155938	up	UHMK1
ENSG00000118900	1.1912	0.0001782	up	UBN1
ENSG00000170801	1.18909	0.0213422	up	HTRA3
ENSG00000042445	1.186	0.000329125	up	RETSAT
ENSG00000108179	1.18077	0.000650011	up	PPIF
ENSG00000100426	1.18042	0.00397421	up	ZBED4
ENSG00000143621	1.18031	0.000625795	up	ILF2
ENSG00000064195	1.18024	0.0147508	up	DLX3
ENSG00000116128	1.17947	0.0147421	up	BCL9
ENSG00000140367	1.17923	0.00640896	up	UBE2Q2
ENSG00000089159	1.17822	0.000534094	up	PXN
ENSG00000114346	1.17756	0.00920316	up	ECT2
ENSG00000073792	1.1764	0.00282033	up	IGF2BP2
ENSG00000197006	1.17536	0.000419728	up	METTL9
ENSG00000198832	1.17482	0.00366365	up	SELENOM
ENSG00000140092	1.17315	0.0442524	up	FBLN5
ENSG00000100418	1.17213	0.00887397	up	DESI1
ENSG00000100154	1.16433	0.00324035	up	TTC28
ENSG00000167526	1.16241	0.00297064	up	RPL13
ENSG00000115738	1.16179	0.00564567	up	ID2
ENSG00000135862	1.16162	0.000149258	up	LAMC1
ENSG00000123094	1.16135	0.00161907	up	RASSF8
ENSG00000135480	1.15995	0.0448563	up	KRT7
ENSG00000151376	1.15592	0.00335598	up	ME3
ENSG00000113966	1.15366	0.0296615	up	ARL6
ENSG00000170677	1.15304	0.00443555	up	SOCS6
ENSG00000184232	1.15108	0.0031049	up	OAF
ENSG00000110108	1.15081	0.00179432	up	TMEM109
ENSG00000169174	1.15079	0.0149116	up	PCSK9
ENSG00000065150	1.15067	0.000456161	up	IPO5
ENSG00000182541	1.14826	0.0118228	up	LIMK2
ENSG00000118181	1.14757	0.0191691	up	RPS25
ENSG00000179855	1.14667	0.00767105	up	GIPC3
ENSG00000115827	1.1428	0.0172196	up	DCAF17
ENSG00000265808	1.14126	0.0160359	up	SEC22B
ENSG00000139514	1.14037	0.000943243	up	SLC7A1
ENSG00000100304	1.13818	0.0275284	up	TTLL12
ENSG00000116954	1.13634	0.000879911	up	RRAGC
ENSG00000127580	1.13581	0.0431307	up	WDR24
ENSG00000006062	1.13491	0.0483439	up	MAP3K14
ENSG00000132669	1.13293	0.00318085	up	RIN2
ENSG00000148730	1.13116	0.00171702	up	EIF4EBP2
ENSG00000221926	1.13018	0.00563175	up	TRIM16
ENSG00000198933	1.12939	0.0295154	up	TBKBP1
ENSG00000144642	1.12476	0.032848	up	RBMS3
ENSG00000170345	1.12207	0.00479739	up	FOS
ENSG00000125753	1.10998	0.00432479	up	VASP
ENSG00000198792	1.10758	0.0297295	up	TMEM184B
ENSG00000117500	1.10561	0.003379	up	TMED5
ENSG00000048991	1.10168	0.00244765	up	R3HDM1
ENSG00000133195	1.10113	0.00571712	up	SLC39A11
ENSG00000123405	1.1008	0.0307973	up	NFE2
ENSG00000134548	1.09963	0.0351042	up	SPX
ENSG00000103196	1.09937	0.00304377	up	CRISPLD2
ENSG00000213931	1.0965	0.0031082	up	HBE1
ENSG00000144476	1.09565	0.0192568	up	ACKR3
ENSG00000072121	1.08741	0.00831691	up	ZFYVE26
ENSG00000085721	1.08712	0.00246334	up	RRN3
ENSG00000115963	1.0865	0.0053371	up	RND3
ENSG00000172939	1.08499	0.00315426	up	OXSR1
ENSG00000161217	1.08296	0.0022585	up	PCYT1A
ENSG00000137501	1.08203	0.0437536	up	SYTL2
ENSG00000140262	1.07854	0.00615671	up	TCF12
ENSG00000167862	1.07751	0.0153422	up	MRPL58
ENSG00000137868	1.07639	0.049484	up	STRA6
ENSG00000211460	1.0734	0.00524103	up	TSN
ENSG00000101210	1.07301	0.00411911	up	EEF1A2
ENSG00000099797	1.0705	0.0328182	up	TECR
ENSG00000115363	1.0684	0.0189145	up	EVA1A
ENSG00000120942	1.06569	0.00895934	up	UBIAD1
ENSG00000203326	1.0622	0.0333235	up	ZNF525
ENSG00000196417	1.06085	0.0302427	up	ZNF765
ENSG00000090857	1.05766	0.00259533	up	PDPR
ENSG00000169410	1.0532	0.00704556	up	PTPN9
ENSG00000099795	1.05247	0.0192841	up	NDUFB7
ENSG00000170558	1.04946	0.00570602	up	CDH2
ENSG00000130309	1.04747	0.00381277	up	COLGALT1
ENSG00000141699	1.04714	0.00281148	up	RETREG3
ENSG00000123364	1.04665	0.0372515	up	HOXC13
ENSG00000228794	1.04517	0.0156347	up	LINC01128
ENSG00000163171	1.03593	0.00122241	up	CDC42EP3
ENSG00000172888	1.03473	0.00782589	up	ZNF621
ENSG00000182979	1.03029	0.028553	up	MTA1
ENSG00000101457	1.0293	0.00344718	up	DNTTIP1
ENSG00000109084	1.02837	0.00336913	up	TMEM97
ENSG00000211455	1.02672	0.00919412	up	STK38L
ENSG00000105738	1.02646	0.0242904	up	SIPA1L3
ENSG00000109066	1.02577	0.0356244	up	TMEM104
ENSG00000196628	1.02327	0.0384133	up	TCF4
ENSG00000152402	1.02195	0.017039	up	GUCY1A2
ENSG00000181143	1.02072	0.01949	up	MUC16
ENSG00000100461	1.02042	0.0109852	up	RBM23
ENSG00000143816	1.01702	0.0385171	up	WNT9A
ENSG00000100221	1.0164	0.0035259	up	JOSD1
ENSG00000069956	1.01443	0.0109392	up	MAPK6
ENSG00000211448	1.01288	0.00936948	up	DIO2
ENSG00000198482	1.01173	0.0421674	up	ZNF808
ENSG00000100439	1.00918	0.00974328	up	ABHD4
ENSG00000185009	1.00771	0.000682586	up	AP3M1
ENSG00000123179	1.00626	0.0208636	up	EBPL
ENSG00000130147	1.00529	0.0189373	up	SH3BP4
ENSG00000037637	1.00499	0.0118644	up	FBXO42
ENSG00000162337	1.00333	0.0223611	up	LRP5
ENSG00000198265	1.00261	0.00483775	up	HELZ
ENSG00000129911	1.00246	0.0363169	up	KLF16
ENSG00000172915	1.00071	0.0439235	up	NBEA
ENSG00000076067	1.00052	0.00276201	up	RBMS2
ENSG00000174456	-1.0041	0.0474212	down	C12orf76
ENSG00000247092	-1.00572	0.0366344	down	SNHG10
ENSG00000196236	-1.00641	0.0219216	down	XPNPEP3
ENSG00000117691	-1.00668	0.0281906	down	NENF
ENSG00000158769	-1.01046	0.0140975	down	F11R
ENSG00000163001	-1.0157	0.01621	down	CFAP36
ENSG00000169926	-1.01734	0.0044366	down	KLF13
ENSG00000005882	-1.02744	0.00976846	down	PDK2
ENSG00000179241	-1.03044	0.00628262	down	LDLRAD3
ENSG00000127528	-1.0336	0.00316955	down	KLF2
ENSG00000103549	-1.03705	0.0111109	down	RNF40
ENSG00000213190	-1.03849	0.0439022	down	MLLT11
ENSG00000115825	-1.0403	0.0184965	down	PRKD3
ENSG00000100106	-1.04255	0.00635168	down	TRIOBP
ENSG00000182810	-1.04467	0.0176291	down	DDX28
ENSG00000133104	-1.04788	0.00172464	down	SPART
ENSG00000127561	-1.05354	0.0463561	down	SYNGR3
ENSG00000134070	-1.05619	0.00382809	down	IRAK2
ENSG00000169955	-1.05948	0.00811208	down	ZNF747
ENSG00000111554	-1.0613	0.0142997	down	MDM1
ENSG00000117650	-1.06954	0.00291117	down	NEK2
ENSG00000197857	-1.06965	0.0345957	down	ZNF44
ENSG00000143258	-1.07163	0.00871794	down	USP21
ENSG00000153363	-1.07254	0.0051758	down	LINC00467
ENSG00000189223	-1.07883	0.00284545	down	PAX8-AS1
ENSG00000132623	-1.09532	0.0138348	down	ANKEF1
ENSG00000176401	-1.09771	0.023909	down	EID2B
ENSG00000185246	-1.10853	0.0383975	down	PRPF39
ENSG00000080986	-1.11237	0.0270118	down	NDC80
ENSG00000141854	-1.11677	0.037177	down	MISP3
ENSG00000205155	-1.12417	0.0272087	down	PSENEN
ENSG00000079134	-1.12726	0.00744861	down	THOC1
ENSG00000114473	-1.12877	0.00808802	down	IQCG
ENSG00000171303	-1.13031	0.00273811	down	KCNK3
ENSG00000060971	-1.13207	0.0311151	down	ACAA1
ENSG00000060688	-1.13543	0.00341198	down	SNRNP40
ENSG00000125246	-1.13691	0.0324667	down	CLYBL
ENSG00000172809	-1.14091	0.0341379	down	RPL38
ENSG00000196371	-1.14239	0.00891088	down	FUT4
ENSG00000157191	-1.14322	0.00643537	down	NECAP2
ENSG00000143314	-1.1468	0.0280256	down	MRPL24
ENSG00000115652	-1.15053	0.00098981	down	UXS1
ENSG00000166510	-1.15773	0.0043778	down	CCDC68
ENSG00000158109	-1.17745	0.00104002	down	TPRG1L
ENSG00000100441	-1.17991	0.0149204	down	KHNYN
ENSG00000108691	-1.18421	0.00597189	down	CCL2
ENSG00000214413	-1.18809	0.00671198	down	BBIP1
ENSG00000165923	-1.19399	0.0422227	down	AGBL2
ENSG00000136521	-1.19969	0.00945949	down	NDUFB5
ENSG00000124145	-1.20126	0.00486169	down	SDC4
ENSG00000136720	-1.21161	0.0218782	down	HS6ST1
ENSG00000171174	-1.21284	0.0378535	down	RBKS
ENSG00000248008	-1.22147	0.00627341	down	NRAV
ENSG00000139835	-1.22203	0.00856819	down	GRTP1
ENSG00000114670	-1.22266	0.0138369	down	NEK11
ENSG00000118096	-1.22729	0.00437478	down	IFT46
ENSG00000178104	-1.23235	0.00421499	down	PDE4DIP
ENSG00000166669	-1.23312	0.0176713	down	ATF7IP2
ENSG00000181938	-1.23861	0.0120081	down	GINS3
ENSG00000026103	-1.24069	0.000914056	down	FAS
ENSG00000170906	-1.24071	0.00397889	down	NDUFA3
ENSG00000163170	-1.24174	0.00862895	down	BOLA3
ENSG00000114646	-1.24255	0.0239583	down	CSPG5
ENSG00000087274	-1.25085	0.00283292	down	ADD1
ENSG00000130270	-1.25364	0.00183172	down	ATP8B3
ENSG00000115993	-1.25385	0.00933949	down	TRAK2
ENSG00000001460	-1.26406	0.0113497	down	STPG1
ENSG00000116885	-1.27581	0.0080739	down	OSCP1
ENSG00000256069	-1.28194	0.0138545	down	A2MP1
ENSG00000130477	-1.28254	0.000893264	down	UNC13A
ENSG00000157470	-1.28409	0.000383511	down	FAM81A
ENSG00000123610	-1.2855	0.0392725	down	TNFAIP6
ENSG00000101745	-1.29049	0.0181385	down	ANKRD12
ENSG00000140104	-1.30543	0.00883396	down	CLBA1
ENSG00000119915	-1.30564	0.00993168	down	ELOVL3
ENSG00000185361	-1.33259	0.0330812	down	TNFAIP8L1
ENSG00000169857	-1.34528	0.00864063	down	AVEN
ENSG00000138587	-1.34659	0.0401828	down	MNS1
ENSG00000135913	-1.35536	0.00499289	down	USP37
ENSG00000060566	-1.35569	0.0380743	down	CREB3L3
ENSG00000162814	-1.3559	0.00383059	down	SPATA17
ENSG00000135373	-1.36335	0.00845284	down	EHF
ENSG00000070047	-1.36547	0.00549048	down	PHRF1
ENSG00000223573	-1.36641	0.00182531	down	TINCR
ENSG00000170634	-1.36976	0.000617409	down	ACYP2
ENSG00000133640	-1.37629	0.00236091	down	LRRIQ1
ENSG00000176912	-1.37651	0.0126795	down	TYMSOS
ENSG00000237248	-1.38436	0.0362109	down	LINC00987
ENSG00000119922	-1.39237	0.000570824	down	IFIT2
ENSG00000213085	-1.39428	0.0346397	down	CFAP45
ENSG00000116017	-1.39772	5.38175e-05	down	ARID3A
ENSG00000173113	-1.41336	0.023376	down	TRMT112
ENSG00000129235	-1.42112	0.0175169	down	TXNDC17
ENSG00000155729	-1.42275	0.0451357	down	KCTD18
ENSG00000107864	-1.43401	0.000108787	down	CPEB3
ENSG00000185432	-1.44542	2.9057e-05	down	METTL7A
ENSG00000154479	-1.44964	0.0225625	down	CCDC173
ENSG00000228109	-1.45176	0.00559453	down	MELTF-AS1
ENSG00000165606	-1.46601	0.00484571	down	DRGX
ENSG00000170310	-1.47804	0.024639	down	STX8
ENSG00000171863	-1.48913	0.0262537	down	RPS7
ENSG00000184451	-1.49806	0.0146978	down	CCR10
ENSG00000088727	-1.50425	1.29058e-05	down	KIF9
ENSG00000117533	-1.50683	0.0098714	down	VAMP4
ENSG00000101132	-1.52679	0.0329681	down	PFDN4
ENSG00000115267	-1.5484	0.0434484	down	IFIH1
ENSG00000150667	-1.60608	0.0107091	down	FSIP1
ENSG00000170540	-1.61492	5.82291e-08	down	ARL6IP1
ENSG00000142459	-1.61591	0.00218285	down	EVI5L
ENSG00000100583	-1.66483	0.0250515	down	SAMD15
ENSG00000102796	-1.66962	0.0148888	down	DHRS12
ENSG00000100078	-1.68776	0.00896061	down	PLA2G3
ENSG00000105011	-1.71281	1.13509e-05	down	ASF1B
ENSG00000135127	-1.7138	0.00470394	down	BICDL1
ENSG00000247675	-1.7325	0.0446328	down	LRP4-AS1
ENSG00000198003	-1.73966	0.0489682	down	CCDC151
ENSG00000232859	-1.79308	0.0288863	down	LYRM9
ENSG00000168026	-1.79309	0.0207421	down	TTC21A
ENSG00000119636	-1.81724	0.00352412	down	BBOF1
ENSG00000197361	-1.85659	0.0488891	down	FBXL22
ENSG00000215784	-1.8667	0.0234682	down	FAM72D
ENSG00000122033	-1.90097	0.000730665	down	MTIF3
ENSG00000151366	-1.90313	0.0034312	down	NDUFC2
ENSG00000149212	-1.9413	9.61641e-07	down	SESN3
ENSG00000242220	-1.95153	0.0209622	down	TCP10L
ENSG00000139910	-1.95873	0.0367187	down	NOVA1
ENSG00000226124	-1.99487	0.048141	down	FTCDNL1
ENSG00000259527	-2.03733	0.019212	down	LINC00052
ENSG00000214274	-2.11468	0.0441969	down	ANG
ENSG00000188906	-2.12314	0.00315489	down	LRRK2
ENSG00000214401	-2.13695	0.0083018	down	KANSL1-AS1
ENSG00000136367	-2.20005	0.0487578	down	ZFHX2
ENSG00000243660	-2.2035	5.84781e-05	down	ZNF487
ENSG00000125531	-2.22207	0.00532172	down	FNDC11
ENSG00000117505	-2.22492	1.26889e-06	down	DR1
ENSG00000115596	-2.22846	0.00764473	down	WNT6
ENSG00000153237	-2.23894	0.0492631	down	CCDC148
ENSG00000121350	-2.2557	0.00502091	down	PYROXD1
ENSG00000189334	-2.40891	0.000628755	down	S100A14
ENSG00000125726	-2.42085	0.000286871	down	CD70
ENSG00000267795	-2.4353	0.0407449	down	SMIM22
ENSG00000180488	-2.58175	6.42686e-06	down	MIGA1
ENSG00000271503	-2.59944	0.000485368	down	CCL5
ENSG00000171124	-2.66897	0.00874733	down	FUT3
ENSG00000226287	-2.69514	0.00529535	down	TMEM191A
ENSG00000077420	-2.79019	0.00463531	down	APBB1IP
ENSG00000123689	-4.35961	0.000819713	down	G0S2
ENSG00000117152	-4.41182	0.00138903	down	RGS4
ENSG00000136167	-6.04193	3.08811e-05	down	LCP1

## Sheet: Overlap-G4 related
ensembl_gene_id	log2FoldChange	pvalue	Style	external_gene_name
ENSG00000282100	3.80489	0.0115576	up	HSP90AB4P
ENSG00000141753	2.93793	9.14884e-11	up	IGFBP4
ENSG00000130768	2.4483	0.0482103	up	SMPDL3B
ENSG00000110080	2.27911	3.70272e-09	up	ST3GAL4
ENSG00000111640	2.15733	0.000452215	up	GAPDH
ENSG00000179546	2.14251	0.000203324	up	HTR1D
ENSG00000158555	1.95752	8.74948e-06	up	GDPD5
ENSG00000109501	1.93235	2.31743e-07	up	WFS1
ENSG00000007237	1.85872	0.00997594	up	GAS7
ENSG00000100413	1.8302	3.44192e-06	up	POLR3H
ENSG00000198346	1.81065	0.00102	up	ZNF813
ENSG00000105393	1.78366	2.11964e-05	up	BABAM1
ENSG00000143222	1.72401	3.06692e-06	up	UFC1
ENSG00000116857	1.70602	1.23866e-05	up	TMEM9
ENSG00000198858	1.70285	0.000586196	up	R3HDM4
ENSG00000058668	1.7018	3.40732e-06	up	ATP2B4
ENSG00000108448	1.68661	3.9957e-05	up	TRIM16L
ENSG00000105520	1.68	0.00124409	up	PLPPR2
ENSG00000141458	1.62459	1.3017e-05	up	NPC1
ENSG00000183255	1.55382	2.13728e-05	up	PTTG1IP
ENSG00000164086	1.54976	0.000169576	up	DUSP7
ENSG00000105221	1.53247	0.00113615	up	AKT2
ENSG00000134569	1.52181	7.40969e-05	up	LRP4
ENSG00000162512	1.45237	0.0191285	up	SDC3
ENSG00000135678	1.44746	0.000143252	up	CPM
ENSG00000167566	1.43515	0.0101406	up	NCKAP5L
ENSG00000013306	1.4149	0.000294426	up	SLC25A39
ENSG00000161791	1.3785	0.02714	up	FMNL3
ENSG00000134308	1.36339	0.000406363	up	YWHAQ
ENSG00000166897	1.34799	0.000322481	up	ELFN2
ENSG00000117676	1.3063	0.000688693	up	RPS6KA1
ENSG00000275874	1.2971	0.0110706	up	PICSAR
ENSG00000114812	1.29151	0.019572	up	VIPR1
ENSG00000171840	1.27447	0.0142823	up	NINJ2
ENSG00000103534	1.26348	0.00758915	up	TMC5
ENSG00000033327	1.25531	0.0391791	up	GAB2
ENSG00000173599	1.2529	0.0253314	up	PC
ENSG00000099956	1.24966	0.00483102	up	SMARCB1
ENSG00000149091	1.2429	0.0169708	up	DGKZ
ENSG00000133027	1.24105	0.00292437	up	PEMT
ENSG00000128283	1.23564	0.0327573	up	CDC42EP1
ENSG00000167460	1.22033	0.000491746	up	TPM4
ENSG00000269190	1.21645	0.0274077	up	FBXO17
ENSG00000086015	1.21404	0.000933276	up	MAST2
ENSG00000204160	1.20548	0.00666449	up	ZDHHC18
ENSG00000143126	1.19991	0.00934616	up	CELSR2
ENSG00000118900	1.1912	0.0001782	up	UBN1
ENSG00000170801	1.18909	0.0213422	up	HTRA3
ENSG00000042445	1.186	0.000329125	up	RETSAT
ENSG00000100426	1.18042	0.00397421	up	ZBED4
ENSG00000116128	1.17947	0.0147421	up	BCL9
ENSG00000089159	1.17822	0.000534094	up	PXN
ENSG00000123094	1.16135	0.00161907	up	RASSF8
ENSG00000182541	1.14826	0.0118228	up	LIMK2
ENSG00000179855	1.14667	0.00767105	up	GIPC3
ENSG00000006062	1.13491	0.0483439	up	MAP3K14
ENSG00000198933	1.12939	0.0295154	up	TBKBP1
ENSG00000125753	1.10998	0.00432479	up	VASP
ENSG00000103196	1.09937	0.00304377	up	CRISPLD2
ENSG00000140262	1.07854	0.00615671	up	TCF12
ENSG00000101210	1.07301	0.00411911	up	EEF1A2
ENSG00000196417	1.06085	0.0302427	up	ZNF765
ENSG00000090857	1.05766	0.00259533	up	PDPR
ENSG00000130309	1.04747	0.00381277	up	COLGALT1
ENSG00000123364	1.04665	0.0372515	up	HOXC13
ENSG00000182979	1.03029	0.028553	up	MTA1
ENSG00000181143	1.02072	0.01949	up	MUC16
ENSG00000037637	1.00499	0.0118644	up	FBXO42
ENSG00000198265	1.00261	0.00483775	up	HELZ
ENSG00000129911	1.00246	0.0363169	up	KLF16
ENSG00000174456	-1.0041	0.0474212	down	C12orf76
ENSG00000117691	-1.00668	0.0281906	down	NENF
ENSG00000100106	-1.04255	0.00635168	down	TRIOBP
ENSG00000134070	-1.05619	0.00382809	down	IRAK2
ENSG00000143258	-1.07163	0.00871794	down	USP21
ENSG00000079134	-1.12726	0.00744861	down	THOC1
ENSG00000114473	-1.12877	0.00808802	down	IQCG
ENSG00000165923	-1.19399	0.0422227	down	AGBL2
ENSG00000139835	-1.22203	0.00856819	down	GRTP1
ENSG00000001460	-1.26406	0.0113497	down	STPG1
ENSG00000130477	-1.28254	0.000893264	down	UNC13A
ENSG00000101745	-1.29049	0.0181385	down	ANKRD12
ENSG00000140104	-1.30543	0.00883396	down	CLBA1
ENSG00000060566	-1.35569	0.0380743	down	CREB3L3
ENSG00000135373	-1.36335	0.00845284	down	EHF
ENSG00000223573	-1.36641	0.00182531	down	TINCR
ENSG00000116017	-1.39772	5.38175e-05	down	ARID3A
ENSG00000165606	-1.46601	0.00484571	down	DRGX
ENSG00000150667	-1.60608	0.0107091	down	FSIP1
ENSG00000142459	-1.61591	0.00218285	down	EVI5L
ENSG00000135127	-1.7138	0.00470394	down	BICDL1
ENSG00000168026	-1.79309	0.0207421	down	TTC21A
ENSG00000125531	-2.22207	0.00532172	down	FNDC11
ENSG00000125726	-2.42085	0.000286871	down	CD70
ENSG00000267795	-2.4353	0.0407449	down	SMIM22
ENSG00000171124	-2.66897	0.00874733	down	FUT3
